# Supplementary material for: Salvia chinensia Benth induces autophagy in esophageal cancer cells via AMPK/ULK1 signaling pathway
Source: Front Pharmacol. 2022 Sep 2;13:995344. doi: 10.3389/fphar.2022.995344 (PMC9478658; doi:10.3389/fphar.2022.995344)
Supplement: Supplementary file 1 [file DataSheet3.ZIP]

Archive with 5 entries (5 files):
- original data of Plate colony formation method/original data of Plate colony formation method.xlsx
- original data of Plate colony formation method/Statistical analysis of KYSE-150.pzfx
- original data of Plate colony formation method/Statistical analysis of KYSE-150.xlsx
- original data of Plate colony formation method/Statistical analysis of TE1.pzfx
- original data of Plate colony formation method/Statistical analysis of TE1.xlsx
