# Supplementary material for: Salvia chinensia Benth induces autophagy in esophageal cancer cells via AMPK/ULK1 signaling pathway
Source: Front Pharmacol. 2022 Sep 2;13:995344. doi: 10.3389/fphar.2022.995344 (PMC9478658; doi:10.3389/fphar.2022.995344)
Supplement: Supplementary file 1 [file DataSheet3.ZIP › original data of Plate colony formation method/original data of Plate colony formation method.xlsx]

## Sheet: Sheet1
KYSE-150	COUNT
	0	0.0625	0.125	0.25	0.5
1	1684	1308	885	644	22
2	1866	2015	1492	445	105
3	1936	1350	877	475	165
COUNT/Cell Quantity*100(count/2000*100)	84.2	65.4	44.25	32.2	1.1
	93.3	100.75	74.6	22.25	5.25
	96.8	67.5	43.85	23.75	8.25
TE-1	COUNT
	0	0.0625	0.125	0.25	0.5
1	883	692	504.5	345	112
2	856	693	401	426	149
3	540	476	300	356	248
COUNT/Cell Quantity*100(count/1000*100)	88.3	69.2	50.45	34.5	11.2
	85.6	69.3	40.1	42.6	14.9
	54	47.6	30	35.6	24.8
