# Supplementary material for: Salvia chinensia Benth induces autophagy in esophageal cancer cells via AMPK/ULK1 signaling pathway
Source: Front Pharmacol. 2022 Sep 2;13:995344. doi: 10.3389/fphar.2022.995344 (PMC9478658; doi:10.3389/fphar.2022.995344)
Supplement: Supplementary file 1 [file DataSheet3.ZIP › original data of Plate colony formation method/Statistical analysis of KYSE-150.xlsx]

## Sheet: KYSE-150
Number of families	1
Number of comparisons per family	10
Alpha	0.05
Tukey's multiple comparisons test	Mean Diff.	95.00% CI of diff.	Significant?	Summary	Adjusted P Value
0 vs. 0.0625	13.55	-20.19 to 47.29	No	ns	0.6853	A-B
0 vs. 0.125	37.2	3.458 to 70.94	Yes	*	0.0296	A-C
0 vs. 0.25	65.37	31.62 to 99.11	Yes	***	0.0006	A-D
0 vs. 0.5	86.57	52.82 to 120.3	Yes	****	<0.0001	A-E
0.0625 vs. 0.125	23.65	-10.09 to 57.39	No	ns	0.2195	B-C
0.0625 vs. 0.25	51.82	18.07 to 85.56	Yes	**	0.0035	B-D
0.0625 vs. 0.5	73.02	39.27 to 106.8	Yes	***	0.0002	B-E
0.125 vs. 0.25	28.17	-5.576 to 61.91	No	ns	0.1153	C-D
0.125 vs. 0.5	49.37	15.62 to 83.11	Yes	**	0.005	C-E
0.25 vs. 0.5	21.2	-12.54 to 54.94	No	ns	0.3038	D-E
Test details	Mean 1	Mean 2	Mean Diff.	SE of diff.	n1	n2	q	DF
0 vs. 0.0625	91.43	77.88	13.55	10.25	3	3	1.869	10
0 vs. 0.125	91.43	54.23	37.2	10.25	3	3	5.131	10
0 vs. 0.25	91.43	26.07	65.37	10.25	3	3	9.016	10
0 vs. 0.5	91.43	4.867	86.57	10.25	3	3	11.94	10
0.0625 vs. 0.125	77.88	54.23	23.65	10.25	3	3	3.262	10
0.0625 vs. 0.25	77.88	26.07	51.82	10.25	3	3	7.147	10
0.0625 vs. 0.5	77.88	4.867	73.02	10.25	3	3	10.07	10
0.125 vs. 0.25	54.23	26.07	28.17	10.25	3	3	3.885	10
0.125 vs. 0.5	54.23	4.867	49.37	10.25	3	3	6.809	10
0.25 vs. 0.5	26.07	4.867	21.2	10.25	3	3	2.924	10
