# Supplementary material for: Salvia chinensia Benth induces autophagy in esophageal cancer cells via AMPK/ULK1 signaling pathway
Source: Front Pharmacol. 2022 Sep 2;13:995344. doi: 10.3389/fphar.2022.995344 (PMC9478658; doi:10.3389/fphar.2022.995344)
Supplement: Supplementary file 1 [file DataSheet3.ZIP › original data of Plate colony formation method/Statistical analysis of TE1.xlsx]

## Sheet: TE-1
Number of families	1
Number of comparisons per family	10
Alpha	0.05
Tukey's multiple comparisons test	Mean Diff.	95.00% CI of diff.	Significant?	Summary	Adjusted P Value
0 vs. 0.0625	13.93	-17.71 to 45.57	No	ns	0.6133	A-B
0 vs. 0.125	35.78	4.142 to 67.42	Yes	*	0.0256	A-C
0 vs. 0.25	38.4	6.758 to 70.04	Yes	*	0.0169	A-D
0 vs. 0.5	59	27.36 to 90.64	Yes	***	0.0008	A-E
0.0625 vs. 0.125	21.85	-9.792 to 53.49	No	ns	0.2302	B-C
0.0625 vs. 0.25	24.47	-7.175 to 56.11	No	ns	0.1559	B-D
0.0625 vs. 0.5	45.07	13.43 to 76.71	Yes	**	0.006	B-E
0.125 vs. 0.25	2.617	-29.02 to 34.26	No	ns	0.9986	C-D
0.125 vs. 0.5	23.22	-8.425 to 54.86	No	ns	0.1883	C-E
0.25 vs. 0.5	20.6	-11.04 to 52.24	No	ns	0.275	D-E
Test details	Mean 1	Mean 2	Mean Diff.	SE of diff.	n1	n2	q	DF
0 vs. 0.0625	75.97	62.03	13.93	9.614	3	3	2.05	10
0 vs. 0.125	75.97	40.18	35.78	9.614	3	3	5.264	10
0 vs. 0.25	75.97	37.57	38.4	9.614	3	3	5.648	10
0 vs. 0.5	75.97	16.97	59	9.614	3	3	8.679	10
0.0625 vs. 0.125	62.03	40.18	21.85	9.614	3	3	3.214	10
0.0625 vs. 0.25	62.03	37.57	24.47	9.614	3	3	3.599	10
0.0625 vs. 0.5	62.03	16.97	45.07	9.614	3	3	6.629	10
0.125 vs. 0.25	40.18	37.57	2.617	9.614	3	3	0.3849	10
0.125 vs. 0.5	40.18	16.97	23.22	9.614	3	3	3.415	10
0.25 vs. 0.5	37.57	16.97	20.6	9.614	3	3	3.03	10
