# Supplementary material for: Salvia chinensia Benth induces autophagy in esophageal cancer cells via AMPK/ULK1 signaling pathway
Source: Front Pharmacol. 2022 Sep 2;13:995344. doi: 10.3389/fphar.2022.995344 (PMC9478658; doi:10.3389/fphar.2022.995344)
Supplement: Supplementary file 3 [file DataSheet4.ZIP]

Archive with 8 entries (8 files):
- original data of proteomics/Bar chart  of  environmental information processing.xlsx
- original data of proteomics/Bar chart of cellular processes.xlsx
- original data of proteomics/Bubble chart of  environmental information processing.xlsx
- original data of proteomics/Bubble chart of cellular processes.xlsx
- original data of proteomics/original data of enrichment circle diagram.xlsx
- original data of proteomics/original data of Heatmap.xlsx
- original data of proteomics/original data of KEGG.xlsx
- original data of proteomics/original data of proteomics.xlsx
