# Supplementary material for: Salvia chinensia Benth induces autophagy in esophageal cancer cells via AMPK/ULK1 signaling pathway
Source: Front Pharmacol. 2022 Sep 2;13:995344. doi: 10.3389/fphar.2022.995344 (PMC9478658; doi:10.3389/fphar.2022.995344)
Supplement: Supplementary file 3 [file DataSheet4.ZIP › original data of proteomics/Bar chart of environmental information processing.xlsx]

## Sheet: Sheet1
id	num	Pvalue	per	ratio
Sphingolipid signaling pathway	21	5.09969e-05	3.875	0.168
AMPK signaling pathway	20	0.000171951	3.69	0.159
HIF-1 signaling pathway	16	0.00514771	2.952	0.132
Apelin signaling pathway	18	0.00454023	3.321	0.128
mTOR signaling pathway	20	0.0045219	3.69	0.123
cGMP - PKG signaling pathway	20	0.00986113	3.69	0.114
Rap1 signaling pathway	25	0.00638481	4.613	0.111
Ras signaling pathway	26	0.0119216	4.797	0.104
