# Supplementary material for: Salvia chinensia Benth induces autophagy in esophageal cancer cells via AMPK/ULK1 signaling pathway
Source: Front Pharmacol. 2022 Sep 2;13:995344. doi: 10.3389/fphar.2022.995344 (PMC9478658; doi:10.3389/fphar.2022.995344)
Supplement: Supplementary file 3 [file DataSheet4.ZIP › original data of proteomics/Bar chart of cellular processes.xlsx]

## Sheet: Sheet1
id	num	Pvalue	per	ratio
Ferroptosis	10	0.000345151	1.845	0.233
Adherens junction	13	0.000670882	2.399	0.181
Gap junction	14	0.00264099	2.583	0.151
Autophagy - animal	22	0.000243348	4.059	0.148
Mitophagy - animal	10	0.012111	1.845	0.147
Endocytosis	33	0.000119639	6.089	0.129
Lysosome	18	0.0038953	3.321	0.129
Cellular senescence	20	0.00555346	3.69	0.12
Tight junction	20	0.0104719	3.69	0.114
Phagosome	26	0.0041069	4.797	0.113
Regulation of actin cytoskeleton	24	0.00929377	4.428	0.109
Apoptosis	15	0.0432229	2.768	0.106
Focal adhesion	21	0.0259622	3.875	0.102
