# Supplementary material for: Salvia chinensia Benth induces autophagy in esophageal cancer cells via AMPK/ULK1 signaling pathway
Source: Front Pharmacol. 2022 Sep 2;13:995344. doi: 10.3389/fphar.2022.995344 (PMC9478658; doi:10.3389/fphar.2022.995344)
Supplement: Supplementary file 3 [file DataSheet4.ZIP › original data of proteomics/Bubble chart of environmental information processing.xlsx]

## Sheet: Sheet1
Pathway	L-c-vs-L-ins (376)	All (2940)	Pvalue	Qvalue	Pathway ID	Genes	KOs
Sphingolipid signaling pathway	21	125	5.09969e-05	0.000938449	ko04071	ENSG00000128340;ENSG00000166224;ENSG00000156052;ENSG00000114353;ENSG00000078304;ENSG00000105568;ENSG00000090054;ENSG00000154229;ENSG00000102882;ENSG00000112640;ENSG00000090661;ENSG00000142208;ENSG00000103222;ENSG00000136238;ENSG00000066027;ENSG00000134318;ENSG00000067560;ENSG00000133703;ENSG00000155366;ENSG00000065135;ENSG00000213281	K07860+K01634+K04634+K04630+K11584+K03456+K00654+K02677+K04371+K11584+K04710+K04456+K05665+K04392+K11584+K17388+K04513+K07827+K04513+K04630+K07828
AMPK signaling pathway	20	126	0.000171951	0.00211844	ko04152	ENSG00000141959;ENSG00000167658;ENSG00000167461;ENSG00000198793;ENSG00000132356;ENSG00000078304;ENSG00000105568;ENSG00000119396;ENSG00000108443;ENSG00000104388;ENSG00000104812;ENSG00000112640;ENSG00000067057;ENSG00000110090;ENSG00000185236;ENSG00000142208;ENSG00000066027;ENSG00000113161;ENSG00000169710;ENSG00000084733	K00850+K03234+K07901+K07203+K07198+K11584+K03456+K07881+K04688+K07877+K00693+K11584+K00850+K08765+K07905+K04456+K11584+K00021+K00665+K07903
HIF-1 signaling pathway	16	121	0.00514771	0.0260725	ko04066	ENSG00000141959;ENSG00000198793;ENSG00000106366;ENSG00000108443;ENSG00000159399;ENSG00000154229;ENSG00000102882;ENSG00000027697;ENSG00000108094;ENSG00000067057;ENSG00000156515;ENSG00000142208;ENSG00000072274;ENSG00000146648;ENSG00000168610;ENSG00000117394	K00850+K07203+K03982+K04688+K00844+K02677+K04371+K05132+K03870+K00850+K00844+K04456+K06503+K04361+K04692+K07299
Apelin signaling pathway	18	141	0.00454023	0.0245743	ko04371	ENSG00000078142;ENSG00000133818;ENSG00000164742;ENSG00000156052;ENSG00000114353;ENSG00000096433;ENSG00000198793;ENSG00000132356;ENSG00000106366;ENSG00000172380;ENSG00000108443;ENSG00000102882;ENSG00000123104;ENSG00000126458;ENSG00000142208;ENSG00000133703;ENSG00000065135;ENSG00000213281	K00914+K07830+K08041+K04634+K04630+K04960+K07203+K07198+K03982+K04347+K04688+K04371+K04959+K07829+K04456+K07827+K04630+K07828
mTOR signaling pathway	20	163	0.0045219	0.0245743	ko04150	ENSG00000177189;ENSG00000100726;ENSG00000101407;ENSG00000213341;ENSG00000164327;ENSG00000198793;ENSG00000132356;ENSG00000116954;ENSG00000103257;ENSG00000108443;ENSG00000154229;ENSG00000102882;ENSG00000047249;ENSG00000149357;ENSG00000142208;ENSG00000168003;ENSG00000067560;ENSG00000133703;ENSG00000155366;ENSG00000213281	K04373+K11137+K20403+K04467+K08267+K07203+K07198+K16186+K13780+K04688+K02677+K04371+K02144+K20397+K04456+K06519+K04513+K07827+K04513+K07828
cGMP - PKG signaling pathway	20	175	0.00986113	0.043389	ko04022	ENSG00000169100;ENSG00000005022;ENSG00000088256;ENSG00000164742;ENSG00000156052;ENSG00000114353;ENSG00000096433;ENSG00000102882;ENSG00000069849;ENSG00000123104;ENSG00000078668;ENSG00000142208;ENSG00000143153;ENSG00000134318;ENSG00000163399;ENSG00000070961;ENSG00000067560;ENSG00000155366;ENSG00000174437;ENSG00000065135	K05863+K05863+K04635+K08041+K04634+K04630+K04960+K04371+K01540+K04959+K15041+K04456+K01540+K17388+K01539+K05850+K04513+K04513+K05853+K04630
Rap1 signaling pathway	25	226	0.00638481	0.0312147	ko04015	ENSG00000128340;ENSG00000164742;ENSG00000156052;ENSG00000114353;ENSG00000137801;ENSG00000160293;ENSG00000154229;ENSG00000087460;ENSG00000127314;ENSG00000102882;ENSG00000006451;ENSG00000116473;ENSG00000150093;ENSG00000144118;ENSG00000126458;ENSG00000142208;ENSG00000136238;ENSG00000077782;ENSG00000146648;ENSG00000067560;ENSG00000133703;ENSG00000155366;ENSG00000065135;ENSG00000213281;ENSG00000070831	K07860+K08041+K04634+K04630+K16857+K05730+K02677+K04632+K07836+K04371+K07834+K04353+K05719+K07835+K07829+K04456+K04392+K04362+K04361+K04513+K07827+K04513+K04630+K07828+K04393
Ras signaling pathway	26	250	0.0119216	0.0496195	ko04014	ENSG00000112685;ENSG00000128340;ENSG00000133818;ENSG00000213341;ENSG00000171552;ENSG00000172380;ENSG00000154229;ENSG00000127314;ENSG00000102882;ENSG00000145715;ENSG00000006451;ENSG00000116473;ENSG00000144118;ENSG00000126458;ENSG00000142208;ENSG00000136238;ENSG00000108774;ENSG00000077782;ENSG00000146648;ENSG00000183735;ENSG00000067560;ENSG00000111540;ENSG00000133703;ENSG00000155366;ENSG00000213281…	K17637+K07860+K07830+K04467+K04570+K04347+K02677+K07836+K04371+K04352+K07834+K04353+K07835+K07829+K04456+K04392+K07889+K04362+K04361+K05410+K04513+K07888+K07827+K04513+K07828+K04393
