# Supplementary material for: Salvia chinensia Benth induces autophagy in esophageal cancer cells via AMPK/ULK1 signaling pathway
Source: Front Pharmacol. 2022 Sep 2;13:995344. doi: 10.3389/fphar.2022.995344 (PMC9478658; doi:10.3389/fphar.2022.995344)
Supplement: Supplementary file 3 [file DataSheet4.ZIP › original data of proteomics/Bubble chart of cellular processes.xlsx]

## Sheet: Sheet1
Pathway	L-c-vs-L-ins (376)	All (2940)	Pvalue	Qvalue	Pathway ID	Genes	KOs
Ferroptosis	10	43	0.000345151	0.00379666	ko04216	ENSG00000197548;ENSG00000001084;ENSG00000151012;ENSG00000078668;ENSG00000104635;ENSG00000115107;ENSG00000151726;ENSG00000072274;ENSG00000168003;ENSG00000123983	K08337+K11204+K13869+K15041+K14720+K10142+K01897+K06503+K06519+K01897
Adherens junction	13	72	0.000670882	0.00666554	ko04520	ENSG00000128340;ENSG00000196396;ENSG00000044115;ENSG00000102882;ENSG00000136238;ENSG00000077782;ENSG00000140575;ENSG00000146648;ENSG00000130202;ENSG00000067560;ENSG00000155366;ENSG00000143217;ENSG00000070831	K07860+K05696+K05691+K04371+K04392+K04362+K16848+K04361+K06531+K04513+K04513+K06593+K04393
Gap junction	14	93	0.00264099	0.0193673	ko04540	ENSG00000088256;ENSG00000164742;ENSG00000156052;ENSG00000114353;ENSG00000096433;ENSG00000154229;ENSG00000087460;ENSG00000102882;ENSG00000104833;ENSG00000123104;ENSG00000146648;ENSG00000133703;ENSG00000065135;ENSG00000213281	K04635+K08041+K04634+K04630+K04960+K02677+K04632+K04371+K07375+K04959+K04361+K07827+K04630+K07828
Autophagy - animal	22	149	0.000243348	0.00288274	ko04140	ENSG00000078142;ENSG00000185896;ENSG00000133818;ENSG00000167461;ENSG00000197548;ENSG00000198793;ENSG00000171552;ENSG00000132356;ENSG00000116954;ENSG00000145782;ENSG00000108443;ENSG00000118640;ENSG00000102882;ENSG00000138069;ENSG00000070540;ENSG00000126458;ENSG00000075785;ENSG00000142208;ENSG00000183735;ENSG00000133703;ENSG00000163719;ENSG00000213281	K00914+K06528+K07830+K07901+K08337+K07203+K04570+K07198+K16186+K08336+K04688+K08512+K04371+K07874+K17908+K07829+K07897+K04456+K05410+K07827+K18086+K07828
Mitophagy - animal	10	68	0.012111	0.0497359	ko04137	ENSG00000069509;ENSG00000133818;ENSG00000171552;ENSG00000126458;ENSG00000075785;ENSG00000196683;ENSG00000183735;ENSG00000133703;ENSG00000126858;ENSG00000213281	K17986+K07830+K04570+K07829+K07897+K17771+K05410+K07827+K07870+K07828
Endocytosis	33	256	0.000119639	0.00167495	ko04144	ENSG00000168461;ENSG00000206503;ENSG00000167461;ENSG00000006125;ENSG00000078747;ENSG00000049759;ENSG00000069329;ENSG00000124198;ENSG00000004059;ENSG00000141367;ENSG00000164961;ENSG00000103769;ENSG00000042753;ENSG00000111737;ENSG00000107862;ENSG00000136051;ENSG00000161203;ENSG00000105974;ENSG00000185236;ENSG00000075785;ENSG00000204525;ENSG00000090487;ENSG00000183020;ENSG00000108774;ENSG00000072274…	K07891+K06751+K07901+K11825+K05632+K13305+K18468+K18442+K07940+K04646+K18464+K07904+K11827+K07876+K18443+K18465+K11826+K06278+K07905+K07897+K06751+K19367+K11824+K07889+K06503+K04361+K04513+K07888+K04707+K00910+K04513+K07903+K04393
Lysosome	18	139	0.0038953	0.0245127	ko04142	ENSG00000185896;ENSG00000141458;ENSG00000102805;ENSG00000134575;ENSG00000213983;ENSG00000100280;ENSG00000104341;ENSG00000141367;ENSG00000047249;ENSG00000065000;ENSG00000003056;ENSG00000107798;ENSG00000159720;ENSG00000189067;ENSG00000135404;ENSG00000166747;ENSG00000138760;ENSG00000177628	K06528+K12385+K12390+K14410+K12391+K12392+K12387+K04646+K02144+K12396+K10089+K01052+K02146+K19363+K06497+K12391+K12384+K01201
Cellular senescence	20	166	0.00555346	0.0275881	ko04218	ENSG00000169100;ENSG00000156026;ENSG00000133818;ENSG00000005022;ENSG00000206503;ENSG00000096433;ENSG00000198793;ENSG00000106366;ENSG00000102882;ENSG00000123104;ENSG00000014216;ENSG00000147889;ENSG00000078668;ENSG00000126458;ENSG00000142208;ENSG00000204525;ENSG00000162909;ENSG00000092969;ENSG00000133703;ENSG00000213281	K05863+K20858+K07830+K05863+K06751+K04960+K07203+K03982+K04371+K04959+K01367+K06621+K15041+K07829+K04456+K06751+K03853+K13376+K07827+K07828
Tight junction	20	176	0.0104719	0.0447966	ko04530	ENSG00000167461;ENSG00000049759;ENSG00000132356;ENSG00000166128;ENSG00000105568;ENSG00000115091;ENSG00000125755;ENSG00000116473;ENSG00000150093;ENSG00000136238;ENSG00000189143;ENSG00000134318;ENSG00000197822;ENSG00000067560;ENSG00000155366;ENSG00000138071;ENSG00000143545;ENSG00000181885;ENSG00000158769;ENSG00000070831	K07901+K13305+K07198+K07902+K03456+K18584+K06100+K04353+K05719+K04392+K06087+K17388+K06088+K04513+K04513+K17260+K06109+K06087+K06089+K04393
Phagosome	26	230	0.0041069	0.0245743	ko04145	ENSG00000078142;ENSG00000185896;ENSG00000206503;ENSG00000137801;ENSG00000106803;ENSG00000161638;ENSG00000164171;ENSG00000168818;ENSG00000051523;ENSG00000058262;ENSG00000047249;ENSG00000104833;ENSG00000265808;ENSG00000003056;ENSG00000150093;ENSG00000197102;ENSG00000159720;ENSG00000075785;ENSG00000204525;ENSG00000136238;ENSG00000108774;ENSG00000072274;ENSG00000127022;ENSG00000073060;ENSG00000111540…	K00914+K06528+K06751+K16857+K09481+K06484+K06481+K08492+K08009+K10956+K02144+K07375+K08517+K10089+K05719+K10413+K02146+K07897+K06751+K04392+K07889+K06503+K08054+K13885+K07888+K13813
Regulation of actin cytoskeleton	24	221	0.00929377	0.0420953	ko04810	ENSG00000147202;ENSG00000128340;ENSG00000133818;ENSG00000273749;ENSG00000161638;ENSG00000164171;ENSG00000160293;ENSG00000172380;ENSG00000102882;ENSG00000084112;ENSG00000150093;ENSG00000061676;ENSG00000126458;ENSG00000136238;ENSG00000077782;ENSG00000140575;ENSG00000134318;ENSG00000146648;ENSG00000067560;ENSG00000133703;ENSG00000155366;ENSG00000183856;ENSG00000213281;ENSG00000070831	K05741+K07860+K07830+K05749+K06484+K06481+K05730+K04347+K04371+K05766+K05719+K05750+K07829+K04392+K04362+K16848+K17388+K04361+K04513+K07827+K04513+K05767+K07828+K04393
