# Supplementary material for: Salvia chinensia Benth induces autophagy in esophageal cancer cells via AMPK/ULK1 signaling pathway
Source: Front Pharmacol. 2022 Sep 2;13:995344. doi: 10.3389/fphar.2022.995344 (PMC9478658; doi:10.3389/fphar.2022.995344)
Supplement: Supplementary file 3 [file DataSheet4.ZIP › original data of proteomics/original data of enrichment circle diagram.xlsx]

## Sheet: Sheet1
ID	classification	all(4007)	Pvalue	select
ko03060	Genetic Information Processing	23	6.75287e-07	10
ko04130	Genetic Information Processing	36	2.0971e-09	15
ko00970	Genetic Information Processing	46	2.62569e-05	12
ko04141	Genetic Information Processing	168	9.92847e-08	31
ko04120	Genetic Information Processing	145	0.001112	20
ko03008	Genetic Information Processing	79	0.0317994	10
ko04071	Environmental Information Processing	125	5.09969e-05	21
ko04152	Environmental Information Processing	126	0.000171951	20
ko04066	Environmental Information Processing	121	0.00514771	16
ko04371	Environmental Information Processing	141	0.00454023	18
ko04150	Environmental Information Processing	163	0.0045219	20
ko04022	Environmental Information Processing	175	0.00986113	20
ko04015	Environmental Information Processing	226	0.00638481	25
ko04014	Environmental Information Processing	250	0.0119216	26
ko04024	Environmental Information Processing	223	0.0334316	22
ko04216	Cellular Processes	43	0.000345151	10
ko04520	Cellular Processes	72	0.000670882	13
ko04540	Cellular Processes	93	0.00264099	14
ko04140	Cellular Processes	149	0.000243348	22
ko04137	Cellular Processes	68	0.012111	10
ko04144	Cellular Processes	256	0.000119639	33
ko04142	Cellular Processes	139	0.0038953	18
ko04218	Cellular Processes	166	0.00555346	20
ko04530	Cellular Processes	176	0.0104719	20
ko04145	Cellular Processes	230	0.0041069	26
ko04810	Cellular Processes	221	0.00929377	24
ko04210	Cellular Processes	142	0.0432229	15
ko04510	Cellular Processes	205	0.0259622	21
