# Supplementary material for: Salvia chinensia Benth induces autophagy in esophageal cancer cells via AMPK/ULK1 signaling pathway
Source: Front Pharmacol. 2022 Sep 2;13:995344. doi: 10.3389/fphar.2022.995344 (PMC9478658; doi:10.3389/fphar.2022.995344)
Supplement: Supplementary file 3 [file DataSheet4.ZIP › original data of proteomics/original data of Heatmap.xlsx]

## Sheet: Sheet1
Accession	C1	C2	C3	L1	L2	L3	H1	H2	H3
Q86VI4	28.6	29.6	36.1	110.5	120.7	176	102.8	183.4	212.4
P41273	29.8	36.4	36.8	136.6	152.9	133.3	128.3	173.7	172.1
Q96QD8	25.1	28.7	31.5	98.5	93.5	154.9	81.2	165.1	180.6
Q96AW1	29.2	44.7	31.8	106.5	120.6	171.7	96.1	196.5	202.9
Q08174	22.7	29.8	31.7	90.9	90.8	129.6	79.4	136	146.9
Q9NRX5	39.7	36.8	37.8	101.1	116.8	185.1	98.3	183.7	200.7
P31431	27.9	31.9	32	88	90.1	132.2	82	138.3	147.9
P47895	32.2	32.8	34.1	87.7	88.4	157.8	85	163	151.7
P04264	55.7	64.8	50.9	200.5	55.3	316.2	66.3	36.8	73.8
P05120	31.6	33	34.1	73.5	75	176.1	73	200.3	149.4
P35527	61.5	65	46.1	224.7	35.7	307.5	45.9	25.8	85.5
P02786	37.1	40.9	43.2	140	135.8	122.6	125.3	138.7	133.9
Q9NV92	43	30.9	42.9	96.1	108.2	177.4	100.8	196	204.6
Q02577	29.3	35.9	31.2	109.8	103.1	86.5	76.5	95.5	86.6
O00220	41.5	47.8	44.6	121.7	118.7	171.6	106.8	162.9	184.4
Q9Y287	43.2	43.7	45.3	106.2	105.5	185.6	91	176.6	203
Q8N5M9	35.2	42.6	37.2	114.6	111.4	112.9	92.7	114.8	109.6
Q9NZV1	40.1	45.1	49.1	108.1	108.4	177.9	101.5	154.6	172
Q9NRP0	33	31.1	34.9	98.3	106.7	83.1	78	108.3	107.8
Q6DHV7	28.2	30.5	31.3	87	90.8	83.9	72.7	92.8	87.7
P05534	40.8	43	44.2	105.5	109	145	97.7	148.5	162.7
O43291	37.9	38.2	42.3	100.5	102.5	127.3	91.2	127.2	99.1
Q9NP84	26	27.1	31.7	73	79.7	83.3	75.4	95.9	99.2
P13498	43.3	53.5	60.5	148.9	162.9	124.8	116.9	145.9	143.3
Q9NVJ2	28.5	25.9	31.1	70	77.6	88.5	77.2	94.7	97.6
P30536	45.1	49	47.4	135.6	138.2	116.7	145.3	159.5	163.3
Q93015	47.4	55.5	55.7	140	144	148.6	114.9	133.6	160.4
P15260	44.5	50.5	48.6	108.5	114	169.3	89.6	178.3	196.6
O60487	46.5	53.3	54.1	131.7	131.3	150.8	114.4	145	173
Q9NS93	41.6	37.3	39.6	85.2	137.5	95.5	90.4	111.9	99.1
O95471	47.4	61.2	62.3	134.8	164.4	158.7	101	123.8	146.4
Q8IV08	45	48.9	50.2	124.4	128.6	131.1	116.2	120.9	141.2
Q8TCT8	30.9	34.5	39.5	83.3	90.1	100.2	75.9	115.2	106.9
P55085	49.9	54.8	53.7	126.8	136.2	145.2	112.4	151	170
O43688	50.3	56.1	56.3	142.2	130.9	143.6	122.5	148.2	150
P15291	46.3	53.7	50.3	105.5	134.7	144.9	127.8	204.5	132.3
P11166	44.4	49.7	51.5	111.9	118.8	140	91	183.3	112
Q8WY22	50.2	56.6	64.2	131	155.3	140.7	120.2	129.3	152.5
Q08722	43.7	46.9	43.4	109.2	112	112.9	101.2	126.5	129.4
P81605	83.5	77.1	44.6	200.8	89.8	220.3	103.8	53.3	53.7
P48201	52.5	51.3	55.4	129.5	150.7	115.5	136	167.5	141.6
P16035	48.6	48.3	53.1	84.5	83.1	203.8	82.4	168.7	186.7
A0A140T9U8	51.9	52.6	57	123.3	131.5	144.6	109.6	164	165.5
Q9UHQ9	55.6	50.7	56.3	128	142.6	131	123	161.9	142.8
Q9C0H2	41.5	45	45.8	97.7	111.1	118.1	92.1	130.1	136.4
Q8NFJ5	48.8	51.1	52.2	107.4	110.6	157.1	98.6	162.2	183.2
P48060	47.8	51.4	61.8	124	133.8	137.6	100.6	145.2	154.6
P00749	43.7	44.5	47.9	71.3	71.1	191.2	63.7	216.7	134.6
H3BMF4	46.4	48.3	52.3	114	126.8	117.6	108	126.9	122.5
O95139	31.6	37.5	38.8	85.5	94.4	82.3	87.4	74.6	80.9
Q99732	51.3	57.1	56.5	129	132.3	138.1	117.7	155.8	162.2
Q96KR6	51.6	62.5	59	149.2	142.8	127.2	118.9	127.8	161
P48506	44.6	49	51.3	101.4	104.1	144.8	100.8	147.2	150
Q6PML9	47.4	47.9	50.4	117.2	119.7	110	98.3	130.1	122.5
P38571	52	57.1	55.6	137	135.2	117.6	160.7	142.2	139.7
Q14563	50.5	54.2	59.6	106.1	107	174	89.1	176.1	183.3
Q6Y1H2	43.8	45.1	46.1	110.4	118.4	89.2	91.3	107.4	118.8
Q8TED4	27.4	27.6	26.4	47.9	49.4	94.2	40.6	103.7	107
O15162	48.1	61.5	63.1	132.7	137.3	135.7	118.3	151.2	152.1
O95271	52.9	62	60.4	140.5	141	130.3	130.8	133	149.1
Q92504	57.5	60.6	64.3	144.4	166.2	116.5	113.7	138.6	138.2
S4R445	49.1	55.7	58.7	81.4	167.7	132	81.6	200.1	173.8
Q96K49	50.1	71.6	60.6	141.1	139	144.3	126.6	121.5	145.3
A8MQ03	56.6	52.4	64.8	131.3	140.1	131.8	114.8	157.9	150.3
A0A087WU53	44.4	47.5	50.2	103.1	123.1	103.2	106.8	132	85.9
Q03135	49	51.6	52	119.5	123.8	109.9	108.6	123.5	115.7
Q99571	51	61.9	61.7	129.9	132	142.4	111.6	144.6	164.9
P53985	44.8	49.6	53	113.4	118.5	109.1	101.4	119.9	125.7
Q00765	48	54	54.4	121.5	131.4	108.5	104.8	129.9	125.8
Q9UHW9	47.6	48.3	65.8	121	125.9	126.2	117.4	183.3	164.5
Q96CX6	41.7	46.9	47	98	108.1	106.5	95.4	130.2	116.9
Q96BM9	54.7	50.6	55.1	118.7	121.5	127.2	113	145.3	148.5
O95563	54.5	63.3	65.6	142.7	150	126.7	133.1	120.4	143.6
P09758	47.8	53.2	55.8	109.3	115.4	133	96.7	138	142.8
Q15043	54	59.2	60.4	122.8	127.8	145.5	111.8	146.8	156.7
Q9NZM1	47.2	55.7	56.5	115.9	121.2	125.3	106.2	135.4	134.2
O15427	35.1	42.6	44.2	92.6	98.8	84.7	87.4	95.8	97.7
O00194	59.6	59.6	60.8	132.3	151.7	123.6	116.1	147.2	149
P00403	52.7	62.5	59.1	134.6	145.7	113.7	120.7	121.1	133.6
P51149	54.2	57.8	58.9	125.2	127.1	133.2	92.4	141.7	115
O75396	52.8	56.2	60	127	132.7	121.6	113	136.5	144.8
Q00325	53.8	55.4	58.2	130.4	133.1	113.5	120.3	125.9	135.8
P61026	59.2	59	62.1	139.1	139.3	126.8	118.9	142.7	145.1
Q08345	49.1	57.7	60	115.7	118.8	140.1	92.8	166.2	128.7
P61225	55.5	58.3	59.8	124.3	127.2	138.3	114	150.7	152.8
Q96DC9	97.6	60.8	61.7	53	99.9	341	99.1	126.9	60
Q08828	53.2	58.9	63.6	113.1	120.7	159.7	106.1	153.4	171.3
P08195	49.1	59.2	57.6	138.1	119.3	113.2	106.1	128.5	107.8
Q7Z2K6	48.5	50.9	53.4	115	124.5	101.1	104.2	127.2	123.7
Q9BVC6	58.3	59.3	63.5	138.1	147	118.2	120.9	135.1	113.2
P48200	53.1	55	60.3	111.1	115.1	148.9	115.8	164.2	161.8
P13987	54.2	58.4	58.7	121.5	128.6	129.6	105.6	155.6	105.6
Q9UNL2	58.6	65.1	64.5	143.9	152.9	117.4	109.8	129.1	140.6
P13726	57.3	59.5	57.2	117.8	120.5	143.4	107.5	153.7	125
P61224	59.4	58.4	60.1	138.4	121	129	99.1	127	127.1
A0A494C0F3	62.7	60.8	61.6	151.5	151.8	101.2	127	140.3	143.1
O14493	46.4	54.7	59.1	103.2	101	145.4	92.2	149.5	182.1
Q9UEU0	58.3	68.7	63.1	140	144.6	130.4	121.4	131.3	142.1
A0A0A0MSV9	43.4	52.7	58.5	112.5	115.1	109.6	98.4	114.2	123.7
Q9UHQ4	60.8	63.4	61.8	134.9	144	126.1	111.4	128	141.2
Q8N2F6	57.2	63.4	65.4	135.6	144.5	124.5	121.8	144.5	143.2
Q12907	59.7	60.1	62.8	134.3	141.3	119.1	127	140.1	141.4
P49755	55.4	54.7	57.8	119.1	127.4	116.5	120.8	146.4	128.4
P57735	55.8	59.1	63.4	126.8	128.6	130	108.5	132	145.4
P15153	50.8	56.4	56.4	117	121.1	114.6	104	123.7	125.6
Q96SL1	54.3	67.4	67.8	134.8	129.4	144	112	136.5	153.7
Q9UI14	59.3	60.7	66.8	126.8	131.7	143.2	114.8	143.2	153.6
B4DE15	45.8	47.5	47.6	108.6	108.2	86.2	98.6	101.4	101.6
P60953	52.9	51.8	54.6	118	121.7	102.1	103.2	109.2	109.8
Q969E2	57.3	62.5	61.1	130.4	138.8	117.7	121	137.6	132.6
Q8IWA5	55.6	63.9	59.6	127.9	140.2	114.3	116.2	130.6	127.2
Q9Y6N5	52.3	56.2	56.2	108.1	113.1	130	98.6	134.8	148
H0YC40	67	61.2	62.6	127.1	159.1	120.3	120.5	157.6	124.5
O95070	56.7	55	59.2	114.5	116.4	132.6	120.6	124.4	145
Q969M3	52	53.8	56.9	114.7	120.6	110.5	102.6	114	128.7
Q15758	53.8	58.9	60.5	125	130	112.9	120	134.6	133.8
P16070	47.9	58.1	60.8	104.4	106.8	142.7	81.8	119.4	110.4
Q08AF3	52.2	58.6	59.2	115.1	122.3	123.1	110.3	141.7	145.8
O14521	65.5	63.1	65.8	153.4	161.1	97.7	141	125.4	127
Q8NCE2	44.2	53.7	50.6	96.3	100.7	117.3	98.1	110.6	124
A0A3B3ISV4	37.6	39.6	42.9	85.6	92.4	75.5	79	90.7	92.1
E7EQR8	45.4	48	49.6	99.6	98.6	103.3	92.6	98.8	122.8
Q9BW60	62.4	64.3	69.7	147.9	159.5	104.7	119	136.6	135.9
Q13325	50.4	58.8	62.4	117.5	123.5	119	105.9	111.4	176.3
P56937	63.9	66.1	61.4	154.6	146.4	100.4	134.5	130.1	142.7
Q06481	51.5	53.4	54.4	92.5	98	143.4	91.6	152.5	153.4
P09669	67.1	61.1	65	137.9	150	117.1	122.2	135.5	126.3
Q9H3N1	52.3	58.3	62.6	123.5	132.5	105.9	100.7	116.7	119.5
A0A0A0MTH9	57.9	74.5	66.4	127.7	155.5	131.7	120.8	128.4	137.3
Q8TBR7	61.1	66	62.4	136.3	143.3	115.5	120.4	151.6	143.4
P24390	63	64.1	64.9	150.2	135.1	114.8	128.3	135.1	144.5
P08962	59.1	61.9	58.2	100.5	104.7	168.5	90.4	158.5	198.2
P35610	46.6	49.3	50.8	102.6	106	96.8	85.3	105.8	108.3
Q8NFB2	41.8	46.9	46.8	86.6	92.4	103.1	81.8	104.2	114.6
O95470	54.5	62.8	66.8	127.2	137.7	118.4	111.2	128.3	141.8
P51809	54.8	61.7	60.6	114.3	124.2	129.9	110.5	142.7	155.3
Q8N357	60.2	61.6	75.9	137.5	148.5	124.7	118.7	137.3	135.7
P62070	48.2	55.1	56.5	107.1	116.4	107.8	102.9	121.6	124.8
F8VX04	46.5	56.8	54.7	101.7	105.6	120.3	91.8	116.7	128.1
Q15629	47.9	51.7	53.7	104.2	114.3	99.4	97.6	108.7	108
Q9BVK6	53.6	61.4	60.7	138.1	108.4	117.4	109.8	120.8	131.2
Q13740	52	58.9	58.2	112.8	119.7	117.4	101.2	123.4	131.5
Q92520	51.6	53.5	55.6	108.5	111.9	111.9	99.3	120.4	130.5
Q9Y6C9	53.9	53	56.7	112.4	128.5	97.2	109.8	130.3	115.5
Q9P0U1	58.1	59.4	63	124.7	140.2	108	135.3	150.7	141.4
P54709	55.3	65.2	63	128.1	133.2	117.6	114.6	132.1	135.9
Q9Y6K5	54	61.9	63	116	125.6	127.6	118	139.8	132.7
P55061	66.9	62.9	70.5	155.5	156.9	100.9	129.3	127	130.1
P05362	50.4	51.8	54.4	94.6	102.6	125.6	89.6	136	142
O00400	57.5	69.4	68.7	134.8	135.8	132.6	110.2	133.3	148.7
Q8N4S0	38.1	18.6	41.3	39.3	65.2	97.6	77.2	84.5	47
Q6IAN0	57.8	62.3	68	127.2	139.9	120.5	113.3	140.8	143.5
J3KMZ9	49.9	55.8	56.8	114.3	119.7	99.2	107.9	105.4	107
Q9Y673	57.9	68.3	67.5	138	143.9	115.2	118	133.9	142.1
A0A087X256	59	68.5	67.7	131.2	134.4	134.3	120.8	134.8	146.4
P53007	58.7	59	63.5	129.4	130.1	111	117.5	114.1	127.8
Q5W0Z9	55.8	62.2	73	125.5	136.1	129.1	121	149	148.3
Q4ADV7	58.1	71.3	69.6	141.3	139.3	125.6	140	119.6	135.3
Q9HAB3	58.7	64.6	68.1	122.1	125.5	142.7	110.4	154.3	153.5
Q9NW15	60.5	66.7	65.6	135.5	143.1	112.7	120.9	139	137.5
Q9UBI6	59.2	60.6	59.5	117.3	123.3	123.2	114.1	134.1	144.3
P48509	57.3	64.3	66.6	127.3	127.7	126.7	112.6	129.9	138.5
Q92544	56.2	64.2	65.7	127	131	118.8	117.2	126.1	134.4
Q01650	55.2	62.8	66.3	132.2	130.3	110.6	119.2	119.4	129.4
Q8TB36	57.5	60	63.4	122.8	127.4	115.8	109.6	127	129.2
P61586	60.9	65.5	66.3	132.8	135	121.7	118.4	132.4	128.3
P15529	57.6	69.7	70.8	135	140.3	124.9	120.4	133.7	147.7
P51790	62.9	69.2	63.2	128.2	131.8	134.8	119.1	135.1	155.7
Q9NZ01	63.9	62.8	65	133.7	147.9	105.4	119.9	132.2	133.7
H0YJH6	58.9	72.1	64.9	132.9	131	131.1	126.1	130.9	142.9
P62820	56.7	60.3	60.7	121.6	127.3	109.3	109.5	123.9	121.6
P10301	46.5	50.9	52.2	92.8	100.1	108.4	85.2	117.9	121.4
G8JLH6	56.7	67.9	62.4	119.3	129.7	127.2	126.3	141.2	158.2
A0A0A0MTJ9	56.2	59.5	63.4	116	126.6	116.9	102.3	138.1	138.5
Q9BRX8	54.2	56.3	57.8	123.7	128.7	85.2	111.7	95.5	99.8
Q9Y277	57.1	59.5	63.2	120	127.5	112.8	112.8	124.8	132.1
P08754	61	69.4	69.2	128.7	135.4	135.4	120.7	133.3	142.6
P04035	58.1	63.1	70.3	148.2	158.8	76.4	134.5	81.9	83.8
Q9P0L0	58.8	60.4	64.6	124.6	137.8	105.2	111.2	132.3	125.6
O14763	39.6	41.7	47.4	71	88.1	98.4	76.4	112.2	103.2
P50281	58.9	61.6	67	109.4	112.6	152.7	111.8	165.8	148.1
Q96HH6	61.7	65.4	73.2	138.9	148.1	113.5	122.2	134.8	142.2
P56749	52.7	68.1	71.4	109.8	119.1	155.2	96.9	152.7	174.1
Q92616	53.3	64.1	63.6	121.1	125.2	115.3	116.2	123.6	121.4
O15269	46.3	51.1	54.2	95.5	104.1	103.1	86	110.4	113.3
Q9NTJ5	57.9	66.9	69.4	133.8	140.4	113.1	112	128	132.4
O15118	52.5	53.9	63.7	111.5	105.7	121.7	93.2	117.3	129.9
P61106	55.8	57.7	61	113.5	120.6	113.5	106.8	121.9	121.5
P30825	51.4	58	57.3	110	111.5	110.4	102.8	116	123
A0A1W2PP10	45.8	51.3	48.9	101.3	102.8	86.3	110.4	107.4	93.4
O15439	56.2	66.8	69.7	131.3	137.5	114.8	116.5	134.8	132.4
Q9BV40	62.6	63.5	62.9	125.9	128.5	121.5	109.1	125.1	138.1
P00533	51.9	60.4	62.4	111.6	118.5	116.8	102.1	123.2	132.6
Q9NVH0	62.1	68.2	65	117.8	134.1	135.8	116.3	151.4	149.3
P16615	51.6	59	63.8	120.2	127.7	97.9	104.9	117	122
Q8TAA9	56.1	59.8	60.3	114.4	119.4	115.5	111.5	142.6	131.4
O60502	51.8	58	54.4	108	111.6	105.8	103.6	110.3	108
Q8N6S5	57.4	72.6	79.9	144.9	170.5	99.9	112	130.2	132.5
P05023	56.5	64.5	65.5	123.3	132.8	112.6	114.1	128.2	128.8
Q5VW32	51.8	57.2	56.6	106.1	109.2	112.1	108.1	116.8	122.5
O15258	62.5	64.5	67.6	135.1	128	121.1	121.1	125.3	135.1
Q8TDB8	47.5	55.6	58.2	96.4	106.1	115.9	97.4	123.8	126.5
Q8N138	68.2	67.3	68.9	148.3	154.1	100.8	128.5	127.2	136.6
P04844	56.4	63.7	66.5	126.6	137.2	104.1	108.4	123.5	125.3
Q9H5V8	40.7	45.4	47.2	81.8	81	99.8	76.6	106.5	111.4
Q8WVQ1	50.4	59.5	60.8	109.9	116.4	110	100	123.9	125.9
Q53GQ0	58	62.1	68.2	121.5	132.3	117	110.3	122.1	126.2
P53801	66.3	60.7	64.4	118	116.2	142.8	107.7	140.5	162.9
O95178	56.3	77.7	71.2	122.6	150	131.4	110.4	145.8	134.6
B4DR61	53.5	56.3	58.6	114.7	123.8	92.4	108.4	125	123
O75915	65.9	64.4	69.4	133.3	143.4	115.1	118.2	125.6	136.2
Q9Y2G3	44.7	48.1	49.6	83.6	99.2	95.7	84.1	102.2	103
Q15286	60.4	68.9	70.5	128.5	136.1	126.4	119.9	130.6	134
Q9H9Y4	61.9	67.6	69.9	128.8	135.9	125.3	112.7	173.1	124.8
E7EW20	56.3	62.6	62.8	112.8	118.5	123.9	114.3	130.3	133.6
Q96JJ7	63	65.1	66.2	125.5	136	118.1	115.5	131.6	133.4
Q709F0	61	67.8	66.4	118.8	133.5	129.1	119.9	141.9	161.6
O75844	55.3	56.6	59.7	118.4	120	96.2	102.1	113.4	118
Q6ZXV5	38.3	42.3	45.1	81.3	88.6	74.8	85.6	87.8	89.1
P11234	53.9	52.8	57.1	104.4	110.9	103.2	92	117.8	110
Q8N5K1	53	59.2	59.9	121	127.9	85.7	106.2	99.8	102.3
P61803	66.2	67.2	71.8	143	143.4	112.2	118.5	138.1	139.5
H0YI67	66.4	65.3	67.1	126.7	134.3	125.4	116.6	158.3	139.9
P61019	60.4	61.1	62.9	120	122.2	115.8	110.8	122.3	130.2
Q02978	57	61.6	66.6	122.5	125.8	110.8	111.5	122.1	127.8
P46977	59.7	67	71.6	133.1	140.3	109.9	114.5	130.9	131.5
A0A3B3IT31	46.8	44	47.5	79.8	85.2	102	68.8	108.3	108.3
Q9Y2X0	62.5	69.6	67	117.7	121.3	144.9	109.1	113.5	121.1
P17568	66.8	67.1	73.6	137.4	142.8	119.7	123.7	136	133.1
Q9UL25	52.4	52.4	54.8	98.9	107.6	101.2	93.2	111.4	108.4
Q9BYE2	56.3	80	72.4	129.7	140.5	132	106.6	131.5	127.8
O60725	62.7	71.8	69.5	137.1	154.5	101.3	127	138.8	137.3
P67812	62.3	64.8	67.9	128.4	131.9	114.9	106	120.5	138.5
P05067	55.4	56.1	59.3	88.7	92.8	146.7	86.2	156.1	152.4
P50148	44.5	52.2	53	93.4	101.1	93.4	90.1	95	98.7
Q8N2G8	64	70.8	71.6	129.2	147.2	120.4	113.8	140.7	142.3
Q96AG4	58.3	64.5	66.9	126.1	134.7	103.7	111.7	122.8	127.2
Q8IUH4	54.5	62.3	63.2	106.7	111.5	127.6	98.9	133.6	144.7
P26572	64.4	75.1	69.6	142.1	147.1	111.3	125.9	136.5	128.2
P05556	58.7	63.2	64.1	114.9	122.3	118.8	104.5	131.8	134
Q7L1W4	57.9	66.2	69.4	118.6	133	118.7	117.9	154.1	123.6
Q9NZD8	64	70.5	71.6	135.8	131	127.5	125.1	129.7	131.3
Q14165	63.7	66.1	67.8	131.2	137.7	109	111	126.2	129.1
P51151	50.1	51.2	57.6	89.4	103.4	110.7	85.6	121.3	115.4
Q6NUQ4	58.9	67.6	69	127.9	140.9	104.6	110.7	127.3	130.8
Q86TM6	65.3	67.1	72.2	131.5	143.9	114.9	118.8	147.3	138.9
P0C7T5	40.8	42.7	49	85.8	83.7	83.3	71.4	79.1	88.4
O43795	53.2	59.9	60.8	107.5	111.3	112.5	106.7	121.5	120.7
O95292	55.3	57.1	59.9	112	119.1	96.9	97.9	112.6	113.5
Q6IAA8	53.7	58.6	61.8	106.7	109.6	115.1	94.1	112.4	119.2
Q8N4V1	63.4	78.8	68.7	144.1	141.5	116.1	119.1	122.2	146.2
Q4KMQ2	59	66.5	66	119	125.3	120.4	104.8	138.2	132.2
Q96CS3	63.1	64.3	67.9	123.8	136.1	111.6	114.6	136.2	132.6
P16189	57.7	59.6	61.8	103	113.2	124.7	96.8	135.6	138.6
P17301	48.3	55	55.3	93.5	98.4	109.3	90.2	118.7	117.3
Q13077	57.6	56.3	62.9	94.9	95.7	145.5	89.8	148.4	151.9
Q9P2W9	41.9	41.4	49	80.2	95.8	75.5	71.8	97.2	84.8
P51798	56.2	57.1	60.3	106	114.4	109	100.3	126.3	113.7
P05141	57.3	63.5	65.3	122	128.4	102.6	112.9	122.8	119.1
Q8N490	59.1	67.8	69.5	126.3	139.8	106.1	109.6	130.1	125.6
P29034	61.5	57.5	71.8	106.9	101.5	152	90.2	151.4	106
Q5T9L3	55.7	56.8	61.3	110.4	120.5	97.5	101.3	108.3	114.4
P14923	60.3	65.4	66.9	118.6	124.7	120.5	112.7	129.2	130.4
Q8IVP5	66.1	67.7	63	125.1	135.3	111.2	142.1	144.9	144.6
Q96S97	54.2	65.4	67.8	110.5	116.7	126.3	112.1	149.4	158.1
E7EX18	67.5	71.5	73.8	140.4	137.9	123	126.8	137.7	121.3
Q96A23	57.3	37.6	41.6	93.6	87.6	76.1	68.3	93.2	76.2
H0Y8C3	65.1	69.4	78.7	141.9	146.8	113.1	122.9	137.5	124.6
P55786	56.8	62.4	62.8	113.2	117.1	112.4	116.1	120.2	120.3
P00387	54.4	55.2	57.3	107.3	110.7	96	97	111.8	116.7
Q9H490	59.7	67.2	68.1	132.6	131.1	103.1	121.7	118.4	127
Q14534	57.7	59.7	65.3	126.1	139.3	78	121.2	94.2	92.1
P62834	55.3	65.4	62.7	111.2	120.7	112.7	107.1	115	116.8
Q7Z7H5	65.4	72.1	71.2	128.2	133.3	130.6	121.5	134.2	143.7
P51159	71.2	70.3	71.9	138.1	144.9	117.9	130.5	121.2	134
Q04941	49.8	51.3	54.4	95.6	100.5	95.7	87.4	93.4	108.9
P23443	58.6	62.7	60.5	110.5	108.4	122.5	100.5	113.2	119
P03905	43.5	47.8	39.8	75.4	87.9	82.8	80.9	82.8	105
Q86VP6	57.7	66.4	65.7	122.8	117.5	115.7	119.1	118.7	124
Q9BQG0	56.3	64.1	63	119.6	126.3	97.9	120.2	108.5	114.8
Q9Y5M8	58.5	63.3	67.1	120.8	128.6	104.6	103.8	119.8	130.4
P01116	69.9	73.3	73.5	139.3	148.2	118.2	119.3	132.9	125.3
P01584	51.3	48.7	55	72.2	76.2	141.4	67.4	127	136.1
Q7L576	57.1	64.2	69	116.4	120.4	118.7	115.7	122	130.1
Q8TC12	58.3	64.4	65.6	120	129.4	102.3	103.8	122.7	119.1
Q96HY6	69	69.2	69.9	128.8	153	107	117.2	139.2	122.3
Q70IA6	51	54.2	54.7	95.5	100.9	102.6	99.7	107.9	109.1
Q92575	67.3	72.3	76.6	139.4	146.7	117.5	116.5	133.6	130.2
P84095	51.9	57.8	59.6	105.7	108.8	101.5	96.1	105.4	104.8
P61006	69	68.1	71.3	132.8	137.5	117.6	115.3	122.4	128
E7ENX8	56.9	67	72	113.7	129.4	121.5	113.9	120.7	136.6
P08134	54.7	61.7	65.6	111.1	115.5	112.1	101.7	109.2	116
P29992	58.5	67.2	66.4	114.9	128.6	113.6	111.7	125.4	125.4
B4E2Q0	57.4	64.5	69.5	116.6	122.5	116.9	115.2	125.9	129
P05026	59	72.7	70.1	125.4	132.1	117.7	116.1	125	138.3
O95169	58.9	75.3	81.8	139.8	138.6	123.2	115.6	132.3	134.5
Q9NYP7	65.6	57.9	65.9	122.6	142.2	86.3	123.4	141.9	115.9
Q9H6H4	37.5	41.4	43.2	74.1	76.5	75.6	72.7	70	74.7
P40616	56	62.4	61.8	109.2	109.1	115.3	105.3	113	125.5
Q92692	59.6	67.5	68.7	118	124.8	119.6	104.4	133.1	130
Q9Y512	57.1	62.6	66.5	115.2	120.5	108.8	106.3	114.8	124.8
Q9ULC3	54.6	55.1	53.9	98.6	104.3	99.8	89.9	108.7	108.1
Q7L5L3	67.7	62.5	77.8	125.8	138.9	120.2	128.5	142.7	135.9
Q96KA5	83.2	52.9	64	111.6	153.7	104.8	129.8	219.7	80.2
P11279	55.5	62.2	52.8	100	102.8	112.5	94.3	117.2	122.2
Q9NYH9	61.8	68.8	71.6	126.4	132.3	115	120.5	116.9	130.6
Q9NX47	56.3	58	63.6	114.5	116.3	97.9	108.9	110.1	105.9
Q53EU6	63.7	60.4	74.9	110.1	124.7	132.7	110.4	175.4	147.7
Q9H061	49.3	50.6	53.9	95.1	100.4	88.6	91.8	93.6	96.3
Q8WXI4	54.8	54	56.8	97.5	107.5	100.8	96.6	109.4	117.4
Q9UG56	58.5	68.5	69.5	122.3	125.7	114.8	105.3	104.8	126.8
O75558	48.9	81.8	82.1	118.6	119.2	155.2	95.3	134.4	164.5
P78527	56.4	67.1	67.1	120.7	135.7	95.3	112.7	120.6	122.4
P11233	59.2	56.1	60.5	106	110.4	107.7	99.3	106.8	115.6
B7ZKQ9	56	64.5	63.2	113	119.1	106	105.1	114.6	127.7
Q9UIQ6	60.2	65.6	65.7	113.2	117.5	121.5	109.3	133.7	136.6
Q9BQE4	58.8	67.9	69.1	119.1	126.1	114.9	103.5	124	125.2
P04424	56.3	63.5	62.2	105.7	111.8	116.9	108.4	118.2	123.2
Q96GE9	74.4	70.2	71.2	134.1	169.9	92.3	147.1	113.8	127.1
P51572	56.3	59.3	60.7	104.7	108.4	110.7	88.9	125.6	98.9
P63000	51.1	56.2	59.6	102.8	110.4	93.2	96.3	101.4	102.9
Q9NP72	68.7	71.4	73.4	132.8	137.6	121.6	116.6	128.4	134
P00846	42.8	41.2	43.2	76.8	86.4	70.5	85.1	120.2	81.3
P40189	44.9	81	70.9	100.7	98.3	162.1	102.3	170.5	169.2
P54136	60.4	68	66.2	123	120.6	113.4	116.9	127.4	118.8
Q9HD45	62.3	69.7	69.6	121.6	124.5	123.6	112.2	124.7	135.7
P17655	57.7	61.4	62.6	106.4	109.4	117.2	103.6	120.9	120.8
Q5JST6	66.4	55	83.4	111.4	121.4	142.8	123.1	143.8	152.3
P08240	54.4	61.9	61.1	93.6	137.4	93.9	101.1	109	121.3
Q9NQG1	67.4	74	76.8	147.5	151.3	100.8	125.3	134.2	122.6
Q2PPJ7	67	66.3	72.6	111.7	124.8	140.1	103.3	152.8	161.2
Q92597	57.1	59	62.1	82.8	81.1	161.7	81.6	142.9	168.1
P20020	58.6	70.4	68.2	117.1	125.5	117.7	103.5	121.6	131.2
Q14435	58.6	64.9	67.7	118.9	122.7	107.2	113.7	116	124.9
Q9Y619	68	73.3	73.9	130.7	140.9	120.9	120.5	129.9	135.1
J3KQ42	66.1	68.4	67.6	113.9	129.6	125.3	115.6	148.6	164.9
O95573	53	58	61.2	103.7	114.1	96.2	95.2	111.7	111
O43520	66.5	73	74.7	127.6	140.5	122.1	121.6	137.7	136.3
P07099	60.1	64.9	67.2	123.1	123.4	103.7	106.5	126.3	124.9
O75695	53.8	64.8	64.8	109	114.5	110.4	97.7	113.1	119.2
A0A3B3ITT1	69.1	79.4	68.3	128.5	132.5	133.1	118.8	126.7	143.6
A0A1W2PRS1	52.1	54.5	57	97.6	101.7	98.3	93.2	112.5	117.3
Q658P3	59.6	62.2	63.9	110.7	116.9	110.2	108.8	126.8	114.7
P56589	49.8	58	58.7	97	109.5	96.3	93.1	103.9	108.2
P48449	60.4	67.1	68.7	127.7	131.2	97.7	117	101.2	106.5
Q9C0I1	52	79.1	87.2	125	129.8	141.8	90.6	112.3	112.9
Q9Y6X3	68.4	69.7	75.5	122.5	137	128.6	123	138.2	137.1
P51648	57.7	59.1	62.1	110.4	120.1	94.3	105.3	105.7	113.8
O95352	51.9	61.7	63.7	103.2	108.9	109.9	97.3	107.4	114.8
Q9Y6A9	61.3	59.5	67.2	114	125.5	101.8	101.4	120.1	123.4
Q9Y3B3	64.2	65.6	66.4	115.4	119.7	120.8	112.2	122.2	131.6
Q13636	43.8	48.9	49.3	84.9	86.1	86.5	77.1	89	92.1
Q99720	63.9	74.3	88.1	135.1	145.5	129.7	125.4	116.9	121.2
Q9Y2H1	69.1	78	74.9	130	116.9	155.5	123.5	129.9	122.2
Q12846	61.2	73	73.7	119.8	127.2	129.8	107.2	133.5	140.9
Q02487	63.9	71	80.5	127.2	141.2	121.9	120.8	135.2	138.4
Q08431	64.1	71.1	71.7	115.8	113.7	145.5	112.4	138.2	152.1
Q9H0U4	60	61.5	62.3	112.8	114.8	104.9	103.5	114.3	110.9
A0A1P0AYU5	58.3	61.3	65.5	105.1	111.8	118.1	100	122.7	129
P01034	48	48.4	53.7	72.1	76.3	123	75.9	108	117.4
P56378	70	67.2	73.5	120.5	128.1	132.3	113.3	127.8	167.3
Q10469	62.7	75.6	74.8	132.4	140.7	112.1	138.9	125.6	137.2
Q9UJS0	57.5	61.7	66.2	114	117.7	103.6	108.5	111.7	121.1
Q15738	63	68.3	71.8	128.1	137	102.1	113.8	121.4	124.5
Q9BU23	66.6	77.1	80.2	138.7	141	124.8	116.4	124.9	130.3
Q9UJX6	65.2	69.7	76.3	124.8	140.4	116	133.2	144.4	130
Q14574	63.3	68.6	69.6	120.8	130.8	111.8	116.3	125.9	121.2
Q96HW7	53.4	57.1	55.8	101.2	104.1	94.6	100.1	100.3	102.1
P0CG08	60.2	78.9	75.1	130	131.6	124.8	127.2	125.7	146.5
O96011	58.8	59.1	64.4	110.7	118.7	99.2	103.4	117.3	111.2
P63092	64.4	71.6	70.7	120.8	126	124.9	113.5	125.1	137.5
Q6P1M0	64.8	80.1	74.1	130.4	152.4	110.7	118	135.2	134.5
P35613	56	64.5	66	113.9	116.9	104.2	101.7	106.9	117.4
Q53H12	69.6	68.2	70.2	125.5	131.1	116.8	116.9	137.3	139.3
P15559	62.4	67.3	64.6	106.2	108.4	133.9	104.7	137.6	106.2
F8W914	43.3	49.1	49.8	84.7	89.9	80.3	78.4	98.2	93.6
O15173	66.2	69.9	71.7	123.9	133.6	114.7	110.1	132	136.4
Q6NUM9	66.2	72.7	74.1	125	135.6	121.1	116.6	138.3	150.5
Q12768	54	64.4	64.9	108.9	110.6	108.4	108	112.4	118.6
P17858	60.7	66.5	67	115	119.3	113	115.4	121.7	124.3
Q68E01	63.7	70.8	68	120.8	124.3	117	121.5	125.1	123.6
O14949	66	67.6	72.4	125.4	134	109.1	118.9	122	126.5
Q9Y394	65.6	71.6	74.4	122.3	135.8	120.2	113.5	142.8	142.8
Q9BSJ8	58.6	66.4	69.3	117.2	122.7	107.3	104.3	115.9	124.5
P20936	57.7	69.8	68.9	109.8	113.8	127.1	113.5	129.3	140.2
O60831	39.9	43.3	44.1	74.1	77.7	75.5	70.8	81.3	79.8
Q8IWT6	66.2	69.6	77.6	120.5	128.4	131.8	116.1	138.8	151.1
Q5T8D3	51.7	61.2	66.8	104.6	112.3	103.6	91.3	104	115.4
P04350	60.7	62.5	78.3	126.6	127.2	105.5	117.1	98.2	110.8
Q4AC94	38.2	65.6	34.6	76	100.4	70.4	61.1	93	56.1
Q96CW5	59	69.5	70	115.9	121.2	116.7	111.8	115.6	122
Q8NBM4	48.1	56.6	57.2	92.8	106	89.7	95.4	102.8	95.9
Q9H967	69.6	79.5	74.4	140.6	140.3	117.3	136.2	113.3	128.9
Q93008	59.8	65.6	66.9	111.5	119.5	111.7	113.7	126.7	117.6
Q9UGP8	61.4	64.2	67.7	121	124.9	98.3	103.6	118	122.3
Q9H3K2	65.6	63.3	67.8	117.2	126.6	106.4	119.7	118.2	127.8
O75746	54.7	61.5	68.1	108.1	117.4	102.6	107.8	121.7	119.3
O14656	57	68.6	66.9	108.2	111.3	123.5	104.2	112.2	124.3
P52209	64.6	73.7	71.7	125	126.1	122.4	124.8	124.3	127.5
Q9BRR6	68.6	70.8	72.8	123.7	128.4	125.4	116.8	127.8	133.6
P22314	63.5	70.7	69.9	121.8	115.3	125.7	112.8	121.1	116.4
Q9H330	65.1	63.8	91.1	129.3	141.1	120.6	110.8	132.9	145.4
Q86X10	61.2	86.4	83.7	136.8	97	177.3	88	120.2	149.6
A0A0B4J2F0	65.8	62.7	69.6	111	125.3	115.9	102.1	114.4	124.2
Q9BUR5	63.8	73.4	73.6	127.2	130.8	116.5	115.1	120.8	132.6
O94832	56.9	68.6	67.5	112.9	116.9	112.8	109.5	115.9	122.3
Q96ND0	60.4	63.9	63.7	95.1	133.7	104.9	100.7	121.5	109.5
Q9UKR5	49.9	51.8	59.7	104.6	100.5	81.3	97.4	87	100
Q8WYL5	60.9	81.8	83.4	131	136.6	133.7	118.5	128	126.1
R4GN18	66.4	78	74	129.3	135.9	122.3	127.9	133.9	132.4
Q92973	63.4	71.6	71.8	124.3	126.1	116.2	122.1	122	122
P50452	54.5	57.5	59	90.7	93.1	119	92.9	122.9	123
Q8NE86	59.2	60	65.3	107.2	115.9	103.5	103.6	111.8	117.3
O43292	66.4	77.3	79.8	129.7	144.6	121.4	123.4	126.4	130.9
B0QYD3	66.2	70.2	71.1	118.5	116.1	132.3	112	120.4	135.4
Q9NRF2	48.7	55.7	54	88.5	96.7	94.6	81.3	84.4	93.3
P18031	60.5	63.3	68.3	115.9	120.1	103.5	99	112.8	123.5
Q93050	59.5	63.5	65.3	105.9	114.4	112	105.1	127.5	129
Q99643	74.8	68.3	70.1	139.2	143.6	93.3	138.3	102.6	126.7
Q2TAP0	63.3	80.8	74	126.4	135.7	122.8	114.9	134.8	147.3
Q14204	60.1	70.5	70	117.7	121.8	114.5	114.2	118.6	122.1
Q6PJF5	63.7	68.5	72.6	117.6	126.3	117.3	110.7	128	132.4
Q9UBV2	62.2	70.5	73	122.7	126.6	113.2	108.8	121.2	130.6
Q460N5	77.1	73.9	71.9	136.9	142.9	112.9	125.1	131.9	120.5
Q5JTH9	60.2	64.9	68.8	113.7	121.1	106.6	119.9	111.5	115.3
A0A087WT44	60.1	62.2	67.2	114	120.4	99.4	97.7	106.9	117
P07384	63.3	69.4	69.7	119.8	122.1	114.3	120	122.2	122.9
P06737	62.9	71.4	70.2	121.1	117.8	120.5	117.6	117	125.1
Q8TB52	58.2	85.4	75.9	122.3	124.7	138.8	108.9	166.9	118.8
P04179	62	73.9	62	81.6	83.8	182.4	49.2	218.1	78.5
Q9BQL6	57.9	63.3	63.5	111.4	113	100.1	109.8	98.2	107.4
D6RE79	43.3	51.8	51.7	84	88.1	85.6	76.2	102.5	94.4
P49902	53.8	58.1	57.8	99.2	100.2	98.4	101	106.6	109.1
Q9UNN8	70.1	78.1	79.5	135.9	146.4	117.2	123.4	111.5	129.9
O94973	51.1	59.9	62.6	99.3	105.7	99.3	97.7	96.9	103.1
Q9NX14	66.2	70.7	75.2	126.2	139.1	106.4	111.4	109.4	109.8
Q9H6X2	66.6	72.9	79.8	125.5	135.5	123.2	110.2	141.2	145.1
O00116	58.6	67.3	65.6	108.7	117.6	109	105.7	119.1	121
A6NMN0	61.3	75.4	76.2	121.5	127.3	123.9	115.4	127.1	124.2
Q01813	62.2	65.9	65.5	107.9	114.6	116.2	109.6	133.3	117.4
O95298	61	65	72.2	113	121.1	112.6	109.1	111.1	127
O75438	67.4	73.5	85.1	133	139.8	122.6	104.5	130.7	143.5
P39656	58.8	65.3	72.3	118.7	124.2	100.2	102.9	114.2	117.3
A0A1W2PS05	39.3	45	47.2	73.1	80.9	75.8	70	77.7	75.3
P78310	60	61	65	104.3	105.3	115.7	90.8	110.3	127.1
Q5T4S7	57	64.3	67.5	108	111.8	110.1	105.8	116.1	115.9
Q6P4Q7	66.5	77.2	79.4	132.9	134.9	121.9	113.7	133.6	139.9
Q8WTW3	64.5	73.7	72.9	108.1	113.5	146.9	107.1	108.4	116.9
Q9NR19	62.5	70.7	71.7	129.2	113.6	114.8	131	118.5	122.6
E9PGC5	58.2	54	65.9	91.9	102.4	116.4	100.2	125.2	113
Q9Y678	63.7	70.3	69.4	120.3	120.8	113.2	120.7	115.6	118.4
Q9Y320	75.2	80.5	81.1	153.2	160.5	99.1	122.9	107.6	119.8
F5H5R8	60.4	66.4	64.1	112.4	105.5	114.8	105.2	108.2	132.7
P53618	64.6	72.2	70	122.4	124.7	112.8	122	117.5	119.2
O43592	60.4	67.7	68.1	115.3	116	110	114.4	116.2	118
Q9NVG8	67.6	76.7	81.4	125.5	133.3	133.9	114.8	131.4	135.4
Q9NZ32	63.6	66.7	69.3	115.2	119	112.6	121.2	111.6	120
O95297	38.8	42.3	41.4	66.9	77.2	68.5	66	97.9	75.1
Q9HCE1	66.6	69.6	72.7	123.4	125.6	113.7	125.5	116.4	121.7
P83111	66.6	72.4	74	116	121	132.9	109.1	132.2	142.9
Q9Y2L5	74	71.4	80.1	120.1	140.3	130.9	119.3	133.2	130.7
Q86X29	41.8	48.2	50.4	72.2	77.4	94.1	64.6	87.9	92.5
Q32NB8	66.2	72.3	70.1	119.3	115.7	126.8	112.1	109.8	141.2
J3KN16	57.9	68.8	67.3	112.8	116.5	107.1	107.5	112.1	115.9
Q08AM6	60.1	67.7	67.7	107.8	114.1	117.1	107.7	118	116.8
A0A3B3IUB1	67.5	73	72.9	123.3	126	120.4	123	126.8	125.1
A0A087WTT2	70.8	73.9	78.9	123.5	152.7	111.4	126.5	144.1	118.2
Q13045	63	71.6	70	114.8	119.4	120.3	114.4	124.7	126.6
Q96QK1	59.3	67.1	65.7	110.5	111.3	111	111.8	113.4	119.6
P60468	56.2	60.1	61.1	102.3	113.7	91	91.8	102.6	104.5
Q96JQ2	60.8	66.5	71.5	114.3	115	114.9	103.4	107.2	124
Q8TBP6	53.3	59.9	64	102.1	104.5	100.2	96.6	107.7	114.1
O60306	50.8	55.8	59.3	98.4	100.7	87.9	96.8	97.3	91.4
Q7L8L6	66.1	72.4	72.5	121.1	128.8	114.7	119.4	120.5	126.3
Q5JWT2	65.6	73.6	75.1	121.8	131.2	117.6	122.5	130.8	130
Q6NVV3	71.2	69.5	75.1	127.7	133.5	111.8	131.7	137.2	142.3
Q70J99	70.3	73.9	75.8	121.3	123.5	135.3	122.9	138.9	138.1
Q02742	57.5	66.1	61.2	100.6	116	102.8	108.5	87.8	98.5
O43505	67.2	82.1	79.9	135.7	138.7	121.7	126.5	116.7	131.5
Q6PGP7	63.1	70.5	72.2	117	120.7	117.6	114.9	124.3	122.4
Q8N6R0	62.6	70.8	70.3	111.3	120.4	120	112.1	116.4	121.7
Q99536	66.9	69	70.7	112.2	113.8	130.7	111.3	136.3	140.1
O43169	73.2	68.2	74.4	134.2	131	107.4	106.8	121.3	112.9
Q8WX92	62	69.7	63.9	114.6	116.3	106.8	113.8	117.3	117.6
Q7Z7E8	43	43.7	48.9	77.6	78.9	77.6	73.8	74.6	78.9
Q9BVT8	58.8	64	70	111.1	120.6	101.3	98	112.2	120.5
Q8IWY9	62.2	77.1	74.6	133.3	122.1	113.7	115.4	123	125.7
Q53EP0	69.6	81.6	82.2	140.3	139.3	123.2	116.4	121	126.4
P16435	66	71.2	73.6	123.5	134.8	105.4	111.6	121.1	122.4
Q96N66	67.5	66.6	77.6	123.4	130.5	111.2	107.2	126.1	128.7
O95197	71.4	75.2	77	138.4	136.5	110.7	119.8	135.8	135.2
Q9HA82	75.3	78.7	79	150	149	103	122	114.1	128.8
Q9Y2A7	58.5	66.2	67.3	109.8	110.6	110.7	110.6	116.3	115.8
Q5K651	60.8	71.1	72	112.1	117.7	121.7	112.4	120.9	124.7
Q13131	68.6	76.2	75.6	127	128.1	125.1	119.8	124	133.5
Q9H993	66.8	77.9	73	123.2	128.9	123.2	122.6	128	129
Q99735	65.6	66.8	79.1	130.5	121.9	112.2	111.9	119.3	122.2
Q8IY21	74.2	82.6	78.5	149.9	157.4	98.1	139.3	111.2	108.9
Q9H2M9	59.2	68.4	68.6	112.6	114.8	110.6	111.1	113.7	120.1
P20645	68.6	72.7	70.9	122.8	124.2	118.4	117.6	117.9	130.3
P19367	57.6	59	61.8	98.5	104.6	104	98.5	115.2	107.6
O14980	64.2	72.3	72.7	122.1	120.3	117.6	119.6	123.9	123.1
Q15907	68.5	69.9	75	123.4	126.4	117.6	111.2	125.5	126.2
Q86SF2	67.1	72.2	73.9	127.4	132.8	106.8	120.9	118.1	120.6
Q14739	58.2	70	70.7	118.4	138.3	85.7	93.2	106	108.6
O75352	76.9	72.9	82.4	137.7	145.6	116.2	104.8	122.1	141.4
Q9BR76	72.5	74.6	77.1	127.3	126.4	132.1	124.1	120.5	116.1
A0A087WU02	53.9	58.9	62.2	102.6	101.4	96.6	103.1	106.4	110.8
Q9NZC9	34.9	39.1	42.6	63.9	66.9	69.8	62.8	70	71.6
Q15269	65.5	69.7	69.3	119.2	121.5	110.7	117	118.4	118.8
Q9UI12	62.6	70.5	72.8	116.8	118.9	117.8	114.1	119.5	130
A0A0C4DG49	62.7	74.9	71	118.5	128.5	111.1	107.9	106.5	128.6
B5MCA4	64.9	71.4	71.8	113.9	118.6	124.9	105.2	131.4	133
Q99650	64.4	70	72.4	111.1	108.4	135.2	98.2	135.4	139.6
Q15035	73.3	80.4	76.9	135.8	152	107.8	114.9	138.2	120.8
P07996	59.7	61.9	65.1	79.3	82.9	157.9	78.1	160.8	158.7
H0Y368	62.9	63.6	67.1	111.6	117.4	103	104.4	115.3	117.4
Q6IA69	75	77.8	71.7	123.4	139.8	121.9	117.7	151.4	121.3
P35221	62.2	70.2	71.7	115.5	117.8	116.6	110.6	122.3	127.7
Q9BWH2	68.6	61.9	72.1	120.3	128.2	98.9	114.3	115.4	115.5
Q9BV23	50.8	64.2	65.5	99.1	115.1	95.2	94.2	96.7	97.8
Q13190	58.6	65.1	68.1	105.9	110.3	112.3	102.5	117.2	126.9
Q9BTX1	63.9	79.7	85.2	137.1	148.7	106.2	111.8	112.8	130.4
Q8IZU1	64.7	88.5	87	133.7	144.8	133	107.8	116.4	124.1
P38435	45.5	62.6	53.3	82	88.8	105.7	76.8	105.6	109
Q9NSE4	59.8	64	63.5	105	109.2	106.3	107.6	115.3	114.6
Q9UNK0	69.1	79.2	84.2	137.5	141.2	119.3	117.2	123.9	128.2
Q86UL3	69.1	79	81.2	127.1	150.1	115.2	115.3	137.2	125.8
Q9H081	64.9	80.3	81.6	121.1	135.3	131.6	119.2	124.1	141.9
Q96T76	54.9	63.7	66.9	105.4	104.8	107.1	101.6	112.3	108.7
Q8NCN5	60.4	68.6	69.3	110.4	111.5	117.3	108.6	117	123.5
Q9NZQ7	63.3	63.6	66.6	103.6	107.1	120.1	100.9	135.7	139.6
O95786	62.2	65	76.1	104.4	122.8	120.3	115.7	125.6	115.1
E9PPU4	62.5	78.5	81.7	112.6	126.2	141.9	133.1	123.3	140.1
Q13724	58	65.1	74	112.5	121	103.1	101.3	120	122.7
B8ZZS0	67.7	66.9	70.4	114	127.7	108.4	116.1	109.6	122
P47897	65.2	72.9	72.2	121.1	124.4	113.3	118.3	116.2	120.1
P30530	53.1	63.6	68.3	97.4	103.6	114.8	91.4	115.3	115.8
Q6ZWT7	80.6	67.6	79.9	134.1	135.4	119.7	113.4	142	127.5
Q96IK0	38.2	37.1	45.3	67.7	72.5	65.8	64	72.5	73.2
A0A087WVQ6	60.5	69.7	70.3	114.4	117.3	110.4	115	118	119
O75027	67.4	74.6	77.8	122.2	131.9	120.9	113.5	135.6	130.3
Q9HBL7	69	72.8	74.7	125	129.8	114.5	111.4	125.4	132.1
Q9NQC3	66.4	73.9	70.5	119	132.5	107.7	111.9	132.3	127.4
O00767	74.3	76.3	78.1	154.7	155	79.9	131.1	99.6	108.8
O00159	59.6	66.7	67.8	108	113.5	109.2	107.6	118.2	120.8
E7ESC6	60.3	67.1	68.5	108.3	114.8	110.5	112.3	119.2	116.2
Q96A65	66.4	78.9	76.3	122.7	128.8	125.6	121.9	126.4	133.1
Q9Y6I9	66.1	77	80.7	130.4	143.5	107.2	110.3	119.4	121.7
M0R0P8	59.3	70	70.7	100.3	121.6	118.5	101.4	145.5	112.3
Q99442	71.4	81.5	69.6	116	135.6	127.2	117.4	127.1	154.2
Q9NVI1	61.9	68.7	71	118.5	125.4	99.1	116.1	104.2	107.7
O00264	68.7	65.2	74.2	119.3	127.1	107.6	108.7	123.7	115.4
Q14573	65.1	72.1	74.5	119.7	126.5	113.7	107.6	125.1	130.8
H0Y5K5	61.9	65.8	70.2	106.5	119.5	110.3	109	109.7	107.5
Q9UDW1	61.8	64.4	63.6	110.2	116	96.3	107.2	112.1	109.5
Q99988	74	71.8	74.6	110.5	105.3	158.5	108.2	145.7	151.3
O43278	70.5	75.9	75.5	122.6	127.6	126.4	116.9	133.5	140.2
Q06210	63	68.6	68.2	108.5	111.7	118.8	109.8	122	122.1
P84085	70.1	75.5	71.7	124.5	126.8	117.6	126.2	126.1	132.2
Q13277	62.3	69.9	72.3	111.2	113.6	122.3	103.2	127	129.7
Q8IUR0	70.3	80.6	76.5	132	129.5	124.4	128.7	114.1	139.9
Q7Z3E5	73.6	77.5	73.5	129.3	132.9	118.7	126.2	125.2	143.2
Q14139	56.4	65.3	66.9	105	107.8	106.9	106.7	104.9	107.2
A0A2R8Y566	48.3	57.6	59.5	94.4	97.3	88.7	92.4	95.6	98.8
P01111	61.8	66.7	69.9	114.3	120.2	101.8	107.4	110.6	110.6
Q92797	62.8	69.8	74.7	123	123.9	104.2	114	106.9	113.2
Q9UM00	68.7	73.4	71.2	121.5	145.2	94.6	117.5	162	107.4
L7N2F9	60.6	68.5	69.6	112.3	118.7	105.6	108	110.3	117.5
P05121	69	55.6	68.2	87.7	89.1	149.2	94.4	151.4	144
Q9H0H0	59.9	68.2	70.6	112.9	115.6	107.4	113.8	113	114
Q99805	68.7	74.1	77.7	125.8	132.2	114.7	117.6	124.8	129.6
Q9HAV4	63.9	70.7	71.5	115.3	121.8	111	112.6	106.8	112.9
Q7Z4F1	54.5	64	68.8	96.9	106	113.3	97.2	127.6	115.8
P51153	63.7	66.8	68.7	106.4	115.7	114.1	105.3	113.3	113.6
H0UI80	53.3	61.9	63.5	102	105.9	94	98.2	95.3	98.8
Q9NXK8	75	77	77.4	136	137.2	113.9	116	124.5	142.9
Q96E52	54.8	50.7	54.2	91.3	101.1	77.2	97.6	93	89.5
P42224	60.1	76.2	69.5	119.1	116.8	111.2	109.9	109.5	116
O43676	72	79.4	82.3	134.6	134.5	124.9	117	110.8	144.3
A0A0A0MRM8	63	78.5	80	116	126.5	130.8	127.2	146.1	131.9
Q15363	60.2	60.7	63.3	104.1	105.4	101	99.4	105.1	116.6
Q93100	64.3	76.8	78.9	124.2	127.4	119.1	119.5	117.8	127.1
O14802	64.9	76	79	124.5	135.6	110.4	125.2	134.8	123.3
O43156	70.8	75.6	81.5	132.4	135.2	116.1	137.5	124.9	126
Q7Z5D8	65.2	53.5	50	93.7	115.7	74.4	115.1	351.6	80.8
P14324	66.9	77	75.8	127.9	132.4	109.2	128.3	111.1	112.2
P09543	64.6	70.5	72	119.1	124.1	105.1	112.2	109	114.6
Q2KHT3	39.3	40.6	40.8	61.3	65.3	76.3	69.1	62.6	61.3
Q96EC8	44	53.2	59.8	86.3	94.3	83.5	77.2	98	87.5
A0A0G2JJD3	46	48.1	53.6	79.3	90.1	78.9	76.6	87.4	80.1
O60443	66.1	70	73	109.5	113.1	128.8	111.4	124.2	130.4
P27361	62.4	70.8	75.4	112.4	116.8	121	105.4	114	118.1
I3NI02	70	73.5	75.6	120.2	128.3	119.5	116.7	124.8	122
P11117	67	74.8	83.4	122.5	128.5	127.2	120.2	139.4	134.8
A0A2R8Y5A3	65.6	78.6	74.8	118	125.1	124.1	111.8	127.6	128.3
O15143	64.5	77.7	81.2	121.6	133.1	120.2	114.8	100.5	106.2
P28799	61.2	65.1	70	97.3	98.4	133.5	91.6	135.1	126.6
Q9H583	61.9	68.3	71	116.2	122.1	99.1	113.8	107	111.7
Q14997	61.5	72.8	66.7	108	115.1	113.9	113.6	128.3	119.7
Q8N201	65.5	74.2	78.2	122.6	142.9	99.7	111.6	129.2	110.9
Q9Y385	75.3	81.4	81.6	140	147	112.5	120.8	119.5	121.8
Q14258	64.9	70.3	67.6	107.8	112.4	119.5	112.8	126.4	126.3
Q9UNX4	65	71.3	71	116.3	121.7	109.5	112.5	115.2	115.8
P51148	61.3	62.8	62.5	105.2	107.8	99.3	95	117.9	93.6
G0XQ39	60.8	67.6	71.1	110.1	118.7	105.1	96.3	126.9	116.8
O94817	70.2	76	81.6	127.1	128.9	125.2	123.7	133.2	134
P55060	61.7	70.7	69.8	118.9	119.2	100.1	115.9	112.4	110.4
Q9Y4W6	56.5	64.6	66.2	104.4	109.5	99.6	96.8	113.4	109.7
P57088	62.5	64	70.5	126.8	106.7	96.3	108.9	123.1	108.3
Q9NNW5	59.3	60.7	61.9	98.6	103.8	101.9	103.1	109.4	108.7
Q9H8M7	67.8	68.6	70.1	108.9	118.6	117.9	201.2	110.3	114.6
Q5JTV8	72.2	70	79	124.8	130	115.2	102.8	130.8	134.7
Q14596	82.3	92.8	93.3	73.1	76.7	298.7	84.8	87.6	110.7
P48147	66.8	71	70.9	118.9	117.3	112.2	116.7	118.5	118.1
Q9NR31	67.5	72.6	71.4	119.7	120.5	112.7	113.4	112.9	119.4
Q9Y4P3	61.1	64.5	72.2	114.2	123.8	92.5	100.2	105.3	110.8
Q969V3	64.3	68.7	76.2	117.5	126.3	105.7	107.2	120	117.5
Q9P035	65.5	79	72.8	140.1	107.1	115.5	117.3	123.5	128.9
Q8TED1	62.2	68.7	75.6	122	127.3	95.3	113.7	116	111.9
Q9UPY5	67.5	78.8	76.5	110.8	118	143	105.9	151.3	148.2
Q07817	72.7	86.4	70.4	124.1	131.7	127	116.4	136.5	134.9
Q96HE7	62.2	67.9	69	104.5	104.2	123.1	108.3	117.1	130.4
Q13616	68.5	74.4	75	118.8	124.3	120.1	120.6	126.4	126.5
Q8NHH9	65.2	70.6	75.4	122	128.3	101.7	106.8	131.5	114.2
Q9Y679	66.3	76	79.9	124.2	131.2	114.6	113.4	123.8	125.6
Q9Y2G5	59.4	61.1	66	100.9	101	108.7	101.4	112.5	118.5
G3V180	65.7	72.4	73.2	115.5	116.6	119.9	116.2	118.1	123.6
O60701	62.2	65.1	66.3	96.7	98.2	127.2	100.3	121	130.9
Q9HCY8	67.7	65.2	87.2	129.5	127.8	109.2	95.2	110.6	98.8
Q13637	75.3	73.7	78.5	125.2	135.5	118.1	119.5	139.8	134.4
P31749	73	80.4	78.9	121.9	130.7	134.2	128.7	113.8	138.5
Q9H936	67.2	73.4	74.8	119	124.1	115.2	112.7	129.5	117.8
Q9NVH1	74.6	80.5	77.6	132.4	137	117.9	117.5	128.7	127.9
Q7Z6B7	64.9	80	77.9	123.2	125.6	121.7	114.2	117.3	129.6
A0A0A0MTC1	64.3	73.3	73.3	115.1	125.2	110.2	112.3	120.8	115.7
Q9P2X0	55.7	49.8	58.5	94.3	97.7	80.6	83.1	94.8	94.3
O95159	60.6	73.1	72.1	110.5	116.6	114.8	107.3	115.7	124.4
Q9P003	72.7	72.7	90.3	127.5	137.6	126.4	125.3	116.2	131.4
A0A0C4DFL7	61.7	68.3	72.5	121.6	136.8	77.9	116.8	88.4	85.6
Q86YS6	75.4	76.4	80	124.1	131.6	129.4	116.3	129.6	137.2
Q8TEX9	62.6	72.6	74.1	116	120.7	110.5	114	109.9	114.3
Q13232	62.1	64.6	66.6	102.9	114.7	102.8	99.1	101.3	106.7
Q99487	70.5	77.9	80.7	128.6	132	119.2	121	127.7	132.7
Q9Y337	62.8	71	78.7	96.4	102.6	153.1	95.6	150.9	156.9
Q9UK99	54.9	60.5	67.8	89.5	106.9	107.1	101.4	109.9	98.3
Q9BZF1	54.6	60.8	64.4	98.8	109.5	89.5	92.1	111.3	105.4
Q9H0A0	59.5	66	64.9	104.8	112.2	98.3	108.7	106.1	103.4
Q9ULS5	56.9	65.9	71.2	102	111.3	107.7	92.4	121.7	115.7
P15954	68	74.7	100.2	145.3	138.3	118.3	115.2	122.2	117.8
Q9NV96	61.9	65.5	67.5	108.1	112.9	101.1	98.9	110.5	115.1
Q14974	61.8	70.7	72	115.3	116.1	106.8	114	112.9	112.5
Q9UPU5	72.9	78.2	83.2	129.8	134.3	123.2	124	121.4	124.9
Q9Y5X2	73	77.5	73.7	120.5	124.7	125.3	124.6	137.3	143.4
Q01628	76.5	68.7	71.8	124.6	127.6	106.1	125.6	121.9	128.7
Q8N2K0	70.6	78	77.4	124.5	132.5	116.5	124.6	134.8	141.1
Q9NRZ7	68.1	79.9	84.1	130.6	139.7	113	119.3	130.9	134.4
Q8TD19	64.9	77.4	78	119.2	123.7	120.8	117.1	117.4	118.9
Q56VL3	63.9	65.7	72.3	110	111.7	111.4	96.6	116	122.7
Q5VYY1	62.3	65.5	63.5	105.1	110.7	99.9	93.4	111	112.7
P61020	65.5	71.9	75.6	117.1	119.1	115	105.4	119	130.1
H0Y886	64.3	67.5	74.5	115.4	120.2	104.3	103.2	100.3	113.9
P25098	36.2	36.5	34.2	53.6	61.9	60.5	63.1	68	59
O00567	65.4	70.5	71	111	121.7	107.9	110.2	107.7	115.4
A1L0T0	58.3	67.2	72.3	112.9	124.8	87.7	103.6	107	103.8
A0A087WZ62	64.9	76.9	71.8	112.6	130.4	108.4	85.1	122.9	111.6
P49588	65.4	72.6	71.4	117.4	119.3	107.5	117.2	109.7	112.5
O00410	63.6	74.2	73.6	122.2	118	107.4	120.1	108.2	112.6
Q9Y4R8	64.4	73.7	74.5	120	122	107.9	122	112.9	118.1
Q9Y3A6	66.8	76.3	74.9	114.5	124.5	119.5	110.4	132.3	126.7
P53609	71.1	80.8	79.1	125.2	127.1	127.8	121.4	129.9	137.6
O43913	66.2	86.2	82.5	138.7	141	106.8	130.6	117.4	130.7
O14828	62.8	67.7	70.3	112.6	116	101.4	100.8	104.2	112.6
O75962	63.7	70	67.4	105	114.2	111.1	102.4	134.8	117.3
O60830	60.9	69.9	73.8	115.3	118.4	102.7	103.9	102.5	113
P42704	64.7	72.8	72.9	118.3	120.9	106.4	116.2	111	113.6
Q95604	73.1	75.5	79	110.9	127.7	135.4	103.9	150.5	144
Q5VZE5	67.4	74	72.7	117.8	123.3	110.8	117.1	123.9	116.4
Q9Y5L0	68.3	76.7	77.2	121.8	125.6	117.5	122.3	127.2	125.8
A0A0A0MTN0	68.7	72.2	73.8	112.2	119.3	121	114.7	133.2	122.4
Q99707	61.8	57.5	60.5	96.9	99.3	99.2	87.8	97.5	101.5
P30876	67.5	75.8	74.9	120.2	125	112.9	119.6	117.2	123.1
A0A1W2PNP0	68.5	71.7	80.7	118.9	128.1	115.7	116.4	121.6	125.3
Q8N4H5	70.9	67.9	83.6	138.1	108.7	118.1	127.6	151.2	101.3
A0A1C7CYZ0	64.7	76.8	79.8	112.8	118.2	132.1	116.4	136.8	133.9
O60499	58.4	64.6	65.4	101	111.1	96.7	93.3	100	108.4
P11413	67.4	71.5	73.9	113.5	113.6	121.6	114.4	125.1	124.2
Q8TF05	63.9	70.7	71.1	110.1	111.8	115.2	107.5	112	116.6
A0A3F2YNX7	65.3	69.4	68.2	106.6	117.4	108.6	108.7	115.5	117.5
Q9UBN7	59.9	63.6	62.4	101.9	99.1	103.6	102.3	103.7	107.8
P21953	74.6	80.6	74.8	121.4	127.4	128	122.4	130.2	140.6
O95274	68.1	75.2	74.2	116.6	118	121.5	111.7	125.5	132.8
Q9ULT0	70.3	79.4	82.7	129.3	117.8	133.6	121.4	131.9	133.5
P78536	70.6	79.6	82.4	128.5	135	117.2	121.4	134	131.2
Q9Y2R0	81.9	73.4	77	121.5	136.4	122.2	122.1	126	139.6
O75164	34	38.4	41.4	61.7	59.1	65.3	55.4	57.8	71.1
Q29RF7	57.8	67.6	68.4	104.9	115.7	96.1	99.5	100	106.5
P00966	65.9	70.4	72	116.4	115.2	108.8	118.8	115.8	116.5
Q7L5N7	56.7	58.6	62.3	96.4	104.3	89.7	90.7	122.9	106.7
Q9UKK3	65.8	72.4	74.2	112.3	117.7	117	113	121.6	124.8
Q03405	36.4	38.6	42	51.9	57	82.1	52.6	79.1	83.3
O75643	64.6	74.1	73.3	124.1	118.9	103.1	118.4	111.7	113.4
P42167	63.8	69.9	69.9	118.1	131.8	82.4	99.3	117.2	104.4
Q14558	68.8	70.3	76.1	113.3	121.4	116.5	116.4	128.8	117.9
P46940	61.8	71.4	75.4	112.8	111.2	116.3	105.9	117	120.6
O14647	43.2	50.8	51.6	73.4	85.4	78.6	80.4	93.6	81.8
Q5RI15	58.2	60.6	64.4	86.9	124.4	87.4	77.8	87	90.9
Q7Z7N9	74.9	77.8	85.6	128.4	137	123.3	116.8	133.3	122.9
P08574	67.8	68.4	65.4	107.1	123.7	97.9	108.2	124.4	111.2
P41252	66.4	74.4	72.6	118.2	117.6	112	116.9	117.9	114.8
A0A1W2PNX8	68.5	76.3	77.3	123	119.7	119.3	116.3	129.1	113.3
Q8N1S5	76.8	71.6	82.4	127.6	131.8	116.5	120.8	125.7	124.6
Q9UI26	67.8	78	77.1	126.8	127.4	108.8	123.7	114.8	119.2
Q96JJ3	68.9	76.3	75.6	116.5	119.8	123	123.1	126.9	132.8
Q9H9B4	66.8	70.7	74.9	111.9	120.6	113.1	104.6	121.9	125
Q96J02	63	70	71.2	104.2	108.5	119.5	104.9	115.3	128.2
O75165	54	59.9	62.3	89.8	99.8	96.8	97.5	107.1	97
Q9ULH0	58.7	66.1	74.7	106.9	114.8	102.7	105.8	111.5	105.2
Q6P1X5	54.6	58.2	68.3	104.4	98.2	91.7	105.6	95.5	103.8
Q9Y624	64.3	61.1	66.2	99.1	106	106.4	93	110.6	113.2
J3KNA0	72	80.2	82.3	133.4	142.5	105	122.2	120.8	121.4
Q10570	65.3	71.9	73.6	114.5	117.8	109.9	111.9	109.9	115.5
Q96N67	64.5	74.1	75.8	116.2	116	115.5	112.9	113.7	121
Q9BSR8	50.4	48.9	48.8	73.7	87.9	78.6	79.7	201.1	81.5
O75054	73.9	81.2	77	118.7	136.6	120.7	117.7	135.2	139
Q15021	65.2	76.4	73.9	121.7	125.7	101.6	119.4	104.6	107
A0A286YFF8	64	74.2	74.7	114.4	122.6	107.6	114.4	117.7	117.6
Q9HBH5	75.4	84.5	82.4	119.6	125	147.8	111.2	125.7	128.4
A0A087X279	69.8	63.8	74.1	119.2	124.6	92.6	117.4	89.4	92.4
Q9HBI6	62	72.9	70.7	98.7	118.6	115.3	94.3	119.2	121.9
P07948	61.7	69.7	69.7	105.4	113.5	106.3	101.9	114.9	118.9
Q9BTX3	56.2	67.4	68.4	103.3	111.9	95.2	106.1	115.3	117.3
P07814	63.7	73.5	71.4	109.4	115.9	111.9	109.8	115.9	111.2
E9PCR7	70.4	73.3	72.7	114	117.4	118.4	116.4	122.7	126.6
P50895	74.5	84.5	84	144.1	150.1	98.5	132.4	104.6	107.9
Q13505	65.3	62.1	73.3	107.5	119	97.6	104.6	104.6	107.2
O76054	68.7	71.9	73.8	108.5	109.2	128.7	109.9	143.2	133.6
Q9NYU2	64.8	70.5	69.1	109.3	110.1	110.7	107.8	108.4	117.4
Q14571	62.6	71.5	77.4	116	125.5	99.9	104.3	113.7	117.2
Q96PE3	71	77.2	87.9	125.2	134.7	121.6	121.3	130.6	130.4
O75676	65.7	79.2	75.3	122	131.4	102.1	115.8	119.7	113.1
E9PLN8	75.4	79.6	81.8	130.5	134	117.9	118.2	131.6	131.1
E9PDN6	50.5	49.8	51.8	78.8	74.3	92.5	75.5	74.2	89.4
Q9NZ43	72.2	79.3	79.5	119	142.1	112	119	145.5	131.4
P52701	66.6	76.1	75	123.9	127.3	100.2	124.6	105.6	104.5
Q10471	53.5	65.3	67.9	101.7	105.9	93.6	97.9	97.3	104.9
P50416	66.5	76.4	78.8	120.2	134	103.7	115.2	122	113.8
Q7Z434	70.7	69.5	77.2	116	119.8	115	116.4	126.8	133.7
J3KNQ4	57	62.4	62	95.1	100.3	97.5	91.9	105.4	113.4
P36871	65.9	72.3	72.3	114.3	116.5	108.7	114.4	112.7	116.7
P32926	65.9	77.7	79.6	118.9	126.7	114.5	110.5	116.7	119.9
D6RCM8	67.2	75.7	77.9	121.9	115.1	119.3	115.4	116.1	139.7
O75116	52	58.6	61.6	89.9	91	96.7	82.1	89.2	91.7
Q9UL01	69.4	63.2	73.3	104.2	121.7	106	117.8	118.5	103.2
Q16531	73	74.4	71.7	121.4	122.7	108.8	120.6	116.4	115.8
Q9NZD2	71.7	79.1	78.2	123.9	126.4	118.2	130.8	119.2	129.8
P42345	61.3	68.6	70.7	104.7	115.7	102.6	104.5	109.7	106.6
Q86Y82	67.3	67.3	71.7	105.9	117.6	108.2	103	133.7	116.4
Q7L7V1	65	75.3	81.4	107.6	125.7	123	114.5	120.1	122
P49257	62.9	70.1	72.3	108.9	114.5	106.4	101.6	113.9	121
Q9BUN8	83.6	77.4	79.6	127.5	140.6	118.4	113.8	133.4	125.6
Q08357	60.1	63.9	75.9	95	110.7	115.5	99.9	121.4	113.8
O14786	73.6	74.1	74.7	101.5	108.2	147.6	109.5	159.7	151.3
Q9UHB9	70	77.6	79.1	120.1	124.4	119.5	118.5	118.8	125.8
O14936	69.5	79.2	80.3	118.9	129.3	119.7	110.7	122.9	130.4
P50748	65.6	81.9	75.5	122.2	124.3	111.6	115.5	110.6	118.3
P09960	64	70.6	70.3	109.9	110.1	109	113.4	112.8	116.3
A0AVT1	63.3	68.3	67.7	104.3	107	108.5	105.4	110.9	111.8
P51812	66.8	75.1	73.2	114.8	114.8	115.6	113.7	116.1	124
H0Y987	67.8	73.3	75.2	109.1	110	128.1	110.9	125	135.1
Q9H5Q4	69.2	77.8	76.6	125.6	126.2	107.2	122.8	109.3	112.3
O75843	64.5	72.9	73.3	114.2	117.7	106.3	116.2	106.3	110.7
Q9BW72	67	83	89	136	139.7	108	110.1	93.4	107.8
E9PKU7	81.8	73.8	77.6	124.7	126.5	122.8	123.5	123.4	146.1
Q14166	71.9	75.9	75.9	117.9	120.9	119.8	120.7	137.4	113.2
P13807	63.9	71.8	74.1	107.8	114.1	114.7	109.6	110.7	120
Q5VW36	63.9	74.7	78.1	111.9	122.5	113.1	115.3	115.5	121.1
Q8IY37	60.1	69.8	73.7	114	118.9	93.6	108.4	102.8	99.6
Q6P2Q9	63.7	73.4	74.2	117.8	116	104.6	118.8	110.4	115.5
P40763	69.5	78.9	78	123.6	127.3	111.6	122.3	114.1	115.9
Q7Z2Z2	68.9	74.1	78.9	114.8	117.8	122.8	115	128.3	129.5
Q6XZF7	73.2	78.4	79.2	117	126.2	126.3	115.6	136	129.1
P61158	70.1	75.7	76.8	115	117.5	123.5	119	121.4	131.1
Q6DD88	59.9	73.2	72.8	101.2	114	114.1	95	134	112.4
Q8NBN3	70.5	76.8	72.5	117.9	124.4	109.4	116.9	146.7	123.6
P41440	69.6	77.5	83.6	111.2	124.9	133.1	111.6	147.4	139.8
H0YJ75	79.7	82	78.7	133.3	137	114.6	124.6	121.7	128.4
Q9BUR4	45.8	46.4	47.6	67.5	80.9	75.3	71.5	69.3	67
Q9UJX2	68.2	72.1	72.4	114.7	118.2	107.1	121.2	113.8	112.1
Q9P253	60.5	65.2	69.6	100.7	103.5	107.9	97.7	118.7	111.8
Q86XI2	70.5	79.7	81.7	120.9	147.5	102.2	118.8	119	106.7
P20340	66.2	67.8	69.6	104.5	112.1	108.6	99.5	117.7	118.9
P43405	55.5	57.6	66.1	95.4	95.9	95	95	91.5	95.6
C9J6U3	69.8	94.3	73.1	110.1	139	129.5	115.6	132.6	136.1
Q68CQ7	74.5	79.3	89.4	127.7	139	121.8	129.5	115.3	123.6
Q5T5C7	66.5	71.8	71.2	110	110.9	113.2	112.7	111.5	116.2
Q12965	66.7	74.9	77.7	112.2	115.1	122.7	116.4	120.6	136
Q9NQW7	67.5	73.4	74.2	112.9	114.9	115.5	115	116.8	121.3
Q96GW9	52.3	59.3	62.8	90.1	97.5	90.7	84.1	97.1	90.9
Q5TFE4	68.3	69	66.9	111.7	114.8	99	117.6	105.1	107.2
F8W6H6	67.4	77.6	81.3	118.2	124.1	118.5	116.3	126.5	126.6
Q9H7D0	72.2	74.5	75.8	112.5	121.2	121	115.4	137.4	137.5
P04798	57.5	66.1	68.5	90.5	100.9	114.9	89.1	119.2	121.1
H3BU86	75	73.5	78.7	120.1	119.5	122.5	111.8	124.9	125
P63010	64.9	71.9	71.8	112.8	115.5	104.1	114.1	116.4	112.2
Q9H4A4	63.6	71.8	72.9	109.1	109.5	113.2	109.6	111.4	120.7
O75306	69.7	77.3	76.9	121.9	121.8	112.8	113.6	111	122.2
Q96LJ7	49.3	53.4	55.6	78.5	86.8	86.8	76.8	87.3	90.4
E7EQN9	67.4	64.8	64.7	95.1	104	114.5	103.3	129.7	124
H0Y6T6	68.1	82.5	84	130	150.3	93.5	116.2	129.1	120.2
Q9Y276	63.9	65.3	68.4	101.1	110.6	102.9	101.8	124.8	107.8
A0A0G2JMZ8	52.4	61.7	63.1	87.7	83.5	111	71.7	111.6	116.3
Q9UKN8	56.7	63.6	64.6	98.8	100.9	94.6	96.5	99.2	97.3
G3V4T6	72.7	75.9	75.8	118.5	117.6	121	121.4	121.9	127.3
Q8N3C0	68.6	75.7	78	119.1	124.3	109.9	116.7	120.5	117.1
P55039	68.2	76.4	74.4	114.6	118.2	115	119.1	110.5	116
Q6KC79	47.3	55	66.4	80.1	85.5	102.5	85.6	79.8	81.9
O14727	75.1	83.5	80.1	122.3	131.3	125.7	128.6	128.4	125.1
P03928	58.1	63.6	75.3	103.6	101.2	108.3	87.9	93.6	104.9
Q9HC21	67.6	65.1	80.1	112.8	120.1	105.1	111.8	124.2	127.9
Q9Y6E2	72.5	77.3	75.9	121.2	120.8	116.1	118.4	111.9	120
Q9UHN1	76.8	80.6	82.4	117.8	130.8	131.7	115.7	128.7	135.5
O95202	67.2	81.2	81.7	127.3	118.5	118.8	114.3	124.4	128
O00186	65.7	70.2	73.1	103.9	109.6	117.7	104.8	122.1	124.2
P61812	75.6	77.9	80.8	113.3	114.5	143.6	112.1	133.1	149
Q96EX1	45.3	45.9	43.9	66.2	71.7	76.3	64.8	68	78
Q12769	70.6	73.6	76.1	116	123.6	109.3	119.8	115.1	116.2
Q92930	76.2	72.6	90.3	114.2	128.6	136	117.5	136.9	127.7
Q8NBU5	66.4	72.7	79.4	114.2	119.3	112.6	103.1	107.2	116.3
O15127	63.5	67.6	65.8	104.6	110.9	96.4	99.3	101.3	98.6
Q9NUQ2	50.7	60.5	62.3	90	100.1	84.7	89.8	92.5	100.7
Q12788	65.8	72	69.9	110.2	114	104.7	106.6	109.6	109.4
Q96P70	62.7	72.1	72.3	108.2	112.3	107.3	109.6	109.3	109.3
O15498	74.8	76.1	79.1	125.3	133.7	105.3	110.4	116.9	113.5
Q9UJX4	68.4	78.6	75.7	119.5	122.2	110.8	123.3	128.8	116.1
P11362	65.9	78.8	73.7	108	121.4	116.2	106.9	148.4	132.1
Q9Y653	39.2	40.2	47.1	58.2	61.8	80.1	57.1	80.9	82.8
Q9HB90	65	68.9	68.4	98	102.5	119.7	98.1	119.1	130.3
P27824	68.5	77.4	80.8	126.9	125.1	106.3	106.9	137.4	120.3
Q96PU5	66.2	74.3	75.3	104.9	110.3	125.8	103.5	127.8	128.4
Q9BTV4	60.1	62.8	72.6	103.5	108.8	96.8	97	105.6	112.4
Q15386	57.2	69.8	69.7	100.3	108.2	102.3	102.5	110.3	105.6
Q96NY8	52.7	54.5	59.1	77.7	83.3	101.7	77.1	109.1	112.7
Q9NXE4	76.1	75.7	94.4	133.4	144.5	111.2	121	123.8	119.8
Q9NUQ9	67.3	72.7	76.5	115.1	116.4	110.2	107.1	116.1	119.7
Q9NPL8	71.5	79.4	80.2	122.1	135.2	107.6	108.5	108.3	113.4
Q8WUU8	60.5	65.2	69	90.1	101.9	115.4	79	89.7	100
P56192	67.6	77.6	75.7	116.1	119.2	113	115.6	119.8	114.7
O96008	62.7	62.7	70.8	106.7	108.8	94.3	99.9	105.5	112.2
Q96SQ9	72.2	72.5	79	115.9	131.1	106	111.8	125	113.3
P43304	68.2	66.3	71.6	106.5	110.7	107.8	99.8	114	120.5
Q16831	60.3	69.5	66.2	90.6	92.7	125.8	93.2	119.3	125.9
Q8N3U4	67.9	74.6	75.9	116.1	119.2	109	118.7	111.6	118.2
Q03426	65.9	71.6	73	115	115.1	101.9	124.5	98.2	105.8
Q9Y639	78.1	78.7	79.4	121.3	142.2	109.1	120.6	131	123.3
P33121	75.1	83.5	80.3	127.2	132.6	117	124.6	129.2	130.5
Q12797	62.8	70.4	72.4	104.8	112.6	106.5	96.7	117.6	123.6
Q15646	68.9	67	73.4	111.1	124.4	94.4	111.6	96.2	88.1
Q9NXJ5	45.1	67	51.3	78.7	79	99.6	68.2	101.7	94
Q6P9B6	77.9	76.6	79.7	125	121.8	122.2	113	122.7	117
Q9UK61	73.1	81.3	83.7	117.1	123	134.9	118.6	110.2	110.2
Q96KP1	71.9	84.1	84.6	122.1	129	127.7	126.8	123.6	130.2
Q9NVV4	70.9	90.6	83.6	129.8	141.8	114	113.4	111.7	122
P53396	69.1	78.2	76.9	136	113.7	103.2	128.7	109.5	113.5
Q13564	65.5	70.9	71.6	109.5	112.6	105	106.6	112	110
Q9BWH6	72.5	78.1	82.6	116	126.4	124.5	131.8	137.3	130.9
Q9H813	73.4	82.3	78.7	118.8	129.3	120.6	104.9	110.3	121.5
O94919	52.5	61	67.6	92.8	106.3	85.8	86.1	96.7	96.7
Q8IUX1	64.3	78.7	74.4	114.1	111.1	116.8	110.5	101.8	107.4
A0A0G2JNY3	77.1	78.5	83.8	123.6	130.5	122.1	112.7	134.2	137.5
P50851	70.9	80.2	80.7	120.4	127.1	117.1	121.4	124.1	123.9
Q9Y6D5	67.2	74.8	75.3	115.3	121.2	105.2	114.2	117.7	117.1
Q15678	73.2	80.5	83	123.3	126	122.6	123.1	128.9	139.5
Q9NQX7	60.1	72.6	72.9	93.4	105	124.8	93.5	127.7	132.8
Q86VR2	58.9	70.8	71.6	110.5	111.5	94.5	106.2	116.8	107.6
P28288	64.8	78.4	81.3	149.3	101.4	102	116.2	121.3	118.2
Q9BT22	66.3	72.3	78.6	113.6	127.1	100.4	107.8	118.1	113.3
O94766	54.4	56.1	65.8	87.8	95.4	93.4	80.8	80	92.1
P04843	74.7	77.5	79.5	123.8	136.5	103.4	111.5	128.7	119.2
O15126	61.2	59.5	62.3	92.9	96	98.4	88.2	117.8	99.2
Q8IWV8	71.9	82.3	86.4	126.5	132	119.3	135.3	124.7	121.7
Q5MNZ9	68.6	84.4	86.2	118.4	119.2	137.9	109.3	137.7	138.3
Q96AA3	72.9	84.4	87.2	124.3	143.3	116.1	119.4	124.4	121
Q9NRR3	48	52.6	58.7	83	96	71	90.9	78.2	76.9
Q9BXP2	44.5	44.7	54.9	68.2	83.8	73.9	71.7	76.2	60
Q13618	66.5	73.3	71.8	109	112.1	110.5	107.8	114.9	120.3
Q6P3X3	64.6	77.7	79.2	117.9	120.3	108.7	111.2	103.5	112.9
Q8WUY1	57.2	59.5	66.2	98.1	105	83.5	90.3	94.7	100.6
A0A0G2JLB3	66.6	74	77.4	108	113.8	119.8	105.2	118.3	123.1
P0DJ93	54.9	51.1	55	90.9	75.7	85.8	74.5	77.3	78.8
Q9NR09	62	69.9	72.6	108.8	114.3	97.3	107.2	108	104
Q9BXS4	41.7	57.4	54.6	64.3	73.4	102.9	67.6	120.2	107.2
P26640	65.8	76.5	74.4	114.9	116	108.3	111.7	124.2	111.1
Q8IXI2	58.6	66.3	68.5	101.1	106.3	95.2	94.2	93.3	103.4
Q4G148	54	66.3	74.7	97.5	102.4	105.2	101.8	103.2	109.5
P12236	69.9	74.6	79.8	120.1	126	104.9	108.8	116.7	114.7
Q53EL6	69.3	74.2	78.2	110.6	113.8	122.5	113.9	123.4	126.8
P17152	75.9	83	84	120.6	132.8	126.5	120.2	122.7	134.3
P57678	59.9	62.7	64.2	99.6	106	86.4	107.1	102.3	90.2
Q9BZG1	74	82.1	82.3	123.1	133.5	115.8	120.9	126.9	128.6
P17252	72	84.2	81.2	122.8	127.6	120.6	121.2	133.1	137.2
Q96KC2	78.1	85.5	79.3	130.6	132.7	116.2	118.2	131.6	127.9
Q8N726	77.7	74.5	76.3	107.9	114.1	135.1	120.5	142.4	151.5
Q13620	71.3	80.6	79.3	121.9	124	115.3	120.3	120.1	122.3
Q8TEM1	72.3	76.8	85.9	135.2	142	89.8	110.9	116.9	120.6
A5YKK6	58.5	70	71.9	105.3	109.7	97.6	104.9	103.4	105.1
Q6XQN6	71.7	77.7	77.6	116.7	120.1	117.5	119.4	115.6	122.5
Q969X5	59.4	61.7	68.8	99.3	103.2	94	95.2	98.1	106.6
Q04721	71.4	74.6	82.3	106.4	105.6	144.2	101.7	153.9	159.9
E7EWW0	71.7	83.9	82	123.4	126.2	120.7	121.2	127.7	128
Q6NXR4	68.4	73.8	79.2	117.3	119.7	108.2	115.9	112.1	115.3
Q9Y6B6	66.1	68.8	66.9	111.4	109.2	93.8	114.3	108.4	111
P53992	64.5	82.7	78.9	117.6	119	115.3	116.1	118	124.9
Q6PCE3	78.7	76.9	82.9	116.6	128.1	126.8	118.6	140.5	130.8
Q8IZ52	33	42.6	41.6	55.9	70.3	56.3	61.7	65.7	50.6
B0QY89	68	78.5	76.2	117.1	117.8	111.6	117.6	110.3	117.5
A0A2U3TZU2	71.2	72.7	71.3	109.8	114.8	110.1	117.6	127.9	113.7
Q5JRX3	73.7	79.5	79.9	116.6	123.7	122.2	113.5	127.6	127.4
Q5W0V3	86.2	77.8	83.1	133.4	136.5	114.3	122.6	125.8	120.3
P43007	73.6	75.4	82.5	121.4	126.8	111.8	104.9	124.2	124.3
Q6AI08	76.7	84.2	75.7	118	122.5	127.1	118.1	135.9	129.8
O00391	73.1	79.3	80.7	103.9	116.9	141.3	108.7	153	143.2
Q6NW34	50.3	52.3	50	80.1	88.2	68.8	87.5	81.6	75
P21359	55.5	60.4	63.1	92.1	92.8	93	86.8	87.9	91.3
F8WA39	67.6	80.3	82.3	118.3	117.6	121.8	112.5	115.3	117.6
P33527	35	39.9	39.3	51.5	53	72.8	69.8	55.4	60.2
P62491	71.3	61.6	63.1	104.9	111	88.4	107.5	114.5	115.6
A0A087WWS1	68.7	78.3	81.7	120.9	121.9	112.2	117.7	117.6	120.1
O15091	56.4	65.3	67	94.2	103.6	94.8	96.6	101.7	106.7
O75381	69.5	70.9	77.7	115	113.6	109.7	98.5	103.7	121.3
Q9HD23	81.7	80.3	80.2	120.8	137.7	117.2	123.5	133.7	124.8
P11216	68.5	74.2	76	110.4	112.4	116	109.8	113.8	121.9
O43264	60.2	68	67	96.7	110.6	95.2	96.9	110.6	99.7
Q9Y6A4	69.1	70.9	72.1	110.1	113.3	105.3	115.3	108	115.2
Q15208	63	66.3	70.1	103.1	104.1	102	111.2	122.3	108.9
Q9NS00	79.4	80.2	93.8	134.5	138.5	119.7	119.9	109.1	124.8
P42285	67	76.8	74.6	117.5	118.7	102.2	116.4	105.7	110.8
Q8N511	75.9	84.6	85.1	122.4	140.2	117.9	111.3	136	126.6
A0A2R8Y5V8	31.7	33.6	32.3	46.8	51	53.2	45.8	54	54.9
P27708	64.5	76.3	75.2	113.4	118.2	102.7	113.8	109.1	111.5
P52630	65.2	67.8	72.2	103.1	107.1	107.5	103.9	103.5	105.7
A0A3B3ISG8	69.6	76.6	76.4	117	123.3	104.2	114.5	112.4	117.8
P61160	66.5	72.2	73.9	106.6	110.9	111.4	109.4	116.2	116.4
F5GYQ1	70.3	81.2	84.1	118.2	122.7	123.5	116.8	124.3	127.5
Q9GZM7	62.2	66.3	66.9	77.5	83.6	141.3	83.8	121.2	145.1
O95373	62.6	68.2	71.7	107.2	108	98	107.6	104	108.8
E9PFW3	69.1	84.3	75.1	121.9	125.6	105.8	123.7	116.7	116.6
Q9BW27	72.1	82.8	82.7	120.2	124	123.1	129	118.6	119.7
Q9Y3I1	75.3	85.1	78.1	114.7	134.9	119.2	135.6	115	142.2
B1ALM5	79.3	78	83	119	138.2	114.2	125.8	141.3	121.3
Q99808	67.9	91.1	85.2	133.3	131.7	112.3	128.7	120.7	129.2
Q9UHD2	61.1	69.1	67.6	96.8	107.4	101.3	102	113.1	105.9
Q8NG11	68.1	69	70.1	102.8	97.7	119.6	87.3	109.3	128.6
Q15042	60.2	68.2	69.7	100.7	102.9	102.2	101	107.6	107.4
Q9Y2X3	70.7	79.7	80.8	118.4	118.3	120.1	119.3	107.7	120.9
G5EA36	67.7	79.4	79.8	117.9	121.7	110.8	110.4	108	117.1
O75131	71.3	74.2	75.7	113.5	114.9	112.6	111.3	110.9	117.9
Q8WUM0	70	76.1	77.1	114.7	118.6	111.1	116.4	113.4	119.4
P26639	75.7	75.7	73.3	117	109.2	120.1	111.6	119.6	119.5
Q10567	67.2	76	74.2	115.7	116.3	103.1	112.5	113.7	113.1
P49589	65.6	72	72.6	105.6	109.1	109.6	104	111.2	113.2
P46063	66.7	70.5	70.8	103.7	105.5	111.7	106.6	115	117.8
P40938	70.7	76.6	74.8	116.6	127.4	98.4	119.3	109.7	110.5
Q96JG6	67.7	61.6	67.1	102.3	117.7	82.8	108.4	127.5	94.4
Q86VI3	66.2	76.5	73.6	108.1	121.1	104	105.7	116.7	106.9
Q96HR9	76.6	86.9	86.8	131.7	140.4	113.6	114.6	123.1	126.3
Q9NVE5	73.8	87.2	82.9	123.1	134.8	118	113.6	148.1	118.6
M0QZR4	68.2	75.4	79.6	111.8	109.4	122.6	107.9	118.6	117.9
P22681	69.6	78	77.7	111.8	118.8	116.4	109.9	119.5	127.6
Q14738	67.9	81.8	80.3	119.8	123.9	110.6	118.9	116.9	121.1
Q8WUY8	87.3	74.8	77.9	122.7	137.8	109.2	108	142.8	111.4
Q9BSJ2	64.6	74.7	76.7	115.1	118.4	98.7	109.8	98.4	101
Q9HD20	77.9	81.8	81.7	121.9	128.6	121	113.6	135	138.4
M0QYZ2	49.5	53.9	57.6	85.9	82.6	79.4	81.7	77.7	86
Q9BTU6	64	58.7	65	88.2	92.8	107.9	85.9	109.3	121.7
A0A0A0MTL6	52.5	61.2	60.3	85.1	89.1	93.4	84.7	94.2	96.2
Q13049	61	66.8	61.9	92.2	96.2	103.4	97.3	116.5	114.8
Q92538	63.8	77.5	77	111.5	116.8	107.2	112.8	112.2	112.6
Q9Y2V7	71.8	82	83.6	118.7	123.3	122.7	116.6	128.1	125.6
Q9UHP3	71.5	78.8	78.1	108.5	122.7	119.9	112	118.1	112
Q9Y4A5	67.2	78	75	113.8	120.6	103.6	109.2	116.6	110.6
Q9UBD5	68.5	80	76	113.3	123.2	108.3	116.1	115	114.5
Q6PJI9	60.3	73.3	73.8	96.2	105.8	116.6	98.9	105.1	104.7
Q9Y3T9	66.8	73	75.9	112.1	115.3	103.8	113.2	111.7	109.3
Q9Y5S2	65.2	73.9	77.3	105.9	112.2	114	106.7	122.1	119.8
O43414	77.3	83	82.2	122.6	123.6	125.9	125.9	130.1	129.4
Q6N069	69.7	88.5	86.7	121.5	131.9	122.5	125.8	134.4	118.8
Q9UKK6	83.1	78.2	85.9	125.2	129.4	124.7	117.9	126.7	128.9
O94874	65	69	73.8	101.1	109.8	107.9	102.7	110.4	110.5
E7EMK3	67.3	80.9	83.4	121.8	127.4	106	113.9	109.8	115.3
P50402	72.2	78.4	84.4	122.6	136.2	101.8	108.4	118.9	121.8
Q5VTE6	67.6	78.2	77.3	110.1	111.5	120.6	107.9	111	119
Q96TC7	41.9	44.7	48.2	66.3	73.2	67.1	65.2	75.4	68.5
E7ETB3	73.1	76.6	78.7	110.9	117.2	121.8	116.8	118.9	125.6
Q9H845	67.5	71.6	73	110.2	113	101.8	106.3	104.7	111.4
Q92542	66.5	67.7	72	101.2	104.4	110.1	92.7	108.9	121.6
Q9NP92	68.8	80.4	76.6	113.1	118.9	114	112.4	108.3	117.9
Q8TEQ8	45.4	49.8	54.9	74.8	78.4	76.9	69.4	70	78.9
Q9UNF1	69.1	78.4	79	112.2	115.2	119.3	112.8	118.1	124.1
P52815	54.7	65.6	75.5	98.7	101.3	99.8	109.1	110.8	112.6
Q07954	69	88.8	86	110.6	121.8	140.9	111.7	130.1	141.1
Q8TEH3	76.6	88.2	81.3	122.8	127.4	126.5	126.2	125.6	125.7
P16144	64.4	78.7	80.8	124.7	103.1	114.8	91.8	106.5	99.8
P78344	67.5	78.2	77.9	116.5	117.1	108.6	114	109.9	118.1
Q9BYI3	60.9	68.8	71.3	101.8	103.7	102.2	101.3	98.5	105.9
Q9NV70	73.1	81.6	80.7	119	124	117.1	116.9	121.1	122.1
Q9C0D5	66	79.4	77.7	114.3	118.5	108.4	110.3	115.8	71.4
P08648	71	88.5	86.2	105.8	121	148.8	101.7	137	139.9
Q8IY81	74.8	81.1	82.3	125	125.7	113.4	124.7	115.7	118.1
O95716	77.7	88.3	82.2	139.3	138.1	102	129.7	123.3	119.5
Q96JB2	63	72	67.9	95.8	101.2	113.1	98.5	102.9	105.5
O75582	67.3	71.6	72.9	109	107.8	106.7	113	117.7	106.7
Q86U38	64.4	88.9	76.5	131.4	115.8	104	104.7	106.9	110.1
Q6NT16	78	86.7	84.6	122	121.6	137.4	116	119.4	134.3
Q96G03	70.6	75	75.2	109.1	110.7	117.6	112.4	117.6	121.2
Q8IXI1	66.5	65.9	71.7	102.1	111.8	97.9	91.6	105.3	102.3
Q9H8V3	45.7	72.2	69.3	95.2	105.1	85.4	81.6	84.7	74.2
Q09161	63.4	74.9	73.4	109.7	108.7	104.6	110.4	98.7	110.4
Q92896	69	80.6	85.5	116.2	125.8	116.8	110.6	122.6	121.1
Q5BJH7	49.1	47.4	50.3	71.7	78.9	73.2	69.1	74.5	77.2
P05187	76.1	77.2	83.1	142.5	147.3	70.6	139.4	73	74.5
P52735	73.6	87.3	85.8	127	129.1	119.9	127.7	125.5	124.1
Q8WWA1	77.7	81.3	85.7	120.9	132.1	120	108.7	142.1	131.6
Q86UY8	68.8	68.7	74.6	100.8	105.1	117.4	101.6	113.3	113.5
P48739	73.1	76.9	76.5	115.3	113.2	116.5	116.5	112	122.9
Q9BZZ5	63	69.9	70.3	103.8	108.9	96.9	106.6	105.4	102.9
Q15172	63.2	65.2	64.6	95	99.1	99.9	93.2	109.7	106
Q9H0V1	62.3	72.4	77.7	102.9	117.8	102.9	101.5	100.7	108
Q6R327	61.8	67.8	69.3	94.8	102.3	105.5	99.2	109.1	110.5
Q9NXF1	61.4	71.2	75.9	97.9	113.9	105.6	100.8	108.1	108.9
Q9BXJ9	70.2	78	76.9	115.1	118.2	108.9	116.4	114.3	117.4
Q6PI48	71.6	77.2	78.1	114.4	116.8	113.8	112.8	116.6	122.5
P53701	78.9	81.1	81.9	126.2	134.7	107	116.9	111	122
Q9P2J5	68.9	77.2	78.8	111.2	116.2	114.6	113.3	116.1	124.9
P48729	66.7	72.5	71.5	103.7	106.3	110.1	109.5	103.2	114.6
Q7Z6Z7	67.9	78.8	79.7	114.5	120.8	108.6	112.7	111.8	113.6
I3L213	73.4	86.7	81.3	122.3	128.2	116.1	134.9	127.5	129.6
Q6ZNB6	52.6	56.9	57.4	76.8	96.4	80.4	82.6	95.7	93.3
Q15437	61.5	69.8	70.7	101.5	102.8	102.2	102.4	108.2	111
Q5TH30	74	80.9	78.3	119.9	122.3	111.6	118.8	116.1	116.2
O43933	79.7	84.7	84.3	130.5	130.1	116.9	120.5	122.3	120
Q9BUT1	78.5	81.2	86.8	122.4	122.9	128.6	119.4	125.9	134.2
Q96GM8	71.7	89.5	81.1	122.4	138.3	106.6	118.9	117.8	113.8
Q6PHR2	62.9	71.1	73.2	101.5	107.8	105	101.5	103.1	103.6
Q13889	76.9	85.5	84	123.8	133.8	116.2	120.7	121.9	119.7
Q9Y6J9	80.1	90.5	86.5	139.4	143.8	107	120.3	116.2	116.2
P04920	64.2	62.3	81.5	97.8	114.6	102.8	95	120.3	118.4
Q8N653	73	81.4	83.8	116.1	126.9	118	118.6	121.8	120
A0A0G2JPQ2	68.8	74.1	75.3	113	115.7	101.7	113.4	101.7	106.4
Q6ZNJ1	65.7	69.1	65.1	102	103.6	97.2	95.5	97.1	109.4
A0A1B0GV70	74	85.6	90.4	129.4	129.6	119.8	130.9	127.2	113.2
O95155	65.8	71.7	71.8	104.9	108.6	103.3	107	109.3	108.3
Q9NXR7	53.2	57.6	61	84.7	86.1	89.3	81.8	85.1	93.7
Q5J8M3	75.9	90.6	88.2	128.4	142.9	114.5	116.2	120.5	122.8
Q9BW92	68.6	72.1	72.7	104	110.1	108.9	103.3	112.6	114.9
Q9NTI5	67.5	75.9	77.2	109.8	122.8	101	103.8	110.6	118.1
P48553	72.1	77.6	75.8	101.7	117.8	121.5	109.8	204.4	119.3
Q13164	37.3	38.6	43	54.3	68.7	56.9	56.4	66	53
O14617	64.8	72.6	73.1	105.6	108.9	103.7	108.5	125.2	112.1
A0A3B3ITW1	65.3	69.5	74.1	104.1	107	104.7	104.6	109.6	106.5
Q92621	69.3	72.9	76.8	110.6	114.9	105.2	109.8	113.9	112.4
P45985	69.1	70.6	69.7	103.5	111.1	101.5	106.2	118	108.7
P24821	68.7	77.3	71.6	74.9	85.8	168	78.2	157.2	177
Q9GZS1	75.9	87.2	86.7	118.7	130.1	128.5	111	136.8	125.1
P13639	70.7	76.6	75.5	122.9	113.2	99.9	117.8	110.4	109.7
P30153	67.4	71.5	72.4	106.5	106.7	105.7	107.1	108.4	110
P52789	63.8	72.5	71.3	98.5	102	112.6	97.5	109.8	114
A0A3B3IUC1	76.5	86.7	90.1	121.4	131.4	129.2	120.6	114.2	130
A0A0C4DFY5	65.7	63	66.9	88.4	93.6	113.1	75.2	121.4	115.2
O43747	68.3	74.4	75.9	111	113.1	105.6	112.3	111.3	115.2
Q14318	75.9	75.6	79.3	121.3	124.3	102.6	105.3	106.5	116.1
Q7L1V2	78.9	78.2	85.5	118.8	131.7	115.4	115.4	144.2	131.9
Q9Y5B9	71.1	77.5	77.9	117	113.1	111.2	118	115.1	112.5
Q96SU4	69	79	77.3	110.3	119.2	110.1	111.8	114.1	116.7
Q13769	67.2	81.7	76.4	111	113.4	114.9	113.3	106.8	116.8
P23634	74.3	88.6	89.6	118.1	131.8	130	110.9	125.1	131.7
P13716	60.6	61.9	65.9	93.1	91.2	99.2	100.5	95.3	103.8
O43427	69.7	76.5	73.1	111.1	113.1	105.9	112.2	117.3	115.7
Q969F9	41.6	40.3	48.3	62.7	62.4	70.8	64	66	72.8
Q5VV89	62.2	68.4	71.9	102.5	105.9	96	92.1	108.3	103.3
A0A3B3ISG5	68.4	76.5	76.7	111.3	115.2	106.7	110	107.1	111.4
O14896	72.7	80.1	82.8	108.9	113.4	131.8	106.7	130.2	136.5
Q9NXS2	78.9	78	88.5	131.7	129	108.1	116.6	116.2	116.8
P04899	58.9	64.4	65.4	89.2	106.2	88	87.9	98	102.3
O75367	71.4	79.7	81.3	122.7	129.1	97.4	108.9	108.8	112.3
Q96EY7	62	65.9	68.1	96.3	101.1	97	99.6	99.4	103.4
P35573	75.8	81.8	85.7	121.6	122	121.7	119	119.5	123.5
Q99797	71.7	81.3	80	115.4	128.4	106.3	116.8	117	109.1
P49327	66	80.6	77.3	126.2	113.9	96	128.3	112.4	107.6
Q04446	62.1	68.6	69.5	96.5	100.5	103.5	97.4	102.4	105.4
O15111	70.1	77.1	76.3	107.7	116.8	110.9	108.5	116.5	110.9
A0A024R644	72.3	77.7	78.8	114.8	113	115.7	119	109.9	121.9
Q12894	64.1	73.9	69.3	104.3	113.3	93.4	122.3	99.3	106.8
P0DJ07	75.1	96.4	82	138.7	140.2	101.4	138.7	115.9	111.6
P13796	74.5	74.5	75.5	110.4	108.7	117.6	112.5	114.1	119.7
Q96S52	61.4	63.1	66.4	93.4	99.5	93.6	91.4	97.3	93.8
Q9BTT6	72.6	79.8	85	112.2	134	110.1	122.6	134.2	106.9
Q96IZ0	161.1	155.5	160.9	76.3	80.1	82.4	83.9	72.7	75.5
A8MU27	180.5	155.5	177.6	83.5	78.1	93.7	74.9	76.3	79.9
Q9BSY4	172	159.5	179.1	74	95	84.7	79.1	76.5	80
O14737	162.1	167.5	134.3	75.3	74.2	80	75.4	71.1	69.4
Q5TCU3	180.4	159.3	162.1	83.3	78.3	85.9	80.3	81.7	80.3
B1AKR6	186.2	136.9	169.9	79.8	79.4	82.6	83	80.9	71.1
P10109	173	161.1	172.2	86.5	89.3	71.4	89.4	66.9	71.6
Q9Y3B9	166.7	154	161.7	78.3	78.5	78.3	82.7	71	78.4
Q5JTD0	178.4	146.1	171.8	74.8	79.1	87.3	88.8	90	83.7
Q9NRF9	178.4	160.3	170.6	87.2	83.7	75.4	91.9	72	73.3
H7C2N1	172	139.6	142.1	75.8	78.2	65.3	100.9	83.4	55.5
E5RJD8	185.2	179	144.2	83	80.5	81.6	84.7	79.3	72.3
P62995	163.7	152.4	157.1	72.6	73.8	81	83.7	75.5	78.5
Q96AT1	175	168.4	172.9	82.3	81.6	83.3	84.7	77	74.8
Q9UK76	177.9	180.7	143.1	82.5	84.3	72.7	82.6	68.3	61.4
Q9Y5S9	178.8	158.3	158.3	77	73.8	84.3	90.8	80.3	83.3
Q86YL5	130.7	106.4	118.5	61.8	57.5	49.2	68.8	60.1	50.9
A0A0A0MRN9	159	150.4	154.3	74.3	75.8	68.8	79.8	64.3	65.7
Q6NZI2	164.3	196.7	110.5	72	77.9	72.4	72.7	67.4	70.5
P56181	179.6	167.5	173.2	82.1	82.8	80	82.2	75.3	77.3
E9PAV3	175	167.9	121.9	72.5	75.5	70.6	77.5	77.1	65.6
O60869	166.1	160.6	159	77.3	80.5	70.2	82.7	61.1	67.2
P0DPB5	184.3	173.3	174.2	84.4	85.7	79	88	67	64.1
D6RDG3	168.9	204	117.7	80	81.4	67.9	84.4	52.1	72.1
Q9UIL1	168.5	154.8	187.6	80.2	76.3	79.2	70.6	63.9	62.3
Q9NR33	178	158.1	183.6	81.5	87.2	70.4	89.2	67.6	66.2
Q9H1E3	171.3	166.9	180.2	79.6	76.7	81.1	79.3	64.2	62.7
Q765P7	118.9	98.7	303.5	84.5	84.8	69.4	90.3	74.8	75
Q9UEE9	171.8	162.8	170.9	75	76.8	78.3	80.7	69.9	75.3
X6REB3	177.1	153	189.7	80.3	78.8	75.5	91.4	77.2	77
Q9BVW5	179.4	181.4	188.2	80.6	89.2	70.9	78.9	60.5	70.8
P29373	168.7	157.8	168.1	75	73.2	65.2	79.7	67	63.3
O15318	197.8	177.3	176.1	77.4	80.6	69.1	94.5	63.6	63.6
Q01995	189.8	173.8	163.1	63.7	75	71.3	73.2	75.4	73.9
P04196	200.4	214.5	189.5	64.2	58.9	66.2	69.3	73.1	63.8
H0YA96	231.7	199.5	213.4	74	72.7	37.6	84.3	43.7	43.2
