# Supplementary material for: Salvia chinensia Benth induces autophagy in esophageal cancer cells via AMPK/ULK1 signaling pathway
Source: Front Pharmacol. 2022 Sep 2;13:995344. doi: 10.3389/fphar.2022.995344 (PMC9478658; doi:10.3389/fphar.2022.995344)
Supplement: Supplementary file 3 [file DataSheet4.ZIP › original data of proteomics/original data of KEGG.xlsx]

## Sheet: Sheet1
id	num	qvalue	per	ratio	class	ID	Descrption	Pvalue	Qvalue	Up	Down	fg_num	bg_num
Hematopoietic cell lineage	7	1	1.292	0.04	Organismal Systems	ko04640	Hematopoietic cell lineage	0.940348	1	7	0	7	173
Arachidonic acid metabolism	2	1	0.369	0.029	Metabolism	ko00590	Arachidonic acid metabolism	0.948235	1	2	0	2	70
Drug metabolism - cytochrome P450	2	1	0.369	0.029	Metabolism	ko00982	Drug metabolism - cytochrome P450	0.948235	1	2	0	2	70
Amphetamine addiction	2	1	0.369	0.029	Human Diseases	ko05031	Amphetamine addiction	0.948235	1	2	0	2	70
Homologous recombination	1	1	0.185	0.021	Genetic Information Processing	ko03440	Homologous recombination	0.958345	1	1	0	1	47
Proteasome	1	1	0.185	0.021	Genetic Information Processing	ko03050	Proteasome	0.961076	1	1	0	1	48
Spliceosome	5	1	0.923	0.035	Genetic Information Processing	ko03040	Spliceosome	0.961105	1	5	0	5	143
Arginine and proline metabolism	1	1	0.185	0.019	Metabolism	ko00330	Arginine and proline metabolism	0.970328	1	1	0	1	52
Basal transcription factors	1	1	0.185	0.017	Genetic Information Processing	ko03022	Basal transcription factors	0.980256	1	1	0	1	58
Rheumatoid arthritis	5	1	0.923	0.03	Human Diseases	ko05323	Rheumatoid arthritis	0.986793	1	5	0	5	167
Lysine degradation	1	1	0.185	0.016	Metabolism	ko00310	Lysine degradation	0.986866	1	1	0	1	64
Cytokine-cytokine receptor interaction	11	1	2.03	0.036	Environmental Information Processing	ko04060	Cytokine-cytokine receptor interaction	0.990361	1	11	0	11	302
Hippo signaling pathway	4	1	0.738	0.025	Environmental Information Processing	ko04390	Hippo signaling pathway	0.993817	1	4	0	4	159
Allograft rejection	2	1	0.369	0.018	Human Diseases	ko05330	Allograft rejection	0.995278	1	2	0	2	111
Taste transduction	1	1	0.185	0.012	Organismal Systems	ko04742	Taste transduction	0.995869	1	1	0	1	81
Autoimmune thyroid disease	2	1	0.369	0.016	Human Diseases	ko05320	Autoimmune thyroid disease	0.998102	1	2	0	2	126
Transcriptional misregulation in cancers	6	1	1.107	0.022	Human Diseases	ko05202	Transcriptional misregulation in cancers	0.999703	1	5	1	6	268
Herpes simplex infection	18	1	3.321	0.031	Human Diseases	ko05168	Herpes simplex infection	0.999931	1	18	0	18	573
Ribosome	1	1	0.185	0.007	Genetic Information Processing	ko03010	Ribosome	0.999936	1	1	0	1	142
Staphylococcus aureus infection	1	1	0.185	0.006	Human Diseases	ko05150	Staphylococcus aureus infection	0.999992	1	1	0	1	173
Neuroactive ligand-receptor interaction	3	1	0.554	0.009	Environmental Information Processing	ko04080	Neuroactive ligand-receptor interaction	1	1	3	0	3	352
Olfactory transduction	1	1	0.185	0.002	Organismal Systems	ko04740	Olfactory transduction	1	1	1	0	1	444
Viral protein interaction with cytokine and cytokine receptor	4	0.975753	0.738	0.04	Environmental Information Processing	ko04061	Viral protein interaction with cytokine and cytokine receptor	0.90309	0.975753	4	0	4	101
Pentose and glucuronate interconversions	1	0.975753	0.185	0.029	Metabolism	ko00040	Pentose and glucuronate interconversions	0.906056	0.975753	1	0	1	35
Alcoholism	9	0.973032	1.661	0.046	Human Diseases	ko05034	Alcoholism	0.897211	0.973032	9	0	9	195
Glyoxylate and dicarboxylate metabolism	1	0.971269	0.185	0.03	Metabolism	ko00630	Glyoxylate and dicarboxylate metabolism	0.892432	0.971269	1	0	1	33
Purine metabolism	6	0.963504	1.107	0.044	Metabolism	ko00230	Purine metabolism	0.882169	0.963504	6	0	6	135
Fanconi anemia pathway	2	0.959998	0.369	0.037	Genetic Information Processing	ko03460	Fanconi anemia pathway	0.875842	0.959998	2	0	2	54
Cysteine and methionine metabolism	2	0.955991	0.369	0.038	Metabolism	ko00270	Cysteine and methionine metabolism	0.869082	0.955991	2	0	2	53
Dilated cardiomyopathy (DCM)	8	0.955027	1.476	0.048	Human Diseases	ko05414	Dilated cardiomyopathy (DCM)	0.865105	0.955027	7	1	8	168
Leishmaniasis	7	0.954955	1.292	0.047	Human Diseases	ko05140	Leishmaniasis	0.86194	0.954955	7	0	7	149
Collecting duct acid secretion	1	0.94414	0.185	0.037	Organismal Systems	ko04966	Collecting duct acid secretion	0.838551	0.94414	1	0	1	27
African trypanosomiasis	5	0.94414	0.923	0.046	Human Diseases	ko05143	African trypanosomiasis	0.841678	0.94414	5	0	5	108
Valine, leucine and isoleucine degradation	2	0.94414	0.369	0.04	Metabolism	ko00280	Valine, leucine and isoleucine degradation	0.846729	0.94414	2	0	2	50
Glycosphingolipid biosynthesis - lacto and neolacto series	1	0.94414	0.185	0.036	Metabolism	ko00601	Glycosphingolipid biosynthesis - lacto and neolacto series	0.849113	0.94414	1	0	1	28
Butanoate metabolism	1	0.94414	0.185	0.036	Metabolism	ko00650	Butanoate metabolism	0.849113	0.94414	1	0	1	28
NF-kappa B signaling pathway	9	0.939102	1.661	0.051	Environmental Information Processing	ko04064	NF-kappa B signaling pathway	0.829336	0.939102	9	0	9	178
Steroid hormone biosynthesis	3	0.915602	0.554	0.046	Metabolism	ko00140	Steroid hormone biosynthesis	0.805611	0.915602	3	0	3	65
Tryptophan metabolism	2	0.914522	0.369	0.044	Metabolism	ko00380	Tryptophan metabolism	0.801691	0.914522	2	0	2	45
IL-17 signaling pathway	5	0.88733	0.923	0.052	Organismal Systems	ko04657	IL-17 signaling pathway	0.76705	0.88733	5	0	5	97
Wnt signaling pathway	9	0.88733	1.661	0.054	Environmental Information Processing	ko04310	Wnt signaling pathway	0.769631	0.88733	9	0	9	167
Signaling pathways regulating pluripotency of stem cells	8	0.88733	1.476	0.053	Cellular Processes	ko04550	Signaling pathways regulating pluripotency of stem cells	0.770811	0.88733	7	1	8	150
Drug metabolism - other enzymes	4	0.88733	0.738	0.05	Metabolism	ko00983	Drug metabolism - other enzymes	0.774973	0.88733	4	0	4	80
PPAR signaling pathway	4	0.88733	0.738	0.05	Organismal Systems	ko03320	PPAR signaling pathway	0.774973	0.88733	4	0	4	80
Antigen processing and presentation	4	0.884045	0.738	0.052	Organismal Systems	ko04612	Antigen processing and presentation	0.748651	0.884045	4	0	4	77
PI3K-Akt signaling pathway	26	0.884045	4.797	0.058	Environmental Information Processing	ko04151	PI3K-Akt signaling pathway	0.751991	0.884045	26	0	26	445
Pyruvate metabolism	2	0.884045	0.369	0.049	Metabolism	ko00620	Pyruvate metabolism	0.757572	0.884045	2	0	2	41
Fat digestion and absorption	2	0.884045	0.369	0.049	Organismal Systems	ko04975	Fat digestion and absorption	0.757572	0.884045	2	0	2	41
Other glycan degradation	1	0.884045	0.185	0.048	Metabolism	ko00511	Other glycan degradation	0.757753	0.884045	1	0	1	21
One carbon pool by folate	1	0.884045	0.185	0.048	Metabolism	ko00670	One carbon pool by folate	0.757753	0.884045	1	0	1	21
Tyrosine metabolism	2	0.874439	0.369	0.051	Metabolism	ko00350	Tyrosine metabolism	0.732484	0.874439	2	0	2	39
Amoebiasis	10	0.870417	1.845	0.056	Human Diseases	ko05146	Amoebiasis	0.726289	0.870417	10	0	10	177
Phenylalanine metabolism	1	0.846155	0.185	0.056	Metabolism	ko00360	Phenylalanine metabolism	0.703298	0.846155	1	0	1	18
Glycosphingolipid biosynthesis - ganglio series	1	0.846155	0.185	0.056	Metabolism	ko00604	Glycosphingolipid biosynthesis - ganglio series	0.703298	0.846155	1	0	1	18
Propanoate metabolism	2	0.8376	0.369	0.056	Metabolism	ko00640	Propanoate metabolism	0.690748	0.8376	2	0	2	36
Axon regeneration	1	0.830938	0.185	0.059	Organismal Systems	ko04361	Axon regeneration	0.682556	0.830938	1	0	1	17
Prion diseases	2	0.825844	0.369	0.057	Human Diseases	ko05020	Prion diseases	0.675691	0.825844	2	0	2	35
Chemical carcinogenesis	5	0.820302	0.923	0.058	Human Diseases	ko05204	Chemical carcinogenesis	0.668493	0.820302	5	0	5	86
Retinol metabolism	4	0.807956	0.738	0.059	Metabolism	ko00830	Retinol metabolism	0.655809	0.807956	4	0	4	68
Th1 and Th2 cell differentiation	6	0.806899	1.107	0.059	Organismal Systems	ko04658	Th1 and Th2 cell differentiation	0.652331	0.806899	6	0	6	101
Viral myocarditis	8	0.801251	1.476	0.06	Human Diseases	ko05416	Viral myocarditis	0.645163	0.801251	8	0	8	133
MAPK signaling pathway - fly	1	0.793854	0.185	0.067	Environmental Information Processing	ko04013	MAPK signaling pathway - fly	0.63663	0.793854	1	0	1	15
beta-Alanine metabolism	2	0.786574	0.369	0.062	Metabolism	ko00410	beta-Alanine metabolism	0.626941	0.786574	2	0	2	32
Circadian rhythm	2	0.786574	0.369	0.062	Organismal Systems	ko04710	Circadian rhythm	0.626941	0.786574	2	0	2	32
Cocaine addiction	3	0.786574	0.554	0.061	Human Diseases	ko05030	Cocaine addiction	0.628238	0.786574	3	0	3	49
Glycosaminoglycan biosynthesis - keratan sulfate	1	0.77841	0.185	0.071	Metabolism	ko00533	Glycosaminoglycan biosynthesis - keratan sulfate	0.611237	0.77841	1	0	1	14
Non-homologous end-joining	1	0.77841	0.185	0.071	Genetic Information Processing	ko03450	Non-homologous end-joining	0.611237	0.77841	1	0	1	14
Protein digestion and absorption	6	0.77841	1.107	0.062	Organismal Systems	ko04974	Protein digestion and absorption	0.612958	0.77841	6	0	6	97
Type I diabetes mellitus	3	0.77841	0.554	0.062	Human Diseases	ko04940	Type I diabetes mellitus	0.614135	0.77841	3	0	3	48
Biosynthesis of amino acids	5	0.764435	0.923	0.063	Metabolism	ko01230	Biosynthesis of amino acids	0.593182	0.764435	5	0	5	79
RNA degradation	5	0.764435	0.923	0.063	Genetic Information Processing	ko03018	RNA degradation	0.593182	0.764435	5	0	5	79
Natural killer cell mediated cytotoxicity	12	0.745981	2.214	0.064	Organismal Systems	ko04650	Natural killer cell mediated cytotoxicity	0.574018	0.745981	12	0	12	188
Breast cancer	10	0.743435	1.845	0.064	Human Diseases	ko05224	Breast cancer	0.569645	0.743435	10	0	10	156
B cell receptor signaling pathway	10	0.735649	1.845	0.065	Organismal Systems	ko04662	B cell receptor signaling pathway	0.561291	0.735649	10	0	10	155
Ascorbate and aldarate metabolism	2	0.731681	0.369	0.071	Metabolism	ko00053	Ascorbate and aldarate metabolism	0.553379	0.731681	2	0	2	28
Porphyrin and chlorophyll metabolism	3	0.731681	0.554	0.068	Metabolism	ko00860	Porphyrin and chlorophyll metabolism	0.554227	0.731681	3	0	3	44
Fc gamma R-mediated phagocytosis	11	0.731681	2.03	0.065	Organismal Systems	ko04666	Fc gamma R-mediated phagocytosis	0.555888	0.731681	11	0	11	170
Metabolism of xenobiotics by cytochrome P450	5	0.72824	0.923	0.067	Metabolism	ko00980	Metabolism of xenobiotics by cytochrome P450	0.54618	0.72824	5	0	5	75
Notch signaling pathway	4	0.726488	0.738	0.068	Environmental Information Processing	ko04330	Notch signaling pathway	0.542507	0.726488	4	0	4	59
Sulfur metabolism	1	0.704676	0.185	0.091	Metabolism	ko00920	Sulfur metabolism	0.523931	0.704676	1	0	1	11
Calcium signaling pathway	18	0.69765	3.321	0.066	Environmental Information Processing	ko04020	Calcium signaling pathway	0.516442	0.69765	18	0	18	273
RIG-I-like receptor signaling pathway	5	0.674011	0.923	0.07	Organismal Systems	ko04622	RIG-I-like receptor signaling pathway	0.496755	0.674011	5	0	5	71
DNA replication	3	0.668714	0.554	0.075	Genetic Information Processing	ko03030	DNA replication	0.489121	0.668714	1	2	3	40
Synthesis and degradation of ketone bodies	1	0.668714	0.185	0.1	Metabolism	ko00072	Synthesis and degradation of ketone bodies	0.49068	0.668714	1	0	1	10
Epstein-Barr virus infection	19	0.654217	3.506	0.067	Human Diseases	ko05169	Epstein-Barr virus infection	0.475795	0.654217	19	0	19	282
mRNA surveillance pathway	7	0.649355	1.292	0.071	Genetic Information Processing	ko03015	mRNA surveillance pathway	0.469247	0.649355	7	0	7	99
Arginine biosynthesis	2	0.649355	0.369	0.083	Metabolism	ko00220	Arginine biosynthesis	0.47015	0.649355	2	0	2	24
Histidine metabolism	2	0.649355	0.369	0.083	Metabolism	ko00340	Histidine metabolism	0.47015	0.649355	2	0	2	24
Mismatch repair	2	0.649355	0.369	0.083	Genetic Information Processing	ko03430	Mismatch repair	0.47015	0.649355	2	0	2	24
Renin-angiotensin system	2	0.649355	0.369	0.083	Organismal Systems	ko04614	Renin-angiotensin system	0.47015	0.649355	2	0	2	24
Nicotinate and nicotinamide metabolism	3	0.642676	0.554	0.079	Metabolism	ko00760	Nicotinate and nicotinamide metabolism	0.454881	0.642676	3	0	3	38
Thyroid cancer	3	0.642676	0.554	0.079	Human Diseases	ko05216	Thyroid cancer	0.454881	0.642676	3	0	3	38
Mannose type O-glycan biosyntheis	2	0.638714	0.369	0.087	Metabolism	ko00515	Mannose type O-glycan biosyntheis	0.447929	0.638714	2	0	2	23
Jak-STAT signaling pathway	12	0.629403	2.214	0.07	Environmental Information Processing	ko04630	Jak-STAT signaling pathway	0.439356	0.629403	12	0	12	171
Morphine addiction	7	0.628827	1.292	0.073	Human Diseases	ko05032	Morphine addiction	0.436912	0.628827	7	0	7	96
Longevity regulating pathway - mammal	7	0.618697	1.292	0.074	Organismal Systems	ko04211	Longevity regulating pathway - mammal	0.426063	0.618697	7	0	7	95
Hedgehog signaling pathway	4	0.618697	0.738	0.078	Environmental Information Processing	ko04340	Hedgehog signaling pathway	0.427865	0.618697	4	0	4	51
Prolactin signaling pathway	6	0.614871	1.107	0.077	Organismal Systems	ko04917	Prolactin signaling pathway	0.39962	0.614871	6	0	6	78
Glycosaminoglycan biosynthesis - chondroitin sulfate / dermatan sulfate	2	0.614871	0.369	0.095	Metabolism	ko00532	Glycosaminoglycan biosynthesis - chondroitin sulfate / dermatan sulfate	0.401978	0.614871	2	0	2	21
Hypertrophic cardiomyopathy (HCM)	7	0.614871	1.292	0.075	Human Diseases	ko05410	Hypertrophic cardiomyopathy (HCM)	0.404306	0.614871	6	1	7	93
Toll-like receptor signaling pathway	8	0.614871	1.476	0.074	Organismal Systems	ko04620	Toll-like receptor signaling pathway	0.407731	0.614871	8	0	8	108
Tuberculosis	18	0.614871	3.321	0.07	Human Diseases	ko05152	Tuberculosis	0.411383	0.614871	18	0	18	257
Type II diabetes mellitus	4	0.614871	0.738	0.08	Human Diseases	ko04930	Type II diabetes mellitus	0.412922	0.614871	4	0	4	50
Gastric cancer	11	0.614871	2.03	0.072	Human Diseases	ko05226	Gastric cancer	0.413782	0.614871	11	0	11	153
Small cell lung cancer	7	0.614871	1.292	0.074	Human Diseases	ko05222	Small cell lung cancer	0.415192	0.614871	7	0	7	94
Riboflavin metabolism	1	0.614871	0.185	0.125	Metabolism	ko00740	Riboflavin metabolism	0.417063	0.614871	1	0	1	8
Base excision repair	3	0.614871	0.554	0.083	Genetic Information Processing	ko03410	Base excision repair	0.419719	0.614871	1	2	3	36
Graft-versus-host disease	3	0.614871	0.554	0.083	Human Diseases	ko05332	Graft-versus-host disease	0.419719	0.614871	3	0	3	36
FoxO signaling pathway	10	0.614871	1.845	0.072	Environmental Information Processing	ko04068	FoxO signaling pathway	0.421226	0.614871	10	0	10	139
Regulation of lipolysis in adipocyte	5	0.608901	0.923	0.079	Organismal Systems	ko04923	Regulation of lipolysis in adipocyte	0.392942	0.608901	5	0	5	63
GABAergic synapse	7	0.608901	1.292	0.076	Organismal Systems	ko04727	GABAergic synapse	0.393414	0.608901	7	0	7	92
Inflammatory mediator regulation of TRP channels	8	0.573006	1.476	0.078	Organismal Systems	ko04750	Inflammatory mediator regulation of TRP channels	0.357264	0.573006	8	0	8	103
Inositol phosphate metabolism	6	0.573006	1.107	0.08	Metabolism	ko00562	Inositol phosphate metabolism	0.363966	0.573006	6	0	6	75
RNA polymerase	3	0.573006	0.554	0.091	Genetic Information Processing	ko03020	RNA polymerase	0.365697	0.573006	2	1	3	33
Apoptosis - multiple species	3	0.573006	0.554	0.091	Cellular Processes	ko04215	Apoptosis - multiple species	0.365697	0.573006	3	0	3	33
Glutathione metabolism	5	0.573006	0.923	0.082	Metabolism	ko00480	Glutathione metabolism	0.366501	0.573006	5	0	5	61
Mineral absorption	5	0.573006	0.923	0.082	Organismal Systems	ko04978	Mineral absorption	0.366501	0.573006	5	0	5	61
Fatty acid degradation	4	0.571326	0.738	0.087	Metabolism	ko00071	Fatty acid degradation	0.352529	0.571326	4	0	4	46
ABC transporters	4	0.571326	0.738	0.087	Environmental Information Processing	ko02010	ABC transporters	0.352529	0.571326	4	0	4	46
Pyrimidine metabolism	5	0.571326	0.923	0.083	Metabolism	ko00240	Pyrimidine metabolism	0.353283	0.571326	5	0	5	60
Selenocompound metabolism	2	0.571326	0.369	0.105	Metabolism	ko00450	Selenocompound metabolism	0.354296	0.571326	2	0	2	19
Renin secretion	6	0.560461	1.107	0.082	Organismal Systems	ko04924	Renin secretion	0.34028	0.560461	6	0	6	73
Cell cycle	10	0.550174	1.845	0.078	Cellular Processes	ko04110	Cell cycle	0.332248	0.550174	10	0	10	129
p53 signaling pathway	6	0.546902	1.107	0.083	Cellular Processes	ko04115	p53 signaling pathway	0.328496	0.546902	6	0	6	72
Th17 cell differentiation	9	0.529582	1.661	0.08	Organismal Systems	ko04659	Th17 cell differentiation	0.316374	0.529582	9	0	9	113
Fc epsilon RI signaling pathway	11	0.526711	2.03	0.078	Organismal Systems	ko04664	Fc epsilon RI signaling pathway	0.312949	0.526711	11	0	11	141
Inflammatiory bowel disease (IBD)	6	0.516335	1.107	0.086	Human Diseases	ko05321	Inflammatiory bowel disease (IBD)	0.305107	0.516335	6	0	6	70
T cell receptor signaling pathway	9	0.50724	1.661	0.081	Organismal Systems	ko04660	T cell receptor signaling pathway	0.298086	0.50724	9	0	9	111
Caffeine metabolism	1	0.493026	0.185	0.2	Metabolism	ko00232	Caffeine metabolism	0.286259	0.493026	1	0	1	5
Ovarian Steroidogenesis	5	0.493026	0.923	0.091	Organismal Systems	ko04913	Ovarian Steroidogenesis	0.287858	0.493026	5	0	5	55
Malaria	5	0.493026	0.923	0.091	Human Diseases	ko05144	Malaria	0.287858	0.493026	5	0	5	55
TGF-beta signaling pathway	8	0.493026	1.476	0.083	Environmental Information Processing	ko04350	TGF-beta signaling pathway	0.288132	0.493026	8	0	8	96
Vascular smooth muscle contraction	11	0.463566	2.03	0.081	Organismal Systems	ko04270	Vascular smooth muscle contraction	0.264895	0.463566	11	0	11	135
Alanine, aspartate and glutamate metabolism	4	0.462057	0.738	0.1	Metabolism	ko00250	Alanine, aspartate and glutamate metabolism	0.262532	0.462057	4	0	4	40
Arrhythmogenic right ventricular cardiomyopathy (ARVC)	7	0.454902	1.292	0.089	Human Diseases	ko05412	Arrhythmogenic right ventricular cardiomyopathy (ARVC)	0.255157	0.454902	7	0	7	79
Proximal tubule bicarbonate reclamation	3	0.454902	0.554	0.111	Organismal Systems	ko04964	Proximal tubule bicarbonate reclamation	0.25641	0.454902	3	0	3	27
MAPK signaling pathway	23	0.454902	4.244	0.076	Environmental Information Processing	ko04010	MAPK signaling pathway	0.25699	0.454902	23	0	23	304
Osteoclast differentiation	11	0.449296	2.03	0.083	Organismal Systems	ko04380	Osteoclast differentiation	0.249447	0.449296	11	0	11	133
ECM-receptor interaction	8	0.436757	1.476	0.088	Environmental Information Processing	ko04512	ECM-receptor interaction	0.241067	0.436757	8	0	8	91
Complement and coagulation cascades	8	0.436757	1.476	0.088	Organismal Systems	ko04610	Complement and coagulation cascades	0.241067	0.436757	8	0	8	91
Hepatocellular carcinoma	14	0.423963	2.583	0.081	Human Diseases	ko05225	Hepatocellular carcinoma	0.231252	0.423963	14	0	14	172
Melanoma	7	0.417574	1.292	0.092	Human Diseases	ko05218	Melanoma	0.225376	0.417574	7	0	7	76
Endometrial cancer	6	0.417574	1.107	0.095	Human Diseases	ko05213	Endometrial cancer	0.226412	0.417574	6	0	6	63
Platinum drug resistance	7	0.412292	1.292	0.093	Human Diseases	ko01524	Platinum drug resistance	0.215729	0.412292	7	0	7	75
Phosphatidylinositol signaling system	9	0.412292	1.661	0.088	Environmental Information Processing	ko04070	Phosphatidylinositol signaling system	0.219876	0.412292	9	0	9	102
Melanogenesis	9	0.412292	1.661	0.088	Organismal Systems	ko04916	Melanogenesis	0.219876	0.412292	9	0	9	102
Glycosylphosphatidylinositol(GPI)-anchor biosynthesis	3	0.412292	0.554	0.12	Metabolism	ko00563	Glycosylphosphatidylinositol(GPI)-anchor biosynthesis	0.220871	0.412292	3	0	3	25
Vitamin digestion and absorption	3	0.412292	0.554	0.12	Organismal Systems	ko04977	Vitamin digestion and absorption	0.220871	0.412292	3	0	3	25
Sphingolipid metabolism	5	0.410164	0.923	0.102	Metabolism	ko00600	Sphingolipid metabolism	0.213072	0.410164	5	0	5	49
Estrogen signaling pathway	12	0.403514	2.214	0.085	Organismal Systems	ko04915	Estrogen signaling pathway	0.208308	0.403514	12	0	12	141
Peroxisome	8	0.383913	1.476	0.093	Cellular Processes	ko04146	Peroxisome	0.196943	0.383913	8	0	8	86
Fructose and mannose metabolism	4	0.375968	0.738	0.114	Metabolism	ko00051	Fructose and mannose metabolism	0.191646	0.375968	4	0	4	35
Nucleotide excision repair	5	0.374466	0.923	0.106	Genetic Information Processing	ko03420	Nucleotide excision repair	0.189665	0.374466	3	2	5	47
Ubiquinone and other terpenoid-quinone biosynthesis	2	0.361663	0.369	0.167	Metabolism	ko00130	Ubiquinone and other terpenoid-quinone biosynthesis	0.182006	0.361663	2	0	2	12
Progesterone-mediated oocyte maturation	10	0.358856	1.845	0.091	Organismal Systems	ko04914	Progesterone-mediated oocyte maturation	0.179428	0.358856	10	0	10	110
Carbon metabolism	11	0.358006	2.03	0.089	Metabolism	ko01200	Carbon metabolism	0.177841	0.358006	11	0	11	123
Amyotrophic lateral sclerosis (ALS)	6	0.354501	1.107	0.103	Human Diseases	ko05014	Amyotrophic lateral sclerosis (ALS)	0.174949	0.354501	6	0	6	58
Relaxin signaling pathway	12	0.345952	2.214	0.089	Organismal Systems	ko04926	Relaxin signaling pathway	0.169606	0.345952	12	0	12	135
Phospholipase D signaling pathway	19	0.339674	3.506	0.083	Environmental Information Processing	ko04072	Phospholipase D signaling pathway	0.165426	0.339674	19	0	19	229
Citrate cycle (TCA cycle)	4	0.3163	0.738	0.125	Metabolism	ko00020	Citrate cycle (TCA cycle)	0.152517	0.3163	4	0	4	32
Mucin type O-glycan biosynthesis	4	0.3163	0.738	0.125	Metabolism	ko00512	Mucin type O-glycan biosynthesis	0.152517	0.3163	4	0	4	32
Longevity regulating pathway - multiple species	7	0.3163	1.292	0.103	Organismal Systems	ko04213	Longevity regulating pathway - multiple species	0.153015	0.3163	7	0	7	68
Synaptic vesicle cycle	8	0.298796	1.476	0.101	Organismal Systems	ko04721	Synaptic vesicle cycle	0.141637	0.298796	8	0	8	79
Glioma	8	0.298796	1.476	0.101	Human Diseases	ko05214	Glioma	0.141637	0.298796	8	0	8	79
Pertussis	8	0.287569	1.476	0.103	Human Diseases	ko05133	Pertussis	0.134448	0.287569	8	0	8	78
Prostate cancer	10	0.287228	1.845	0.097	Human Diseases	ko05215	Prostate cancer	0.133356	0.287228	10	0	10	103
Necroptosis	15	0.278345	2.768	0.09	Cellular Processes	ko04217	Necroptosis	0.128328	0.278345	15	0	15	167
Circadian entrainment	10	0.27818	1.845	0.098	Organismal Systems	ko04713	Circadian entrainment	0.127349	0.27818	10	0	10	102
Cytosolic DNA-sensing pathway	7	0.271225	1.292	0.109	Organismal Systems	ko04623	Cytosolic DNA-sensing pathway	0.121616	0.271225	6	1	7	64
Fatty acid biosynthesis	3	0.271225	0.554	0.158	Metabolism	ko00061	Fatty acid biosynthesis	0.122941	0.271225	3	0	3	19
TNF signaling pathway	11	0.271225	2.03	0.096	Environmental Information Processing	ko04668	TNF signaling pathway	0.123284	0.271225	11	0	11	114
Oocyte meiosis	13	0.268982	2.399	0.094	Cellular Processes	ko04114	Oocyte meiosis	0.119644	0.268982	13	0	13	139
Dopaminergic synapse	13	0.260149	2.399	0.094	Organismal Systems	ko04728	Dopaminergic synapse	0.114871	0.260149	13	0	13	138
Measles	14	0.252565	2.583	0.093	Human Diseases	ko05162	Measles	0.110672	0.252565	14	0	14	150
Cushing syndrome	15	0.252565	2.768	0.092	Human Diseases	ko04934	Cushing syndrome	0.110702	0.252565	15	0	15	163
Fatty acid elongation	4	0.245317	0.738	0.143	Metabolism	ko00062	Fatty acid elongation	0.105932	0.245317	4	0	4	28
Carbohydrate digestion and absorption	6	0.244457	1.107	0.12	Organismal Systems	ko04973	Carbohydrate digestion and absorption	0.104767	0.244457	6	0	6	50
Ether lipid metabolism	6	0.228625	1.107	0.122	Metabolism	ko00565	Ether lipid metabolism	0.0972397	0.228625	6	0	6	49
Biosynthesis of unsaturated fatty acids	4	0.22617	0.738	0.148	Metabolism	ko01040	Biosynthesis of unsaturated fatty acids	0.0954613	0.22617	4	0	4	27
Non-small cell lung cancer	8	0.200757	1.476	0.114	Human Diseases	ko05223	Non-small cell lung cancer	0.0840831	0.200757	8	0	8	70
Other types of O-glycan biosynthesis	6	0.199927	1.107	0.128	Metabolism	ko00514	Other types of O-glycan biosynthesis	0.0830865	0.199927	6	0	6	47
Legionellosis	7	0.197751	1.292	0.121	Human Diseases	ko05134	Legionellosis	0.0815402	0.197751	7	0	7	58
Endocrine resistance	11	0.184541	2.03	0.106	Human Diseases	ko01522	Endocrine resistance	0.0754939	0.184541	11	0	11	104
Serotonergic synapse	12	0.183949	2.214	0.103	Organismal Systems	ko04726	Serotonergic synapse	0.0746548	0.183949	12	0	12	116
Cell adhesion molecules (CAMs)	15	0.182325	2.768	0.098	Environmental Information Processing	ko04514	Cell adhesion molecules (CAMs)	0.0734035	0.182325	15	0	15	153
Chronic myeloid leukemia	9	0.178986	1.661	0.114	Human Diseases	ko05220	Chronic myeloid leukemia	0.0706413	0.178986	9	0	9	79
RNA transport	16	0.178986	2.952	0.097	Genetic Information Processing	ko03013	RNA transport	0.0713789	0.178986	15	1	16	165
Insulin secretion	10	0.178986	1.845	0.11	Organismal Systems	ko04911	Insulin secretion	0.0714782	0.178986	10	0	10	91
Autophagy - other eukaryotes	5	0.172767	0.923	0.147	Cellular Processes	ko04136	Autophagy - other eukaryotes	0.0673119	0.172767	5	0	5	34
Human papillomavirus infection	30	0.169958	5.535	0.087	Human Diseases	ko05165	Human papillomavirus infection	0.0656656	0.169958	30	0	30	346
Toxoplasmosis	12	0.16674	2.214	0.106	Human Diseases	ko05145	Toxoplasmosis	0.0637704	0.16674	12	0	12	113
Cortisol synthesis and secretion	8	0.16674	1.476	0.121	Organismal Systems	ko04927	Cortisol synthesis and secretion	0.0638782	0.16674	8	0	8	66
Glycerophospholipid metabolism	11	0.16674	2.03	0.109	Metabolism	ko00564	Glycerophospholipid metabolism	0.0638807	0.16674	11	0	11	101
Glycerolipid metabolism	8	0.159455	1.476	0.123	Metabolism	ko00561	Glycerolipid metabolism	0.0593515	0.159455	8	0	8	65
ErbB signaling pathway	10	0.159455	1.845	0.114	Environmental Information Processing	ko04012	ErbB signaling pathway	0.0595369	0.159455	10	0	10	88
NOD-like receptor signaling pathway	18	0.148489	3.321	0.098	Organismal Systems	ko04621	NOD-like receptor signaling pathway	0.0544781	0.148489	18	0	18	184
VEGF signaling pathway	8	0.14003	1.476	0.127	Environmental Information Processing	ko04370	VEGF signaling pathway	0.0509198	0.14003	8	0	8	63
Antifolate resistance	5	0.133555	0.923	0.161	Human Diseases	ko01523	Antifolate resistance	0.0481318	0.133555	5	0	5	31
Glutamatergic synapse	13	0.128016	2.399	0.109	Organismal Systems	ko04724	Glutamatergic synapse	0.04572	0.128016	13	0	13	119
Choline metabolism in cancer	12	0.12793	2.214	0.112	Human Diseases	ko05231	Choline metabolism in cancer	0.0452738	0.12793	12	0	12	107
Cholinergic synapse	13	0.123695	2.399	0.11	Organismal Systems	ko04725	Cholinergic synapse	0.0431741	0.123695	13	0	13	118
Apoptosis	15	0.123695	2.768	0.106	Cellular Processes	ko04210	Apoptosis	0.0432229	0.123695	15	0	15	142
Acute myeloid leukemia	9	0.123695	1.661	0.125	Human Diseases	ko05221	Acute myeloid leukemia	0.0433737	0.123695	9	0	9	72
Thyroid hormone signaling pathway	14	0.120334	2.583	0.109	Organismal Systems	ko04919	Thyroid hormone signaling pathway	0.0410231	0.120334	14	0	14	129
Fatty acid metabolism	8	0.11015	1.476	0.136	Metabolism	ko01212	Fatty acid metabolism	0.0364801	0.11015	8	0	8	59
Adipocytokine signaling pathway	9	0.11015	1.661	0.129	Organismal Systems	ko04920	Adipocytokine signaling pathway	0.0371242	0.11015	9	0	9	70
Neomycin, kanamycin and gentamicin biosynthesis	2	0.11015	0.369	0.4	Metabolism	ko00524	Neomycin, kanamycin and gentamicin biosynthesis	0.0371934	0.11015	2	0	2	5
Axon guidance	19	0.108369	3.506	0.102	Organismal Systems	ko04360	Axon guidance	0.0355365	0.108369	19	0	19	187
Neurotrophin signaling pathway	14	0.106479	2.583	0.111	Organismal Systems	ko04722	Neurotrophin signaling pathway	0.034571	0.106479	14	0	14	126
Cardiac muscle contraction	11	0.105277	2.03	0.121	Organismal Systems	ko04260	Cardiac muscle contraction	0.0338391	0.105277	10	1	11	91
cAMP signaling pathway	22	0.105071	4.059	0.099	Environmental Information Processing	ko04024	cAMP signaling pathway	0.0334316	0.105071	22	0	22	223
Ribosome biogenesis in eukaryotes	10	0.100971	1.845	0.127	Genetic Information Processing	ko03008	Ribosome biogenesis in eukaryotes	0.0317994	0.100971	10	0	10	79
Vasopressin-regulated water reabsorption	7	0.100291	1.292	0.149	Organismal Systems	ko04962	Vasopressin-regulated water reabsorption	0.0312521	0.100291	7	0	7	47
Viral carcinogenesis	21	0.100291	3.875	0.1	Human Diseases	ko05203	Viral carcinogenesis	0.0312596	0.100291	21	0	21	209
Oxytocin signaling pathway	17	0.0972468	3.137	0.107	Organismal Systems	ko04921	Oxytocin signaling pathway	0.0296792	0.0972468	17	0	17	159
Spinocerebellar ataxia	12	0.0958812	2.214	0.12	Human Diseases	ko05017	Spinocerebellar ataxia	0.0288321	0.0958812	12	0	12	100
GnRH secretion	9	0.0958812	1.661	0.134	Organismal Systems	ko04929	GnRH secretion	0.0289511	0.0958812	9	0	9	67
Aldosterone synthesis and secretion	12	0.0910364	2.214	0.121	Organismal Systems	ko04925	Aldosterone synthesis and secretion	0.0268971	0.0910364	12	0	12	99
PD-L1 expression and PD-1 checkpoint pathway in cancer	12	0.0910364	2.214	0.121	Human Diseases	ko05235	PD-L1 expression and PD-1 checkpoint pathway in cancer	0.0268971	0.0910364	12	0	12	99
Focal adhesion	21	0.0898466	3.875	0.102	Cellular Processes	ko04510	Focal adhesion	0.0259622	0.0898466	21	0	21	205
Hepatitis B	18	0.0838998	3.321	0.108	Human Diseases	ko05161	Hepatitis B	0.0239714	0.0838998	18	0	18	167
EGFR tyrosine kinase inhibitor resistance	11	0.0764861	2.03	0.129	Human Diseases	ko01521	EGFR tyrosine kinase inhibitor resistance	0.0216048	0.0764861	11	0	11	85
Pathogenic Escherichia coli infection	28	0.0677657	5.166	0.098	Human Diseases	ko05130	Pathogenic Escherichia coli infection	0.0189216	0.0677657	28	0	28	285
Aldosterone-regulated sodium reabsorption	7	0.0641781	1.292	0.167	Organismal Systems	ko04960	Aldosterone-regulated sodium reabsorption	0.0177115	0.0641781	7	0	7	42
Bladder cancer	7	0.0641781	1.292	0.167	Human Diseases	ko05219	Bladder cancer	0.0177115	0.0641781	7	0	7	42
Salivary secretion	12	0.0638983	2.214	0.129	Organismal Systems	ko04970	Salivary secretion	0.0172193	0.0638983	12	0	12	93
Vibrio cholerae infection	8	0.0618064	1.476	0.157	Human Diseases	ko05110	Vibrio cholerae infection	0.016455	0.0618064	8	0	8	51
Glycolysis / Gluconeogenesis	10	0.0614666	1.845	0.141	Metabolism	ko00010	Glycolysis / Gluconeogenesis	0.0161649	0.0614666	10	0	10	71
Pathways in cancer	49	0.0600169	9.041	0.089	Human Diseases	ko05200	Pathways in cancer	0.0155888	0.0600169	49	0	49	552
Terpenoid backbone biosynthesis	5	0.057373	0.923	0.217	Metabolism	ko00900	Terpenoid backbone biosynthesis	0.0145951	0.057373	5	0	5	23
Epithelial cell signaling in Helicobacter pylori infection	10	0.057373	1.845	0.143	Human Diseases	ko05120	Epithelial cell signaling in Helicobacter pylori infection	0.0147158	0.057373	10	0	10	70
Pentose phosphate pathway	6	0.0543432	1.107	0.194	Metabolism	ko00030	Pentose phosphate pathway	0.0135858	0.0543432	6	0	6	31
Insulin signaling pathway	17	0.0530472	3.137	0.117	Organismal Systems	ko04910	Insulin signaling pathway	0.0130896	0.0530472	17	0	17	145
Mitophagy - animal	10	0.0497359	1.845	0.147	Cellular Processes	ko04137	Mitophagy - animal	0.012111	0.0497359	10	0	10	68
Ras signaling pathway	26	0.0496195	4.797	0.104	Environmental Information Processing	ko04014	Ras signaling pathway	0.0119216	0.0496195	26	0	26	250
Fluid shear stress and atherosclerosis	17	0.0453602	3.137	0.12	Human Diseases	ko05418	Fluid shear stress and atherosclerosis	0.010751	0.0453602	16	1	17	142
Tight junction	20	0.0447966	3.69	0.114	Cellular Processes	ko04530	Tight junction	0.0104719	0.0447966	20	0	20	176
MicroRNAs in cancer	20	0.0447966	3.69	0.114	Human Diseases	ko05206	MicroRNAs in cancer	0.0104719	0.0447966	20	0	20	176
cGMP - PKG signaling pathway	20	0.043389	3.69	0.114	Environmental Information Processing	ko04022	cGMP - PKG signaling pathway	0.00986113	0.043389	20	0	20	175
Hepatitis C	19	0.0427587	3.506	0.117	Human Diseases	ko05160	Hepatitis C	0.00957906	0.0427587	19	0	19	163
Regulation of actin cytoskeleton	24	0.0420953	4.428	0.109	Cellular Processes	ko04810	Regulation of actin cytoskeleton	0.00929377	0.0420953	24	0	24	221
Renal cell carcinoma	11	0.0408695	2.03	0.147	Human Diseases	ko05211	Renal cell carcinoma	0.00889045	0.0408695	11	0	11	75
Thyroid hormone synthesis	11	0.0375398	2.03	0.149	Organismal Systems	ko04918	Thyroid hormone synthesis	0.00804425	0.0375398	11	0	11	74
Insulin resistance	15	0.0329301	2.768	0.132	Human Diseases	ko04931	Insulin resistance	0.00694952	0.0329301	15	0	15	114
AGE-RAGE signaling pathway in diabetic complications	14	0.0324473	2.583	0.136	Human Diseases	ko04933	AGE-RAGE signaling pathway in diabetic complications	0.00674229	0.0324473	14	0	14	103
Rap1 signaling pathway	25	0.0312147	4.613	0.111	Environmental Information Processing	ko04015	Rap1 signaling pathway	0.00638481	0.0312147	25	0	25	226
Cellular senescence	20	0.0275881	3.69	0.12	Cellular Processes	ko04218	Cellular senescence	0.00555346	0.0275881	20	0	20	166
HIF-1 signaling pathway	16	0.0260725	2.952	0.132	Environmental Information Processing	ko04066	HIF-1 signaling pathway	0.00514771	0.0260725	16	0	16	121
Amino sugar and nucleotide sugar metabolism	9	0.0260725	1.661	0.176	Metabolism	ko00520	Amino sugar and nucleotide sugar metabolism	0.0051637	0.0260725	9	0	9	51
Phagosome	26	0.0245743	4.797	0.113	Cellular Processes	ko04145	Phagosome	0.0041069	0.0245743	26	0	26	230
C-type lectin receptor signaling pathway	15	0.0245743	2.768	0.139	Organismal Systems	ko04625	C-type lectin receptor signaling pathway	0.00418247	0.0245743	15	0	15	108
mTOR signaling pathway	20	0.0245743	3.69	0.123	Environmental Information Processing	ko04150	mTOR signaling pathway	0.0045219	0.0245743	20	0	20	163
Apelin signaling pathway	18	0.0245743	3.321	0.128	Environmental Information Processing	ko04371	Apelin signaling pathway	0.00454023	0.0245743	18	0	18	141
Chemokine signaling pathway	23	0.0245743	4.244	0.117	Organismal Systems	ko04062	Chemokine signaling pathway	0.00454695	0.0245743	23	0	23	197
Adrenergic signaling in cardiomyocytes	19	0.0245743	3.506	0.125	Organismal Systems	ko04261	Adrenergic signaling in cardiomyocytes	0.00455071	0.0245743	18	1	19	152
Glucagon signaling pathway	15	0.0245743	2.768	0.138	Organismal Systems	ko04922	Glucagon signaling pathway	0.00456766	0.0245743	15	0	15	109
Chagas disease (American trypanosomiasis)	15	0.0245743	2.768	0.138	Human Diseases	ko05142	Chagas disease (American trypanosomiasis)	0.00456766	0.0245743	15	0	15	109
Galactose metabolism	7	0.0245743	1.292	0.212	Metabolism	ko00052	Galactose metabolism	0.00465163	0.0245743	7	0	7	33
Long-term potentiation	11	0.0245743	2.03	0.159	Organismal Systems	ko04720	Long-term potentiation	0.00470741	0.0245743	11	0	11	69
Kaposi sarcoma-associated herpesvirus infection	23	0.0245127	4.244	0.119	Human Diseases	ko05167	Kaposi sarcoma-associated herpesvirus infection	0.00375541	0.0245127	23	0	23	194
Lysosome	18	0.0245127	3.321	0.129	Cellular Processes	ko04142	Lysosome	0.0038953	0.0245127	18	0	18	139
Gastric acid secretion	12	0.0245127	2.214	0.156	Organismal Systems	ko04971	Gastric acid secretion	0.00389975	0.0245127	12	0	12	77
Bacterial invasion of epithelial cells	12	0.0245127	2.214	0.156	Human Diseases	ko05100	Bacterial invasion of epithelial cells	0.00389975	0.0245127	12	0	12	77
GnRH signaling pathway	14	0.0200055	2.583	0.149	Organismal Systems	ko04912	GnRH signaling pathway	0.00292288	0.0200055	14	0	14	94
Growth hormone synthesis, secretion and action	17	0.019472	3.137	0.137	Organismal Systems	ko04935	Growth hormone synthesis, secretion and action	0.00272799	0.019472	17	0	17	124
Bile secretion	12	0.019472	2.214	0.162	Organismal Systems	ko04976	Bile secretion	0.00278171	0.019472	12	0	12	74
Gap junction	14	0.0193673	2.583	0.151	Cellular Processes	ko04540	Gap junction	0.00264099	0.0193673	14	0	14	93
Cholesterol metabolism	10	0.0169422	1.845	0.185	Organismal Systems	ko04979	Cholesterol metabolism	0.00225529	0.0169422	10	0	10	54
Parathyroid hormone synthesis, secretion and action	16	0.0136186	2.952	0.147	Organismal Systems	ko04928	Parathyroid hormone synthesis, secretion and action	0.00176865	0.0136186	15	1	16	109
Yersinia infection	18	0.0122467	3.321	0.141	Human Diseases	ko05135	Yersinia infection	0.00155072	0.0122467	18	0	18	128
Influenza A	23	0.0106285	4.244	0.128	Human Diseases	ko05164	Influenza A	0.00131131	0.0106285	23	0	23	179
Various types of N-glycan biosynthesis	9	0.0106251	1.661	0.214	Metabolism	ko00513	Various types of N-glycan biosynthesis	0.00127639	0.0106251	9	0	9	42
Ubiquitin mediated proteolysis	20	0.00951375	3.69	0.138	Genetic Information Processing	ko04120	Ubiquitin mediated proteolysis	0.001112	0.00951375	20	0	20	145
Colorectal cancer	15	0.00914529	2.768	0.16	Human Diseases	ko05210	Colorectal cancer	0.00103021	0.00914529	15	0	15	94
HTLV-I infection	28	0.00914529	5.166	0.121	Human Diseases	ko05166	HTLV-I infection	0.00103924	0.00914529	27	1	28	231
Shigellosis	30	0.00819329	5.535	0.12	Human Diseases	ko05131	Shigellosis	0.000877853	0.00819329	30	0	30	251
Platelet activation	19	0.00694147	3.506	0.146	Organismal Systems	ko04611	Platelet activation	0.000721192	0.00694147	19	0	19	130
Adherens junction	13	0.00666554	2.399	0.181	Cellular Processes	ko04520	Adherens junction	0.000670882	0.00666554	13	0	13	72
Steroid biosynthesis	7	0.00489577	1.292	0.304	Metabolism	ko00100	Steroid biosynthesis	0.000471335	0.00489577	7	0	7	23
Starch and sucrose metabolism	9	0.00489577	1.661	0.243	Metabolism	ko00500	Starch and sucrose metabolism	0.000476861	0.00489577	9	0	9	37
Ferroptosis	10	0.00379666	1.845	0.233	Cellular Processes	ko04216	Ferroptosis	0.000345151	0.00379666	10	0	10	43
Human immunodeficiency virus 1 infection	29	0.00350288	5.351	0.129	Human Diseases	ko05170	Human immunodeficiency virus 1 infection	0.000307071	0.00350288	29	0	29	225
Autophagy - animal	22	0.00288274	4.059	0.148	Cellular Processes	ko04140	Autophagy - animal	0.000243348	0.00288274	22	0	22	149
AMPK signaling pathway	20	0.00211844	3.69	0.159	Environmental Information Processing	ko04152	AMPK signaling pathway	0.000171951	0.00211844	20	0	20	126
Retrograde endocannabinoid signaling	23	0.00210449	4.244	0.148	Organismal Systems	ko04723	Retrograde endocannabinoid signaling	0.000163986	0.00210449	22	1	23	155
Long-term depression	13	0.00191883	2.399	0.21	Organismal Systems	ko04730	Long-term depression	0.000143289	0.00191883	13	0	13	62
Human cytomegalovirus infection	31	0.00167495	5.72	0.132	Human Diseases	ko05163	Human cytomegalovirus infection	0.000115552	0.00167495	31	0	31	234
Endocytosis	33	0.00167495	6.089	0.129	Cellular Processes	ko04144	Endocytosis	0.000119639	0.00167495	33	0	33	256
Leukocyte transendothelial migration	20	0.00104375	3.69	0.169	Organismal Systems	ko04670	Leukocyte transendothelial migration	6.74105e-05	0.00104375	20	0	20	118
Central carbon metabolism in cancer	15	0.00104375	2.768	0.203	Human Diseases	ko05230	Central carbon metabolism in cancer	6.77763e-05	0.00104375	15	0	15	74
Salmonella infection	31	0.000938449	5.72	0.138	Human Diseases	ko05132	Salmonella infection	5.02435e-05	0.000938449	30	1	31	224
Sphingolipid signaling pathway	21	0.000938449	3.875	0.168	Environmental Information Processing	ko04071	Sphingolipid signaling pathway	5.09969e-05	0.000938449	21	0	21	125
Metabolic pathways	137	0.000938449	25.277	0.088	Metabolism	ko01100	Metabolic pathways	5.35253e-05	0.000938449	136	1	137	1554
Non-alcoholic fatty liver disease (NAFLD)	25	0.000938449	4.613	0.152	Human Diseases	ko04932	Non-alcoholic fatty liver disease (NAFLD)	5.48444e-05	0.000938449	24	1	25	164
Endocrine and other factor-regulated calcium reabsorption	13	0.000680853	2.399	0.241	Organismal Systems	ko04961	Endocrine and other factor-regulated calcium reabsorption	3.09479e-05	0.000680853	13	0	13	54
Aminoacyl-tRNA biosynthesis	12	0.000622086	2.214	0.261	Genetic Information Processing	ko00970	Aminoacyl-tRNA biosynthesis	2.62569e-05	0.000622086	12	0	12	46
Oxidative phosphorylation	24	0.000498959	4.428	0.166	Metabolism	ko00190	Oxidative phosphorylation	1.944e-05	0.000498959	23	1	24	145
Pancreatic cancer	17	0.000388182	3.137	0.21	Human Diseases	ko05212	Pancreatic cancer	1.38637e-05	0.000388182	17	0	17	81
Thermogenesis	35	0.000281629	6.458	0.142	Organismal Systems	ko04714	Thermogenesis	8.93588e-06	0.000281629	34	1	35	246
Huntington disease	39	0.000281629	7.196	0.135	Human Diseases	ko05016	Huntington disease	9.14381e-06	0.000281629	38	1	39	288
N-Glycan biosynthesis	14	0.000183975	2.583	0.264	Metabolism	ko00510	N-Glycan biosynthesis	4.77857e-06	0.000183975	14	0	14	53
Pancreatic secretion	21	0.000137011	3.875	0.2	Organismal Systems	ko04972	Pancreatic secretion	3.11388e-06	0.000137011	21	0	21	105
Proteoglycans in cancer	33	0.000115688	6.089	0.156	Human Diseases	ko05205	Proteoglycans in cancer	2.25366e-06	0.000115688	33	0	33	212
Protein export	10	4.15977e-05	1.845	0.435	Genetic Information Processing	ko03060	Protein export	6.75287e-07	4.15977e-05	10	0	10	23
Parkinson disease	30	7.64492e-06	5.535	0.194	Human Diseases	ko05012	Parkinson disease	5.26487e-08	7.64492e-06	29	1	30	155
Alzheimer disease	51	7.64492e-06	9.41	0.142	Human Diseases	ko05010	Alzheimer disease	7.80855e-08	7.64492e-06	50	1	51	359
Protein processing in endoplasmic reticulum	31	7.64492e-06	5.72	0.185	Genetic Information Processing	ko04141	Protein processing in endoplasmic reticulum	9.92847e-08	7.64492e-06	31	0	31	168
SNARE interactions in vesicular transport	15	6.45906e-07	2.768	0.417	Genetic Information Processing	ko04130	SNARE interactions in vesicular transport	2.0971e-09	6.45906e-07	15	0	15	36
