# Supplementary material for: Salvia chinensia Benth induces autophagy in esophageal cancer cells via AMPK/ULK1 signaling pathway
Source: Front Pharmacol. 2022 Sep 2;13:995344. doi: 10.3389/fphar.2022.995344 (PMC9478658; doi:10.3389/fphar.2022.995344)
Supplement: Supplementary file 3 [file DataSheet4.ZIP › original data of proteomics/original data of proteomics.xlsx]

## Sheet: original
Checked	Protein FDR Confidence	Master	Accession	Description	Contaminant	uniport reviewed	Exp. q-value	Sum PEP Score	Coverage	# Peptides	# PSMs	# Unique Peptides	# Protein Groups	# AAs	MW [kDa]	calc. pI	Found in Sample: [S1] F1: 126, Control, con	Found in Sample: [S2] F1: 127N, Sample, con	Found in Sample: [S3] F1: 127C, Sample, con	Found in Sample: [S4] F1: 128N, Sample, low	Found in Sample: [S5] F1: 128C, Sample, low	Found in Sample: [S6] F1: 129N, Sample, low	Found in Sample: [S7] F1: 129C, Sample, high	Found in Sample: [S8] F1: 130N, Sample, high	Found in Sample: [S9] F1: 130C, Sample, high	Found in Sample: [S10] F1: 131, Sample, n/a	Modifications	Abundance Ratio: (F1, low) / (F1, con)	Abundance Ratio: (F1, high) / (F1, con)	Abundances (Grouped): F1, con	Abundances (Grouped): F1, low	Abundances (Grouped): F1, high	Abundances (Grouped): F1, n/a	Abundances (Scaled): F1: 126, Control, con	Abundances (Scaled): F1: 127N, Sample, con	Abundances (Scaled): F1: 127C, Sample, con	Abundances (Scaled): F1: 128N, Sample, low	Abundances (Scaled): F1: 128C, Sample, low	Abundances (Scaled): F1: 129N, Sample, low	Abundances (Scaled): F1: 129C, Sample, high	Abundances (Scaled): F1: 130N, Sample, high	Abundances (Scaled): F1: 130C, Sample, high	Abundances (Scaled): F1: 131, Sample, n/a	emPAI	# Razor Peptides	Score Sequest HT	# Peptides Sequest HT
FALSE	High	Master Protein	Q09666	Neuroblast differentiation-associated protein AHNAK OS=Homo sapiens OX=9606 GN=AHNAK PE=1 SV=2	FALSE	TRUE	0	2292.01	81.6129	368	923	367	1	5890	628.699	6.15	High	High	High	High	High	High	High	High	High	High	Phospho [S93(100); S135(100); T218(98.7); S511(98.2); S5731(98.8); S5752(83.8); S5782(76.5)]; Acetyl [N-Term]	0.626	0.588	139.1	87.1	81.8	76.2	147.3	134	135.9	89.7	84	87.7	83.2	80.8	81.2	76.2	40.019	0	2622.02	368
FALSE	High	Master Protein	Q15149	Plectin OS=Homo sapiens OX=9606 GN=PLEC PE=1 SV=3	FALSE	TRUE	0	2114.4	70.9009	371	822	361	1	4684	531.466	5.96	High	High	High	High	High	High	High	High	High	High	Phospho [S1435(100); Y3844(99.8); S4374(86.3); S4642(75.6)]	1.029	1.023	101	104	103.3	75.1	92.1	106.2	104.8	102.4	101.9	107.6	102.6	103.8	103.5	75.1	72.564	9	2720.6	371
FALSE	High	Master Protein	P35579	Myosin-9 OS=Homo sapiens OX=9606 GN=MYH9 PE=1 SV=4	FALSE	TRUE	0	1474.05	69.7449	173	577	148	1	1960	226.392	5.6	High	High	High	High	High	High	High	High	High	High	Phospho [S1943(100)]	1.401	1.382	79.8	111.7	110.2	94.9	65	85.7	88.6	109.8	111	114.4	109.1	111.7	109.9	94.9	2620.83	33	1893.31	173
FALSE	High	Master Protein	P21333	Filamin-A OS=Homo sapiens OX=9606 GN=FLNA PE=1 SV=4	FALSE	TRUE	0	1093.34	67.2459	153	411	136	1	2647	280.564	6.06	High	High	High	High	High	High	High	High	High	High	Phospho [S1459(100)]	1.338	1.346	82.7	110.7	111.4	85.7	74.2	88.5	85.5	110.5	112.1	109.4	110.8	115.4	108	85.7	132.352	22	1359.51	153
FALSE	High	Master Protein	O75369	Filamin-B OS=Homo sapiens OX=9606 GN=FLNB PE=1 SV=2	FALSE	TRUE	0	930.673	62.6057	140	346	124	1	2602	277.99	5.73	High	High	High	High	High	High	High	High	High	High	Phospho [S2481(85.7)]	1.037	1.025	98.4	102	100.8	96.3	86.9	103.6	104.5	104.4	103.5	98.1	103.3	99.3	99.9	96.3	66.131	4	1097.41	140
FALSE	High	Master Protein	Q13813	Spectrin alpha chain, non-erythrocytic 1 OS=Homo sapiens OX=9606 GN=SPTAN1 PE=1 SV=3	FALSE	TRUE	0	892.426	66.0599	156	312	4	1	2472	284.364	5.35	High	High	High	High	High	High	High	High	High	High		0.645	0.647	131.7	84.9	85.2	94.7	131.8	128.2	135	84.2	82.6	88	86.9	84.4	84.2	94.7	23.816	169	1035.28	156
FALSE	High	Master Protein	P49327	Fatty acid synthase OS=Homo sapiens OX=9606 GN=FASN PE=1 SV=3	FALSE	TRUE	0	877.461	59.7372	118	340	118	1	2511	273.254	6.44	High	High	High	High	High	High	High	High	High	High	Acetyl [N-Term]	1.501	1.555	74.7	112	116.1	91.6	66	80.6	77.3	126.2	113.9	96	128.3	112.4	107.6	91.6	73.057	0	1119.92	118
FALSE	High	Master Protein	A0A0D9SF54	Spectrin alpha chain, non-erythrocytic 1 OS=Homo sapiens OX=9606 GN=SPTAN1 PE=1 SV=1	FALSE	FALSE	0	868.374	65.2015	153	306	1	1	2457	282.662	5.34	High	High	High	High	High	High	High	High	High	High		0.52	0.479	166.7	86.7	79.9		160.3	165.8	174	84.7	84.7	90.6	90	69.9	79.9		22.569	0	1016.5	153
FALSE	High	Master Protein	Q14204	Cytoplasmic dynein 1 heavy chain 1 OS=Homo sapiens OX=9606 GN=DYNC1H1 PE=1 SV=5	FALSE	TRUE	0	772	40.4219	172	278	172	1	4646	532.072	6.4	High	High	High	High	High	High	High	High	High	High		1.764	1.768	66.9	118	118.3	90.5	60.1	70.5	70	117.7	121.8	114.5	114.2	118.6	122.1	90.5	6.139	0	859.025	172
FALSE	High	Master Protein	Q01082	Spectrin beta chain, non-erythrocytic 1 OS=Homo sapiens OX=9606 GN=SPTBN1 PE=1 SV=2	FALSE	TRUE	0	734.687	62.9865	129	264	121	1	2364	274.439	5.57	High	High	High	High	High	High	High	High	High	High	Phospho [S2138(100)]	1.112	1.104	93	103.4	102.7	102.5	82.1	97.6	99.4	104.7	102.1	103.5	102.3	103.6	102.3	102.5	20.853	8	852.847	129
FALSE	High	Master Protein	P15924	Desmoplakin OS=Homo sapiens OX=9606 GN=DSP PE=1 SV=3	FALSE	TRUE	0	717.755	54.9286	171	286	171	1	2871	331.569	6.81	High	High	High	High	High	High	High	High	High	High	Phospho [S22(100)]	0.921	0.881	110	101.3	96.9	75.4	97.6	116.1	116.4	107.1	105.6	91.3	109.3	89.2	92	75.4	13.118	0	900.21	171
FALSE	High	Master Protein	P78527	DNA-dependent protein kinase catalytic subunit OS=Homo sapiens OX=9606 GN=PRKDC PE=1 SV=3	FALSE	TRUE	0	712.206	40.5766	159	263	159	1	4128	468.788	7.12	High	High	High	High	High	High	High	High	High	High		1.845	1.867	63.5	117.2	118.6	101.9	56.4	67.1	67.1	120.7	135.7	95.3	112.7	120.6	122.4	101.9	6.844	0	822.73	159
FALSE	High	Master Protein	P11142	Heat shock cognate 71 kDa protein OS=Homo sapiens OX=9606 GN=HSPA8 PE=1 SV=1	FALSE	TRUE	0	673.754	71.6718	59	396	24	1	646	70.854	5.52	High	High	High	High	High	High	High	High	High	High		0.74	0.719	124.6	92.2	89.6	80.7	142	119.1	112.7	94	92.2	90.5	97.5	84.9	86.4	80.7	325701	76	1140.7	59
FALSE	High	Master Protein	P07900	Heat shock protein HSP 90-alpha OS=Homo sapiens OX=9606 GN=HSP90AA1 PE=1 SV=5	FALSE	TRUE	0	640.518	70.6284	65	342	36	1	732	84.607	5.02	High	High	High	High	High	High	High	High	High	High	Phospho [S231(100)]	1.431	1.363	75.5	107.9	102.9	141.3	71.1	75.9	79.4	113.7	96.3	113.8	102.1	104.9	101.6	141.3	39375.6	48	1080.38	65
FALSE	High	Master Protein	Q9Y490	Talin-1 OS=Homo sapiens OX=9606 GN=TLN1 PE=1 SV=3	FALSE	TRUE	0	636.992	60.6061	127	213	111	1	2541	269.599	6.07	High	High	High	High	High	High	High	High	High	High		1.007	1.003	101	101.8	101.4	87.5	89.6	103.5	110.1	103.2	101.6	100.5	102.5	100.6	101	87.5	15.176	19	717.306	127
FALSE	High	Master Protein	P04406	Glyceraldehyde-3-phosphate dehydrogenase OS=Homo sapiens OX=9606 GN=GAPDH PE=1 SV=3	FALSE	TRUE	0	628.26	94.9254	37	623	37	1	335	36.03	8.46	High	High	High	High	High	High	High	High	High	High		0.764	0.808	109.8	83.9	88.7	152.9	122.9	107.5	99	79.6	79.7	92.4	90.1	87.5	88.4	152.9	2.99358e+08	0	1831.39	37
FALSE	High	Master Protein	P05787	Keratin, type II cytoskeletal 8 OS=Homo sapiens OX=9606 GN=KRT8 PE=1 SV=7	TRUE	TRUE	0	626.923	90.0621	60	409	49	1	483	53.671	5.59	High	High	High	High	High	High	High	High	High	High		0.7	0.674	124	86.8	83.6	116.8	123.2	136	112.9	80.9	81.7	97.7	84.6	83.2	82.9	116.8	543617	17	1225.08	60
FALSE	High	Master Protein	P02769	SWISS-PROT:P02769 (Bos taurus) Bovine serum albumin precursor	TRUE	FALSE	0	602.38	81.7133	68	298	67	1	607	69.248	6.18	High	High	High	High	High	High	High	High	High	High		1.673	1.642	63.5	106.1	104.2	178.7	85.5	47.9	56.9	119.8	103.4	95.3	87.6	144.5	80.3	178.7	7095.82	1	882.718	68
FALSE	High	Master Protein	P08238	Heat shock protein HSP 90-beta OS=Homo sapiens OX=9606 GN=HSP90AB1 PE=1 SV=4	FALSE	TRUE	0	598.157	73.6188	65	302	38	1	724	83.212	5.03	High	High	High	High	High	High	High	High	High	High	Phospho [S255(100)]	1.356	1.341	82.3	111.6	110.3	87.4	77.9	82.5	86.4	115.8	107.5	111.3	114.4	108.9	107.6	87.4	12387.6	5	964.231	65
FALSE	High	Master Protein	A0A087WVQ6	Clathrin heavy chain OS=Homo sapiens OX=9606 GN=CLTC PE=1 SV=1	FALSE	TRUE	0	550.592	53.246	76	202	76	1	1679	191.936	5.69	High	High	High	High	High	High	High	High	High	High		1.706	1.755	66.9	114	117.3	105.4	60.5	69.7	70.3	114.4	117.3	110.4	115	118	119	105.4	47.329	0	666.72	76
FALSE	High	Master Protein	Q9NZM1	Myoferlin OS=Homo sapiens OX=9606 GN=MYOF PE=1 SV=1	FALSE	TRUE	0	545.712	54.6822	100	194	100	1	2061	234.561	6.18	High	High	High	High	High	High	High	High	High	High		2.273	2.357	53.1	120.8	125.3	102.4	47.2	55.7	56.5	115.9	121.2	125.3	106.2	135.4	134.2	102.4	16.859	0	601.313	100
FALSE	High	Master Protein	P14618	Pyruvate kinase PKM OS=Homo sapiens OX=9606 GN=PKM PE=1 SV=4	FALSE	TRUE	0	537.18	81.3559	47	282	10	1	531	57.9	7.84	High	High	High	High	High	High	High	High	High	High		1.348	1.397	77.4	104.4	108.2	130	75.8	77.2	79.2	100.4	101.3	111.4	100.1	119.5	105	130	15458.3	66	978.673	47
FALSE	High	Master Protein	Q14980	Nuclear mitotic apparatus protein 1 OS=Homo sapiens OX=9606 GN=NUMA1 PE=1 SV=2	FALSE	TRUE	0	534.87	53.1442	107	183	4	1	2115	238.115	5.78	High	High	High	High	High	High	High	High	High	High	Phospho [S1757(98.9)]	0.957	0.908	105.8	101.2	96.1	91	95.2	105.7	116.4	102.6	104.9	96.1	99.9	94.6	93.7	91	12.958	106	615.763	107
FALSE	High	Master Protein	P12270	Nucleoprotein TPR OS=Homo sapiens OX=9606 GN=TPR PE=1 SV=3	FALSE	TRUE	0	534.564	45.2814	109	187	108	1	2363	267.131	5.02	High	High	High	High	High	High	High	High	High	High		0.603	0.589	142	85.6	83.6	66.3	139.4	142.6	144	85.3	84.3	87.1	88	79.6	83.3	66.3	15.864	1	592.851	109
FALSE	High	Master Protein	P05783	Keratin, type I cytoskeletal 18 OS=Homo sapiens OX=9606 GN=KRT18 PE=1 SV=2	FALSE	TRUE	0	528.227	80.4651	49	332	34	1	430	48.029	5.45	High	High	High	High	High	High	High	High	High	High		0.738	0.718	121.8	89.9	87.5	102.6	118.3	145.2	101.7	81.9	84.7	103.1	88.6	85.9	87.9	102.6	116590	20	1016.01	49
FALSE	High	Master Protein	O43707	Alpha-actinin-4 OS=Homo sapiens OX=9606 GN=ACTN4 PE=1 SV=2	FALSE	TRUE	0	525.459	67.618	62	240	37	1	911	104.788	5.44	High	High	High	High	High	High	High	High	High	High		1.328	1.279	78.3	103.9	100.1	153	74.7	82.3	77.8	103.4	95.8	112.6	93.6	104.7	102.1	153	321.06	38	761.849	62
FALSE	High	Master Protein	P02545	Prelamin-A/C OS=Homo sapiens OX=9606 GN=LMNA PE=1 SV=1	FALSE	TRUE	0	523.563	71.2349	64	245	14	1	664	74.095	7.02	High	High	High	High	High	High	High	High	High	High	Phospho [S390(100); S404(94.6)]	0.713	0.743	118.5	84.5	88.1	126.9	124.1	124.4	107	79.3	80.8	93.3	83.9	92.2	88.2	126.9	4189.08	73	777.919	64
FALSE	High	Master Protein	A0A087WY61	Nuclear mitotic apparatus protein 1 OS=Homo sapiens OX=9606 GN=NUMA1 PE=1 SV=1	FALSE	FALSE	0	519.159	52.0248	104	179	1	1	2099	236.019	5.92	High	High	High	High	High	High	High	High	High	High	Phospho [S1741(98.9)]																	12.335	0	599.532	104
FALSE	High	Master Protein	P10809	60 kDa heat shock protein, mitochondrial OS=Homo sapiens OX=9606 GN=HSPD1 PE=1 SV=2	FALSE	TRUE	0	511.932	75.7417	54	263	54	1	573	61.016	5.87	High	High	High	High	High	High	High	High	High	High		0.642	0.62	135.4	86.8	83.9	81.9	152.1	128.8	125.1	85	85.4	90.1	86.7	81	83.8	81.9	15646.5	0	807.772	54
FALSE	High	Master Protein	P07814	Bifunctional glutamate/proline--tRNA ligase OS=Homo sapiens OX=9606 GN=EPRS PE=1 SV=5	FALSE	TRUE	0	506.098	60.7143	79	191	78	1	1512	170.483	7.33	High	High	High	High	High	High	High	High	High	High	Phospho [S885(81.2)]	1.616	1.615	69.5	112.4	112.3	117.4	63.7	73.5	71.4	109.4	115.9	111.9	109.8	115.9	111.2	117.4	40.011	2	560.053	79
FALSE	High	Master Protein	P13639	Elongation factor 2 OS=Homo sapiens OX=9606 GN=EEF2 PE=1 SV=4	FALSE	TRUE	0	493.411	75.0583	61	245	59	1	858	95.277	6.83	High	High	High	High	High	High	High	High	High	High		1.509	1.517	74.2	112	112.6	103.4	70.7	76.6	75.5	122.9	113.2	99.9	117.8	110.4	109.7	103.4	624.599	2	765.176	61
FALSE	High	Master Protein	P06733	Alpha-enolase OS=Homo sapiens OX=9606 GN=ENO1 PE=1 SV=2	FALSE	TRUE	0	488.575	86.4055	43	271	40	1	434	47.139	7.39	High	High	High	High	High	High	High	High	High	High		0.804	0.799	117.1	94.1	93.6	85.6	118.4	123	109.8	94.3	90.5	97.6	98	92.7	90	85.6	67232.6	5	840.014	43
FALSE	High	Master Protein	P12814	Alpha-actinin-1 OS=Homo sapiens OX=9606 GN=ACTN1 PE=1 SV=2	FALSE	TRUE	0	476.023	68.3857	54	190	38	1	892	102.993	5.41	High	High	High	High	High	High	High	High	High	High		1.401	1.465	77.9	109.2	114.2	96.3	77.9	78.6	77.2	108	111.1	108.4	112.4	116.4	113.8	96.3	188.972	0	601.945	54
FALSE	High	Master Protein	P07437	Tubulin beta chain OS=Homo sapiens OX=9606 GN=TUBB PE=1 SV=2	FALSE	TRUE	0	471.087	73.4234	27	335	5	1	444	49.639	4.89	High	High	High	High	High	High	High	High	High	High		1.262	1.333	80	101	106.7	136.9	76.9	80.6	82.6	99.7	111.5	91.8	110.7	113.1	96.2	136.9	548441	2	938.627	27
FALSE	High	Master Protein	P04075	Fructose-bisphosphate aldolase A OS=Homo sapiens OX=9606 GN=ALDOA PE=1 SV=2	FALSE	TRUE	0	464.816	89.8352	40	273	33	1	364	39.395	8.09	High	High	High	High	High	High	High	High	High	High		1.006	1.035	85.1	85.6	88	223.9	86.5	81.9	86.7	82.6	82.3	91.8	88.4	95.1	80.6	223.9	904735	15	763.727	40
FALSE	High	Master Protein	P68104	Elongation factor 1-alpha 1 OS=Homo sapiens OX=9606 GN=EEF1A1 PE=1 SV=1	FALSE	TRUE	0	462.132	80.5195	35	445	19	1	462	50.109	9.01	High	High	High	High	High	High	High	High	High	High		0.973	1.016	88.9	86.4	90.2	203.4	88.6	86.2	91.8	87.9	85.1	86.4	88.7	97.4	84.6	203.4	575439	33	1203.58	35
FALSE	High	Master Protein	P68371	Tubulin beta-4B chain OS=Homo sapiens OX=9606 GN=TUBB4B PE=1 SV=1	FALSE	TRUE	0	458.907	73.2584	28	318	2	1	445	49.799	4.89	High	High	High	High	High	High	High	High	High	High		1.352	1.338	79.5	107.4	106.3	120.4	75	80.3	83.1	107.6	111.2	103.4	106.5	104.9	107.5	120.4	300787	56	886.092	28
FALSE	High	Master Protein	P11021	Endoplasmic reticulum chaperone BiP OS=Homo sapiens OX=9606 GN=HSPA5 PE=1 SV=2	FALSE	TRUE	0	449.866	65.9021	52	215	49	1	654	72.288	5.16	High	High	High	High	High	High	High	High	High	High		0.666	0.658	134	89.3	88.1	65.5	146	134.6	121.5	88.7	84.9	94.3	88	87.7	88.7	65.5	2596.97	0	662.178	52
FALSE	High	Master Protein	H3BTN5	Pyruvate kinase (Fragment) OS=Homo sapiens OX=9606 GN=PKM PE=1 SV=1	FALSE	FALSE	0	442.72	74.0206	40	239	3	1	485	53.011	6.84	High	High	High	High	High	High	High	High	High	High		1.273	1.315	85.2	108.4	112	83	81.9	87.6	86.2	105.8	106.2	113.2	107.7	105.5	123	83	3830.19	0	818.992	40
FALSE	High	Master Protein	P46940	Ras GTPase-activating-like protein IQGAP1 OS=Homo sapiens OX=9606 GN=IQGAP1 PE=1 SV=1	FALSE	TRUE	0	434.439	50.8147	74	157	70	1	1657	189.134	6.48	High	High	High	High	High	High	High	High	High	High		1.631	1.646	69.6	113.4	114.5	107.6	61.8	71.4	75.4	112.8	111.2	116.3	105.9	117	120.6	107.6	23.517	5	511.422	74
FALSE	High	Master Protein	A0A2R8Y793	Actin, cytoplasmic 1 (Fragment) OS=Homo sapiens OX=9606 GN=ACTB PE=1 SV=1	FALSE	FALSE	0	433.206	90.9385	27	407	14	1	309	34.12	5.17	High	High	High	High	High	High	High	High	High	High	Acetyl [N-Term]	1.285	1.295	70.4	90.4	91.1	244.2	67	70.6	73.4	89.7	89.7	91.9	83.5	105.2	84.7	244.2	1.12202e+06	26	1341.55	27
FALSE	High	Master Protein	P00558	Phosphoglycerate kinase 1 OS=Homo sapiens OX=9606 GN=PGK1 PE=1 SV=3	FALSE	TRUE	0	430.375	88.729	45	217	39	1	417	44.586	8.1	High	High	High	High	High	High	High	High	High	High		0.894	0.918	109.4	97.7	100.4	77.5	112.5	108.6	107	95.2	93.6	104.4	100.7	104.7	95.7	77.5	31621.8	10	639.838	45
FALSE	High	Master Protein	Q71U36	Tubulin alpha-1A chain OS=Homo sapiens OX=9606 GN=TUBA1A PE=1 SV=1	FALSE	TRUE	0	414.036	72.949	30	260	1	1	451	50.104	5.06	High	High	High	High	High	High	High	High	High	High	Phospho [S48(100)]	1.333	1.357	73.1	97.5	99.2	190.5	71.7	71.8	75.9	97.1	101.3	94.1	100.8	100.6	96.2	190.5	61895.6	9	776.075	30
FALSE	High	Master Protein	P38646	Stress-70 protein, mitochondrial OS=Homo sapiens OX=9606 GN=HSPA9 PE=1 SV=2	FALSE	TRUE	0	411.005	67.1576	50	184	49	1	679	73.635	6.16	High	High	High	High	High	High	High	High	High	High		0.73	0.734	124.5	90.8	91.4	79.8	132.5	119.4	121.5	89.5	90.7	92.3	93.2	92.4	88.6	79.8	532.67	0	580.42	50
FALSE	High	Master Protein	P29401	Transketolase OS=Homo sapiens OX=9606 GN=TKT PE=1 SV=3	FALSE	TRUE	0	400.593	74.9599	42	195	42	1	623	67.835	7.66	High	High	High	High	High	High	High	High	High	High	Acetyl [N-Term]	1.179	1.194	91.4	107.8	109.2	74.6	93	95.7	85.7	106.3	107.9	109.1	113	108.3	106.4	74.6	2019.95	0	614.197	42
FALSE	High	Master Protein	P18206	Vinculin OS=Homo sapiens OX=9606 GN=VCL PE=1 SV=4	FALSE	TRUE	0	398.896	66.4021	77	152	77	1	1134	123.722	5.66	High	High	High	High	High	High	High	High	High	High		1.072	1.079	97.6	104.6	105.3	77.4	92.1	97.8	102.8	104.1	106.3	103.5	102.5	106.1	107.3	77.4	28.126	0	491.862	77
FALSE	High	Master Protein	Q92616	eIF-2-alpha kinase activator GCN1 OS=Homo sapiens OX=9606 GN=GCN1 PE=1 SV=6	FALSE	TRUE	0	398.667	38.2254	89	140	89	1	2671	292.572	7.47	High	High	High	High	High	High	High	High	High	High		1.997	1.995	60.3	120.5	120.4	96.2	53.3	64.1	63.6	121.1	125.2	115.3	116.2	123.6	121.4	96.2	4.018	0	451.464	89
FALSE	High	Master Protein	Q3BDU5	Prelamin-A/C OS=Homo sapiens OX=9606 GN=LMNA PE=1 SV=1	FALSE	FALSE	0	398.182	74.3326	51	184	1	1	487	55.605	6.65	High	High	High	High	High	High	High	High	High	High	Phospho [S390(100); S404(94.6)]	0.798	0.856	95.2	76	81.5	242.1	98.6	95.9	91.1	68	83	76.8	81.8	81.4	81.2	242.1	3161.28	0	573.57	51
FALSE	High	Master Protein	P34932	Heat shock 70 kDa protein 4 OS=Homo sapiens OX=9606 GN=HSPA4 PE=1 SV=4	FALSE	TRUE	0	384.053	69.2857	56	145	52	1	840	94.271	5.19	High	High	High	High	High	High	High	High	High	High		1.052	1.046	97.2	102.2	101.6	97.1	92.9	97.7	100.9	103.2	103.1	100.3	106.4	97.7	100.7	97.1	107.264	4	455.063	56
FALSE	High	Master Protein	F5H5D3	Tubulin alpha chain OS=Homo sapiens OX=9606 GN=TUBA1C PE=1 SV=1	FALSE	TRUE	0	379.456	63.3911	30	222	2	1	519	57.693	5.07	High	High	High	High	High	High	High	High	High	High	Phospho [S118(100)]	1.348	1.378	66	89	91	262.2	66.7	65.3	66.1	94.7	87.9	84.2	92.4	94.6	86	262.2	4892.9	46	665.379	30
FALSE	High	Master Protein	P78371	T-complex protein 1 subunit beta OS=Homo sapiens OX=9606 GN=CCT2 PE=1 SV=4	FALSE	TRUE	0	372.874	82.6168	41	165	41	1	535	57.452	6.46	High	High	High	High	High	High	High	High	High	High		0.71	0.69	129.7	92.1	89.5	66.4	134.9	124.8	129.4	92.3	92.1	91.8	95.5	83.9	88.9	66.4	1065.05	0	583.884	41
FALSE	High	Master Protein	P68366	Tubulin alpha-4A chain OS=Homo sapiens OX=9606 GN=TUBA4A PE=1 SV=1	FALSE	TRUE	0	370.219	63.1696	27	219	7	1	448	49.892	5.06	High	High	High	High	High	High	High	High	High	High		1.479	1.542	73.6	108.9	113.6	111.7	71.5	75.3	74.1	116.4	104.9	105.4	112.8	119.8	108	111.7	19572.4	0	664.595	27
FALSE	High	Master Protein	P55072	Transitional endoplasmic reticulum ATPase OS=Homo sapiens OX=9606 GN=VCP PE=1 SV=4	FALSE	TRUE	0	369.876	62.7792	51	131	51	1	806	89.266	5.26	High	High	High	High	High	High	High	High	High	High		1.014	1.03	93.1	94.4	95.9	150	94	90.9	94.3	95.9	89.6	97.6	96.2	98	93.3	150	160.56	0	427.537	51
FALSE	High	Master Protein	P50990	T-complex protein 1 subunit theta OS=Homo sapiens OX=9606 GN=CCT8 PE=1 SV=4	FALSE	TRUE	0	359.354	78.1022	38	142	38	1	548	59.583	5.6	High	High	High	High	High	High	High	High	High	High		1.342	1.35	82.7	111.1	111.7	83.3	78.7	85.4	84.2	113	114.3	105.8	115.4	110.7	109.2	83.3	406.152	0	455.156	38
FALSE	High	Master Protein	P14625	Endoplasmin OS=Homo sapiens OX=9606 GN=HSP90B1 PE=1 SV=1	FALSE	TRUE	0	358.472	61.2702	49	145	47	1	803	92.411	4.84	High	High	High	High	High	High	High	High	High	High		0.894	0.894	110.5	98.8	98.8	75.6	110.5	107.1	113.9	98.1	95.2	103.1	100.2	97.1	99.2	75.6	130.113	0	460.367	49
FALSE	High	Master Protein	O75643	U5 small nuclear ribonucleoprotein 200 kDa helicase OS=Homo sapiens OX=9606 GN=SNRNP200 PE=1 SV=2	FALSE	TRUE	0	357.545	37.8277	71	118	71	1	2136	244.353	6.06	High	High	High	High	High	High	High	High	High	High		1.633	1.62	70.7	115.4	114.5	98.4	64.6	74.1	73.3	124.1	118.9	103.1	118.4	111.7	113.4	98.4	6.234	0	373.754	71
FALSE	High	Master Protein	P42704	Leucine-rich PPR motif-containing protein, mitochondrial OS=Homo sapiens OX=9606 GN=LRPPRC PE=1 SV=3	FALSE	TRUE	0	354.852	56.4562	72	131	72	1	1394	157.805	6.13	High	High	High	High	High	High	High	High	High	High		1.643	1.62	70.1	115.2	113.6	103.3	64.7	72.8	72.9	118.3	120.9	106.4	116.2	111	113.6	103.3	11.533	0	415.533	72
FALSE	High	Master Protein	P04350	Tubulin beta-4A chain OS=Homo sapiens OX=9606 GN=TUBB4A PE=1 SV=2	FALSE	TRUE	0	353.984	67.7928	24	271	3	1	444	49.554	4.88	High	High	High	High	High	High	High	High	High	High		1.783	1.618	67.2	119.8	108.7	113.1	60.7	62.5	78.3	126.6	127.2	105.5	117.1	98.2	110.8	113.1	22274.4	1	724.723	24
FALSE	High	Master Protein	Q13885	Tubulin beta-2A chain OS=Homo sapiens OX=9606 GN=TUBB2A PE=1 SV=1	FALSE	TRUE	0	352.376	57.0787	24	256	2	1	445	49.875	4.89	High	High	High	High	High	High	High	High	High	High		1.283	1.375	83.9	107.6	115.3	79.7	82.1	80	89.5	101.5	110.1	111.3	102.4	119.6	124	79.7	14924	2	709.125	24
FALSE	High	Master Protein	Q6P2Q9	Pre-mRNA-processing-splicing factor 8 OS=Homo sapiens OX=9606 GN=PRPF8 PE=1 SV=2	FALSE	TRUE	0	352.256	42.1413	82	120	82	1	2335	273.427	8.84	High	High	High	High	High	High	High	High	High	High		1.602	1.632	70.4	112.8	114.9	105.6	63.7	73.4	74.2	117.8	116	104.6	118.8	110.4	115.5	105.6	4.601	0	374.171	82
FALSE	High	Master Protein	P13647	Keratin, type II cytoskeletal 5 OS=Homo sapiens OX=9606 GN=KRT5 PE=1 SV=3	TRUE	TRUE	0	351.154	61.0169	54	174	36	1	590	62.34	7.74	High	High	High	High	High	High	High	High	High	High		0.762	0.721	125.6	95.6	90.5	64.8	124.8	135.6	116.4	105	93.8	88.2	109	77.8	84.7	64.8	1482.98	13	530.049	54
FALSE	High	Master Protein	P52272	Heterogeneous nuclear ribonucleoprotein M OS=Homo sapiens OX=9606 GN=HNRNPM PE=1 SV=3	FALSE	TRUE	0	350.962	68.6301	48	163	26	1	730	77.464	8.7	High	High	High	High	High	High	High	High	High	High		0.712	0.71	130.8	93.1	92.8	49.8	139.4	135.2	117.7	94.1	90.7	94.6	97	87.6	94	49.8	122.285	26	480.544	48
FALSE	High	Master Protein	A0A0G2JIW1	Heat shock 70 kDa protein 1B OS=Homo sapiens OX=9606 GN=HSPA1B PE=1 SV=1	FALSE	TRUE	0	348.357	68.0685	44	164	25	1	642	70.066	5.66	High	High	High	High	High	High	High	High	High	High		0.789	0.786	118.6	93.5	93.1	84.3	118.2	114	123.5	93.2	93.2	94.2	98.1	89.6	91.7	84.3	694.193	17	509.104	44
FALSE	High	Master Protein	P22314	Ubiquitin-like modifier-activating enzyme 1 OS=Homo sapiens OX=9606 GN=UBA1 PE=1 SV=3	FALSE	TRUE	0	345.805	56.0491	44	130	44	1	1058	117.774	5.76	High	High	High	High	High	High	High	High	High	High		1.778	1.717	68	120.9	116.8	82.8	63.5	70.7	69.9	121.8	115.3	125.7	112.8	121.1	116.4	82.8	47.232	0	447.833	44
FALSE	High	Master Protein	P53396	ATP-citrate synthase OS=Homo sapiens OX=9606 GN=ACLY PE=1 SV=3	FALSE	TRUE	0	340.134	50.1362	51	134	51	1	1101	120.762	7.33	High	High	High	High	High	High	High	High	High	High	Phospho [S455(91.8)]	1.573	1.568	74.8	117.6	117.3	71.1	69.1	78.2	76.9	136	113.7	103.2	128.7	109.5	113.5	71.1	34.665	0	431.475	51
FALSE	High	Master Protein	H3BQK9	Microtubule-actin cross-linking factor 1, isoforms 1/2/3/5 OS=Homo sapiens OX=9606 GN=MACF1 PE=1 SV=1	FALSE	FALSE	0	339.418	15.5032	103	120	3	1	7592	860.543	5.38	High	High	High	High	High	High	High	High	High	High		1.055	1.07	96.8	102.1	103.5	92.8	89	97.9	103.3	99.3	102.3	104.8	99.1	105.9	105.5	92.8	0.683	89	354.423	103
FALSE	High	Master Protein	P22626	Heterogeneous nuclear ribonucleoproteins A2/B1 OS=Homo sapiens OX=9606 GN=HNRNPA2B1 PE=1 SV=2	FALSE	TRUE	0	338.87	76.4873	34	176	31	1	353	37.407	8.95	High	High	High	High	High	High	High	High	High	High		0.596	0.612	135.5	80.8	82.9	102.8	149	131.5	125.9	79.1	79.9	83.2	85.1	82.1	81.4	102.8	143844	4	527.084	34
FALSE	High	Master Protein	E7EQR4	Ezrin OS=Homo sapiens OX=9606 GN=EZR PE=1 SV=3	FALSE	TRUE	0	333.29	66.5529	52	162	39	1	586	69.329	6.16	High	High	High	High	High	High	High	High	High	High		0.853	0.865	111.5	95.1	96.4	91.1	111.3	109.9	113.2	90.2	92.9	102.1	94.5	97.8	97	91.1	941.668	17	476.207	52
FALSE	High	Master Protein	Q9UPN3	Microtubule-actin cross-linking factor 1, isoforms 1/2/3/5 OS=Homo sapiens OX=9606 GN=MACF1 PE=1 SV=4	FALSE	TRUE	0	332.034	15.7417	101	117	1	1	7388	837.787	5.39	High	High	High	High	High	High	High	High	High	High		1.211	1.148	51.9	62.9	59.6	476.7	54.6	47.8	53.3	61.4	62.7	64.5	56	67	55.9	476.7	0.687	0	347.104	101
FALSE	High	Master Protein	P49792	E3 SUMO-protein ligase RanBP2 OS=Homo sapiens OX=9606 GN=RANBP2 PE=1 SV=2	FALSE	TRUE	0	330.714	32.5062	81	114	80	1	3224	357.974	6.2	High	High	High	High	High	High	High	High	High	High		1.087	1.073	96.1	104.4	103	89.6	86.1	99.5	102.6	103.9	104.6	104.7	103.5	99.7	105.9	89.6	2.012	1	343.004	81
FALSE	High	Master Protein	P13796	Plastin-2 OS=Homo sapiens OX=9606 GN=LCP1 PE=1 SV=6	FALSE	TRUE	0	330.64	75.7576	44	147	35	1	627	70.244	5.43	High	High	High	High	High	High	High	High	High	High	Phospho [S7(82.4)]	1.5	1.543	74.8	112.2	115.4	92.7	74.5	74.5	75.5	110.4	108.7	117.6	112.5	114.1	119.7	92.7	267.27	12	418.124	44
FALSE	High	Master Protein	Q7Z6Z7	E3 ubiquitin-protein ligase HUWE1 OS=Homo sapiens OX=9606 GN=HUWE1 PE=1 SV=3	FALSE	TRUE	0	329.11	23.3196	85	113	85	1	4374	481.589	5.22	High	High	High	High	High	High	High	High	High	High		1.519	1.494	75.5	114.6	112.7	91.6	67.9	78.8	79.7	114.5	120.8	108.6	112.7	111.8	113.6	91.6	1.883	0	360.749	85
FALSE	High	Master Protein	Q01813	ATP-dependent 6-phosphofructokinase, platelet type OS=Homo sapiens OX=9606 GN=PFKP PE=1 SV=2	FALSE	TRUE	0	327.454	54.7194	38	119	33	1	784	85.542	7.55	High	High	High	High	High	High	High	High	High	High		1.749	1.861	64.5	112.9	120.1	107.5	62.2	65.9	65.5	107.9	114.6	116.2	109.6	133.3	117.4	107.5	226.585	8	369.77	38
FALSE	High	Master Protein	P19338	Nucleolin OS=Homo sapiens OX=9606 GN=NCL PE=1 SV=3	FALSE	TRUE	0	327.32	52.6761	56	173	56	1	710	76.568	4.7	High	High	High	High	High	High	High	High	High	High	Phospho [T121(100); S563(100)]	0.626	0.595	140.3	87.8	83.5	65	170.4	132.7	117.9	90.7	87.3	85.4	91.8	78.7	80.1	65	214.443	0	489.023	56
FALSE	High	Master Protein	E9PK54	Heat shock cognate 71 kDa protein (Fragment) OS=Homo sapiens OX=9606 GN=HSPA8 PE=1 SV=8	FALSE	FALSE	0	326.638	96.1749	21	181	1	1	183	19.943	7.33	High	High	High	High	High	High	High	High	High	Not Found		1.293	1.477	88.4	114.4	130.6		81.7	88.8	94.7	114.2	108.6	120.3	106.5	167.3	117.9		3.45511e+07	0	516.025	21
FALSE	High	Master Protein	E7EVA0	Microtubule-associated protein OS=Homo sapiens OX=9606 GN=MAP4 PE=1 SV=1	FALSE	TRUE	0	321.49	26.3387	54	124	38	1	2297	245.292	6.23	High	High	High	High	High	High	High	High	High	High	Phospho [S297(98.4); S2086(98.9); S2218(100)]	0.625	0.604	138.5	86.5	83.6	74.1	144.5	126.7	144.3	91.2	88.8	79.4	80.9	84.9	85.1	74.1	3.865	22	381.971	54
FALSE	High	Master Protein	P06576	ATP synthase subunit beta, mitochondrial OS=Homo sapiens OX=9606 GN=ATP5F1B PE=1 SV=3	FALSE	TRUE	0	321.036	66.9187	27	129	27	1	529	56.525	5.4	High	High	High	High	High	High	High	High	High	High		0.622	0.608	135.8	84.5	82.5	91.6	153.5	129.4	124.5	83.3	81	89	81.4	80.2	85.9	91.6	593.557	0	445.491	27
FALSE	High	Master Protein	P07355	Annexin A2 OS=Homo sapiens OX=9606 GN=ANXA2 PE=1 SV=2	FALSE	TRUE	0	318.37	76.6962	39	182	39	1	339	38.58	7.75	High	High	High	High	High	High	High	High	High	High		1.179	1.285	88.8	104.7	114.1	76.9	88.5	91.4	86.6	97.4	100.9	115.9	93.5	148.4	100.5	76.9	13334.2	0	558.616	39
FALSE	High	Master Protein	Q8WUM4	Programmed cell death 6-interacting protein OS=Homo sapiens OX=9606 GN=PDCD6IP PE=1 SV=1	FALSE	TRUE	0	310.093	62.9032	50	111	50	1	868	95.963	6.52	High	High	High	High	High	High	High	High	High	High		1.369	1.424	75.3	103.2	107.3	142.7	66.1	82	77.9	104.3	102.2	103	103.7	108.3	109.8	142.7	59.509	0	351.022	50
FALSE	High	Master Protein	Q99832	T-complex protein 1 subunit eta OS=Homo sapiens OX=9606 GN=CCT7 PE=1 SV=2	FALSE	TRUE	0	307.254	77.1639	39	133	39	1	543	59.329	7.65	High	High	High	High	High	High	High	High	High	High	Acetyl [N-Term]	1.222	1.225	90.4	110.5	110.7	65.2	86.6	90	94.5	111	112.5	108	114.4	107.8	110	65.2	336.115	0	443.495	39
FALSE	High	Master Protein	E7EUU4	Eukaryotic translation initiation factor 4 gamma 1 OS=Homo sapiens OX=9606 GN=EIF4G1 PE=1 SV=1	FALSE	FALSE	0	306.32	39.6154	60	128	1	1	1560	171.535	5.31	High	High	High	High	High	High	High	High	High	Not Found	Phospho [S1557(100)]	1.352	1.339	90.3	122.1	120.9		73	102.9	95.1	121.7	133.2	111.5	118.4	118.5	125.8		20.119	0	356.007	60
FALSE	High	Master Protein	Q04695	Keratin, type I cytoskeletal 17 OS=Homo sapiens OX=9606 GN=KRT17 PE=1 SV=2	TRUE	TRUE	0	306.174	90.2778	42	128	27	1	432	48.076	5.02	High	High	High	High	High	High	High	High	High	High	Phospho [S13(95.2)]	0.721	0.679	130.7	94.2	88.8	58.7	127.3	151.7	113.3	92.5	90.3	99.9	96.3	82.5	87.6	58.7	516.947	23	404.263	42
FALSE	High	Master Protein	P09651	Heterogeneous nuclear ribonucleoprotein A1 OS=Homo sapiens OX=9606 GN=HNRNPA1 PE=1 SV=5	FALSE	TRUE	0	305.65	69.6237	29	145	10	1	372	38.723	9.13	High	High	High	High	High	High	High	High	High	High	Phospho [S6(99.8)]	0.637	0.635	115.9	73.8	73.5	210.4	136	106.1	105.5	71.8	76.3	73.3	75.7	74.4	70.4	210.4	39809.7	22	438.981	29
FALSE	High	Master Protein	Q04637	Eukaryotic translation initiation factor 4 gamma 1 OS=Homo sapiens OX=9606 GN=EIF4G1 PE=1 SV=4	FALSE	TRUE	0	305.246	38.5866	60	128	1	1	1599	175.382	5.33	High	High	High	High	High	High	High	High	High	Not Found	Phospho [S1596(100)]	1.245	1.203	87.4	108.8	105.1	96.2	75.7	94.7	91.7	118.4	105.6	102.2	105.8	102.9	106.6	96.2	20.119	69	355.626	60
FALSE	High	Master Protein	P60174	Triosephosphate isomerase OS=Homo sapiens OX=9606 GN=TPI1 PE=1 SV=3	FALSE	TRUE	0	304.378	80.0699	24	163	24	1	286	30.772	5.92	High	High	High	High	High	High	High	High	High	High	Phospho [S58(100)]	0.751	0.748	117.1	88	87.5	122.3	146.1	119.7	85.4	80.6	83.3	100	86.1	88	88.6	122.3	37925.9	0	506.042	24
FALSE	High	Master Protein	Q14152	Eukaryotic translation initiation factor 3 subunit A OS=Homo sapiens OX=9606 GN=EIF3A PE=1 SV=1	FALSE	TRUE	0	297.996	43.4877	68	131	68	1	1382	166.468	6.79	High	High	High	High	High	High	High	High	High	High		1.123	1.117	96.5	108.4	107.8	61.9	80.8	106.5	102.3	107.6	111.8	105.7	110.8	104	108.7	61.9	12.75	0	391.566	68
FALSE	High	Master Protein	Q92598	Heat shock protein 105 kDa OS=Homo sapiens OX=9606 GN=HSPH1 PE=1 SV=1	FALSE	TRUE	0	296.986	54.8951	42	111	37	1	858	96.804	5.39	High	High	High	High	High	High	High	High	High	High		1.094	1.089	93	101.8	101.4	111.3	90.6	91.6	97	104.6	103.7	97.2	108.8	97.3	97.9	111.3	36.276	3	338.837	42
FALSE	High	Master Protein	F5H2F4	C-1-tetrahydrofolate synthase, cytoplasmic OS=Homo sapiens OX=9606 GN=MTHFD1 PE=1 SV=2	FALSE	TRUE	0	293.594	59.8548	51	103	49	1	964	104.644	7.59	High	High	High	High	High	High	High	High	High	High		1.285	1.304	83	106.6	108.2	106.7	78.6	84	86.3	111.6	106.1	102.1	111.7	105	108	106.7	23.936	1	327.512	51
FALSE	High	Master Protein	P48643	T-complex protein 1 subunit epsilon OS=Homo sapiens OX=9606 GN=CCT5 PE=1 SV=1	FALSE	TRUE	0	290.989	72.8281	41	138	40	1	541	59.633	5.66	High	High	High	High	High	High	High	High	High	High		0.945	0.945	107.7	101.8	101.7	66.4	110.4	104	108.5	105.5	97.6	102.3	107	97.6	100.5	66.4	296.635	1	436.949	41
FALSE	High	Master Protein	P04083	Annexin A1 OS=Homo sapiens OX=9606 GN=ANXA1 PE=1 SV=2	FALSE	TRUE	0	290.525	73.4104	27	134	27	1	346	38.69	7.02	High	High	High	High	High	High	High	High	High	High		0.809	0.842	115.3	93.4	97.1	82.7	115	112.8	118.3	90.5	91.8	97.8	96.1	98.4	96.8	82.7	9999	0	427.886	27
FALSE	High	Master Protein	P21980	Protein-glutamine gamma-glutamyltransferase 2 OS=Homo sapiens OX=9606 GN=TGM2 PE=1 SV=2	FALSE	TRUE	0	287.968	58.6608	35	110	35	1	687	77.28	5.22	High	High	High	High	High	High	High	High	High	High		0.926	0.961	105.4	97.7	101.3	86.9	100.9	109.5	105.8	96.4	97.5	99.1	100.4	101.7	101.8	86.9	117.85	0	354.318	35
FALSE	High	Master Protein	P26038	Moesin OS=Homo sapiens OX=9606 GN=MSN PE=1 SV=3	FALSE	TRUE	0	287.446	70.1906	48	129	34	1	577	67.778	6.4	High	High	High	High	High	High	High	High	High	High		1.032	1.022	101	104.2	103.2	74.7	93.7	99.1	110.3	98.6	101.1	113	98.6	102.4	108.6	74.7	206.526	3	377.085	48
FALSE	High	Master Protein	P50991	T-complex protein 1 subunit delta OS=Homo sapiens OX=9606 GN=CCT4 PE=1 SV=4	FALSE	TRUE	0	286.371	77.18	36	120	35	1	539	57.888	7.83	High	High	High	High	High	High	High	High	High	High		1.092	1.108	95.5	104.3	105.8	83.3	94.1	93.5	98.9	105.2	101	106.7	107.3	103.4	106.7	83.3	151.831	0	385.968	36
FALSE	High	Master Protein	G3V1L9	Tight junction protein 1 (Zona occludens 1), isoform CRA_a OS=Homo sapiens OX=9606 GN=TJP1 PE=1 SV=1	FALSE	FALSE	0	286.063	38.7443	60	109	3	1	1768	197.339	6.67	High	High	High	High	High	High	High	High	High	High	Phospho [S617(100)]	0.76	0.751	120.6	91.6	90.6	91.5	115.8	118.2	127.8	90.9	90.9	93.1	91.2	89.1	91.6	91.5	6.722	54	320.601	60
FALSE	High	Master Protein	Q13509	Tubulin beta-3 chain OS=Homo sapiens OX=9606 GN=TUBB3 PE=1 SV=2	FALSE	TRUE	0	286.007	58.4444	23	199	5	1	450	50.4	4.93	High	High	High	High	High	High	High	High	High	High		1.137	1.144	94.1	107	107.6	73.9	90	93	99.3	103.5	109.9	107.5	108.8	107.3	106.8	73.9	3323.6	3	535.286	23
FALSE	High	Master Protein	P49368	T-complex protein 1 subunit gamma OS=Homo sapiens OX=9606 GN=CCT3 PE=1 SV=4	FALSE	TRUE	0	285.163	67.8899	35	121	35	1	545	60.495	6.49	High	High	High	High	High	High	High	High	High	High	Acetyl [N-Term]	1.212	1.217	88.4	107.1	107.5	90.9	86.5	87.7	91.1	107.7	106.6	106.9	110	105.8	106.8	90.9	126.427	0	386.487	35
FALSE	High	Master Protein	P07237	Protein disulfide-isomerase OS=Homo sapiens OX=9606 GN=P4HB PE=1 SV=3	FALSE	TRUE	0	285.003	71.6535	42	134	42	1	508	57.081	4.87	High	High	High	High	High	High	High	High	High	High		0.995	1.012	100.3	99.8	101.6	94.8	102.6	96.4	102	97.9	96.6	104.9	101.4	103.4	100	94.8	315.228	0	379.972	42
FALSE	High	Master Protein	Q08211	ATP-dependent RNA helicase A OS=Homo sapiens OX=9606 GN=DHX9 PE=1 SV=4	FALSE	TRUE	0	282.731	47.7165	49	106	49	1	1270	140.869	6.84	High	High	High	High	High	High	High	High	High	High		1.425	1.462	77.6	110.5	113.4	95.5	68.6	81.1	82.9	113.6	114.6	103.3	115.1	112.9	112.3	95.5	10.938	0	339.038	49
FALSE	High	Master Protein	P35221	Catenin alpha-1 OS=Homo sapiens OX=9606 GN=CTNNA1 PE=1 SV=1	FALSE	TRUE	0	280.81	56.9536	49	98	36	1	906	100.009	6.29	High	High	High	High	High	High	High	High	High	High		1.714	1.767	68	116.6	120.2	85.5	62.2	70.2	71.7	115.5	117.8	116.6	110.6	122.3	127.7	85.5	25.367	11	342.492	49
FALSE	High	Master Protein	P20700	Lamin-B1 OS=Homo sapiens OX=9606 GN=LMNB1 PE=1 SV=2	FALSE	TRUE	0	279.09	61.2628	47	106	40	1	586	66.368	5.16	High	High	High	High	High	High	High	High	High	High	Phospho [S393(99.8)]	0.76	0.722	123.6	93.9	89.3	79.8	121.8	133	115.8	95.6	95	91	98.2	84.5	85	79.8	202.092	0	343.991	47
FALSE	High	Master Protein	Q9P2E9	Ribosome-binding protein 1 OS=Homo sapiens OX=9606 GN=RRBP1 PE=1 SV=5	FALSE	TRUE	0	277.99	56.2411	58	96	57	1	1410	152.365	8.6	High	High	High	High	High	High	High	High	High	High		0.76	0.696	131.4	99.8	91.5	32.1	118.8	134.1	141.2	107	110.2	82.2	96.4	89.7	88.4	32.1	4.926	1	310.462	58
FALSE	High	Master Protein	G5E9E7	Tight junction protein 1 (Zona occludens 1), isoform CRA_e OS=Homo sapiens OX=9606 GN=TJP1 PE=1 SV=1	FALSE	FALSE	0	277.737	39.0662	58	104	1	1	1692	189.56	6.71	High	High	High	High	High	High	High	High	High	High	Phospho [S621(100)]	0.79	0.724	119.8	94.7	86.6	96.8	107.8	117.8	133.6	93.4	86.2	104.4	87.4	73.8	98.7	96.8	6.848	0	306.031	58
FALSE	High	Master Protein	P35580	Myosin-10 OS=Homo sapiens OX=9606 GN=MYH10 PE=1 SV=3	FALSE	TRUE	0	277.401	29.6559	56	97	32	1	1976	228.858	5.54	High	High	High	High	High	High	High	High	High	High		1.249	1.237	86	107.4	106.4	100.5	75.7	89.7	92.6	105.2	107.8	109.2	106	103.5	109.8	100.5	3.931	2	317.629	56
FALSE	High	Master Protein	P25705	ATP synthase subunit alpha, mitochondrial OS=Homo sapiens OX=9606 GN=ATP5F1A PE=1 SV=1	FALSE	TRUE	0	277.322	58.2278	35	105	35	1	553	59.714	9.13	High	High	High	High	High	High	High	High	High	High		0.869	0.869	111.6	97	97	83.5	110.9	107.3	116.5	96.8	95.2	98.9	96.7	95.1	99.2	83.5	197.288	0	346.872	35
FALSE	High	Master Protein	P13797	Plastin-3 OS=Homo sapiens OX=9606 GN=PLS3 PE=1 SV=4	FALSE	TRUE	0	276.303	66.6667	41	118	31	1	630	70.766	5.6	High	High	High	High	High	High	High	High	High	High		1.394	1.429	78.6	109.6	112.3	98.6	77.8	77.1	80.9	108.2	109	111.5	111.5	110.1	115.3	98.6	104.635	4	351.774	41
FALSE	High	Master Protein	P22102	Trifunctional purine biosynthetic protein adenosine-3 OS=Homo sapiens OX=9606 GN=GART PE=1 SV=1	FALSE	TRUE	0	275.854	60.198	48	109	48	1	1010	107.699	6.7	High	High	High	High	High	High	High	High	High	High		1.381	1.396	76.3	105.4	106.6	135.1	74.2	76.7	78	109.6	104.8	101.8	110.3	103	106.5	135.1	25.102	0	342.407	48
FALSE	High	Master Protein	P05023	Sodium/potassium-transporting ATPase subunit alpha-1 OS=Homo sapiens OX=9606 GN=ATP1A1 PE=1 SV=1	FALSE	TRUE	0	274.495	49.1691	45	96	45	1	1023	112.824	5.49	High	High	High	High	High	High	High	High	High	High		1.977	1.99	62.2	122.9	123.7	73.6	56.5	64.5	65.5	123.3	132.8	112.6	114.1	128.2	128.8	73.6	36.751	0	315.759	45
FALSE	High	Master Protein	P58107	Epiplakin OS=Homo sapiens OX=9606 GN=EPPK1 PE=1 SV=3	FALSE	TRUE	0	274.021	41.2736	63	97	55	1	5088	555.316	5.62	High	High	High	High	High	High	High	High	High	High		1.004	0.987	99.8	100.2	98.5	104.3	91.7	102.8	105	100.6	104.1	95.9	104.3	97.8	93.5	104.3	0.818	0	292.061	63
FALSE	High	Master Protein	Q16658	Fascin OS=Homo sapiens OX=9606 GN=FSCN1 PE=1 SV=3	FALSE	TRUE	0	273.473	65.9229	31	111	31	1	493	54.496	7.24	High	High	High	High	High	High	High	High	High	High		1.24	1.218	87.3	108.2	106.3	94.7	87.9	86.5	87.4	108.7	102.4	113.5	109.2	107.2	102.5	94.7	620.017	0	366.485	31
FALSE	High	Master Protein	P49588	Alanine--tRNA ligase, cytoplasmic OS=Homo sapiens OX=9606 GN=AARS PE=1 SV=2	FALSE	TRUE	0	272.813	57.1281	46	93	46	1	968	106.743	5.53	High	High	High	High	High	High	High	High	High	High	Acetyl [N-Term]	1.645	1.622	69.8	114.7	113.1	107.1	65.4	72.6	71.4	117.4	119.3	107.5	117.2	109.7	112.5	107.1	20.261	0	319.776	46
FALSE	High	Master Protein	P49411	Elongation factor Tu, mitochondrial OS=Homo sapiens OX=9606 GN=TUFM PE=1 SV=2	FALSE	TRUE	0	269.001	74.5575	32	104	32	1	452	49.51	7.61	High	High	High	High	High	High	High	High	High	High		1.026	1.115	99	101.5	110.4	67.4	100.2	97.6	99.1	101.1	96.9	106.6	104.8	114.9	111.4	67.4	272.842	0	354.863	32
FALSE	High	Master Protein	P54136	Arginine--tRNA ligase, cytoplasmic OS=Homo sapiens OX=9606 GN=RARS PE=1 SV=2	FALSE	TRUE	0	268.118	65.4545	45	96	45	1	660	75.331	6.68	High	High	High	High	High	High	High	High	High	High	Acetyl [N-Term]	1.834	1.866	64.9	119	121	85.3	60.4	68	66.2	123	120.6	113.4	116.9	127.4	118.8	85.3	79.719	0	313.945	45
FALSE	High	Master Protein	P33176	Kinesin-1 heavy chain OS=Homo sapiens OX=9606 GN=KIF5B PE=1 SV=1	FALSE	TRUE	0	265.073	58.4631	53	90	53	1	963	109.617	6.51	High	High	High	High	High	High	High	High	High	High		1.217	1.198	86.9	105.8	104.2	109.5	79.2	89.3	92.3	105.7	108.3	103.3	99.1	104.1	109.3	109.5	19.535	0	288.291	53
FALSE	High	Master Protein	A0A024R4E5	High density lipoprotein binding protein (Vigilin), isoform CRA_a OS=Homo sapiens OX=9606 GN=HDLBP PE=1 SV=1	FALSE	FALSE	0	262.772	47.5552	53	103	53	1	1268	141.352	6.87	High	High	High	High	High	High	High	High	High	High		0.691	0.673	129.4	89.4	87.1	82.4	126.1	133.5	128.6	89.1	91	88.1	91.3	83.3	86.6	82.4	10.527	0	309.959	53
FALSE	High	Master Protein	P30101	Protein disulfide-isomerase A3 OS=Homo sapiens OX=9606 GN=PDIA3 PE=1 SV=4	FALSE	TRUE	0	262.723	62.3762	36	112	28	1	505	56.747	6.35	High	High	High	High	High	High	High	High	High	High		0.723	0.722	122.9	88.8	88.7	98.9	129.8	118.2	120.7	87.4	86.7	92.4	91.6	85.1	89.4	98.9	375.494	11	345.847	36
FALSE	High	Master Protein	Q9C0C2	182 kDa tankyrase-1-binding protein OS=Homo sapiens OX=9606 GN=TNKS1BP1 PE=1 SV=4	FALSE	TRUE	0	262.353	41.0642	54	88	54	1	1729	181.685	4.86	High	High	High	High	High	High	High	High	High	High	Phospho [T663(83.2); S1620(100); S1621(100)]	0.768	0.74	118.8	91.3	88	105.8	112.9	114.9	128.6	90.8	91.9	91.1	86.9	90.5	86.6	105.8	5.729	0	266.646	54
FALSE	High	Master Protein	P53621	Coatomer subunit alpha OS=Homo sapiens OX=9606 GN=COPA PE=1 SV=2	FALSE	TRUE	0	261.609	48.6111	53	96	53	1	1224	138.258	7.66	High	High	High	High	High	High	High	High	High	High		1.439	1.487	79.2	114	117.8	67.2	77.3	81.3	79	114.8	118.6	108.5	118.6	114.6	120	67.2	9	0	299.922	53
FALSE	High	Master Protein	P06737	Glycogen phosphorylase, liver form OS=Homo sapiens OX=9606 GN=PYGL PE=1 SV=4	FALSE	TRUE	0	261.472	53.9551	48	96	44	1	847	97.087	7.17	High	High	High	High	High	High	High	High	High	High		1.758	1.759	68.2	119.8	119.9	76.4	62.9	71.4	70.2	121.1	117.8	120.5	117.6	117	125.1	76.4	24.929	4	298.077	48
FALSE	High	Master Protein	Q86UP2	Kinectin OS=Homo sapiens OX=9606 GN=KTN1 PE=1 SV=1	FALSE	TRUE	0	260.495	48.7841	65	102	65	1	1357	156.179	5.64	High	High	High	High	High	High	High	High	High	High		0.954	0.895	107.2	102.3	95.9	83.6	94.8	104	122.8	105.2	107.7	94	92.8	96.1	98.9	83.6	6.66	0	317.594	65
FALSE	High	Master Protein	P19012	SWISS-PROT:P19012 Tax_Id=9606 Gene_Symbol=KRT15 Keratin, type I cytoskeletal 15	TRUE	FALSE	0	257.875	82.2368	37	116	22	1	456	49.137	4.77	High	High	High	High	High	High	High	High	High	High		0.691	0.691	135.4	93.6	93.6	32.3	142.9	130.6	132.7	97.9	91.5	91.3	106.3	85.4	89	32.3	285.512	11	375.12	37
FALSE	High	Master Protein	P17987	T-complex protein 1 subunit alpha OS=Homo sapiens OX=9606 GN=TCP1 PE=1 SV=1	FALSE	TRUE	0	256.86	73.3813	32	101	32	1	556	60.306	6.11	High	High	High	High	High	High	High	High	High	High	Acetyl [N-Term]	1.05	1.088	93.8	98.5	102	116.9	91.5	93.6	96.4	95.7	98.5	101.3	99.3	104.6	102.2	116.9	112.646	0	347.026	32
FALSE	High	Master Protein	P40926	Malate dehydrogenase, mitochondrial OS=Homo sapiens OX=9606 GN=MDH2 PE=1 SV=3	FALSE	TRUE	0	256.604	67.7515	22	119	22	1	338	35.481	8.68	High	High	High	High	High	High	High	High	High	High		0.72	0.761	126	90.7	95.8	62.4	134.5	136.1	107.3	88.6	90.1	93.6	95.6	96.8	95.1	62.4	830.764	0	404.02	22
FALSE	High	Master Protein	Q14247	Src substrate cortactin OS=Homo sapiens OX=9606 GN=CTTN PE=1 SV=2	FALSE	TRUE	0	255.532	62.7273	38	106	38	1	550	61.549	5.4	High	High	High	High	High	High	High	High	High	High	Phospho [T401(85.5)]	0.607	0.615	138.4	84	85.2	77.3	142.6	136.5	136.2	79.2	80	92.7	84.3	84	87.2	77.3	327.193	0	326.603	38
FALSE	High	Master Protein	Q13428	Treacle protein OS=Homo sapiens OX=9606 GN=TCOF1 PE=1 SV=3	FALSE	TRUE	0	251.751	36.5591	55	105	55	1	1488	152.015	9.04	High	High	High	High	High	High	High	High	High	High	Phospho [S156(99.8); S583(97.6); S818(100); S818(100); S906(100); S1228(81.7); T1269(91); S1378(100)]	0.687	0.684	132.9	91.3	90.9	54.7	128	130.7	139.9	91.2	91.1	91.7	92.9	90.8	89	54.7	10.488	0	289.493	55
FALSE	High	Master Protein	Q13200	26S proteasome non-ATPase regulatory subunit 2 OS=Homo sapiens OX=9606 GN=PSMD2 PE=1 SV=3	FALSE	TRUE	0	251.028	53.7445	44	92	44	1	908	100.136	5.2	High	High	High	High	High	High	High	High	High	High		1.34	1.353	79.6	106.6	107.6	118.4	74	82.4	82.3	107.9	107.3	104.7	107.9	106.9	108.1	118.4	20.826	0	279.295	44
FALSE	High	Master Protein	P60842	Eukaryotic initiation factor 4A-I OS=Homo sapiens OX=9606 GN=EIF4A1 PE=1 SV=1	FALSE	TRUE	0	250.682	66.5025	29	111	15	1	406	46.125	5.48	High	High	High	High	High	High	High	High	High	High		0.977	0.979	101.9	99.5	99.7	96.6	99.4	100.2	106	107.8	95.8	95	108.6	95.7	94.9	96.6	1210.53	17	372.182	29
FALSE	High	Master Protein	P50395	Rab GDP dissociation inhibitor beta OS=Homo sapiens OX=9606 GN=GDI2 PE=1 SV=2	FALSE	TRUE	0	249.935	81.3483	35	102	25	1	445	50.631	6.47	High	High	High	High	High	High	High	High	High	High		1.267	1.292	82.6	104.7	106.8	117.5	85.1	80.4	82.5	105.3	102.8	106.1	111.3	101.6	107.5	117.5	384.662	15	302.219	35
FALSE	High	Master Protein	P27708	CAD protein OS=Homo sapiens OX=9606 GN=CAD PE=1 SV=3	FALSE	TRUE	0	249.896	33.8427	58	92	57	1	2225	242.829	6.46	High	High	High	High	High	High	High	High	High	High		1.548	1.549	72	111.4	111.5	115.3	64.5	76.3	75.2	113.4	118.2	102.7	113.8	109.1	111.5	115.3	3.493	1	285.806	58
FALSE	High	Master Protein	O60506	Heterogeneous nuclear ribonucleoprotein Q OS=Homo sapiens OX=9606 GN=SYNCRIP PE=1 SV=2	FALSE	TRUE	0	246.178	57.7849	34	94	7	1	623	69.56	8.59	High	High	High	High	High	High	High	High	High	High		0.938	0.946	105.1	98.6	99.4	90.6	100.3	110.6	104.5	99.2	97.4	99.2	99.2	97.5	101.5	90.6	88.125	39	299.058	34
FALSE	High	Master Protein	O60437	Periplakin OS=Homo sapiens OX=9606 GN=PPL PE=1 SV=4	FALSE	TRUE	0	245.882	36.3895	66	85	66	1	1756	204.623	5.6	High	High	High	High	High	High	High	High	High	High		0.847	0.835	108.6	92	90.7	126.1	105.5	106.5	113.8	91.3	92	92.6	93.1	89.4	89.7	126.1	2.981	0	267.587	66
FALSE	High	Master Protein	P61978	Heterogeneous nuclear ribonucleoprotein K OS=Homo sapiens OX=9606 GN=HNRNPK PE=1 SV=1	FALSE	TRUE	0	245.87	69.5464	31	137	7	1	463	50.944	5.54	High	High	High	High	High	High	High	High	High	High	Acetyl [N-Term]	0.75	0.811	110.2	82.7	89.4	153.2	139.5	95.6	95.5	83.1	79.4	85.4	93.1	88.3	86.7	153.2	451.035	36	363.323	31
FALSE	High	Master Protein	P06748	Nucleophosmin OS=Homo sapiens OX=9606 GN=NPM1 PE=1 SV=2	FALSE	TRUE	0	244.561	63.9456	24	144	23	1	294	32.555	4.78	High	High	High	High	High	High	High	High	High	High	Phospho [S70(100)]; Acetyl [N-Term]	0.632	0.619	139.6	88.3	86.4	57.3	159.6	146.2	112.9	87.6	83.1	94.1	90.9	80.9	87.5	57.3	18956.4	1	424.307	24
FALSE	High	Master Protein	P62258	14-3-3 protein epsilon OS=Homo sapiens OX=9606 GN=YWHAE PE=1 SV=1	FALSE	TRUE	0	244.183	78.4314	27	126	25	1	255	29.155	4.74	High	High	High	High	High	High	High	High	High	High	Acetyl [N-Term]	0.889	0.969	109.6	97.5	106.2	60.3	122	97.4	109.3	93.7	92.6	106.2	107.3	105.9	105.2	60.3	18956.4	4	384.815	27
FALSE	High	Master Protein	A0A2R8YDH4	Uncharacterized protein OS=Homo sapiens OX=9606 PE=1 SV=1	FALSE	TRUE	0	243.793	41.0159	53	93	52	1	1319	147.791	8.18	High	High	High	High	High	High	High	High	High	High	Phospho [S303(100); S1115(100); S1288(98.8)]	0.852	0.876	109.1	93	95.6	106.9	108	106.4	113	88.5	90.3	100.2	90.7	97.3	98.8	106.9	6.356	0	278.657	53
FALSE	High	Master Protein	P31939	Bifunctional purine biosynthesis protein PURH OS=Homo sapiens OX=9606 GN=ATIC PE=1 SV=3	FALSE	TRUE	0	243.57	74.6622	35	85	35	1	592	64.575	6.71	High	High	High	High	High	High	High	High	High	High		1.278	1.311	81.7	104.4	107.1	120.7	80	81.7	83.3	102.6	103.9	106.6	106.4	105.8	109.1	120.7	81.97	0	291.24	35
FALSE	High	Master Protein	P68032	Actin, alpha cardiac muscle 1 OS=Homo sapiens OX=9606 GN=ACTC1 PE=1 SV=1	FALSE	TRUE	0	241.85	40.5836	21	230	6	1	377	41.992	5.39	High	High	High	High	High	High	High	High	High	High		1.475	1.461	58.7	86.5	85.7	307.3	55.1	58.9	62	84.4	85.7	89.5	81.8	91.6	83.6	307.3	1648.65	2	640.989	21
FALSE	High	Master Protein	Q14697	Neutral alpha-glucosidase AB OS=Homo sapiens OX=9606 GN=GANAB PE=1 SV=3	FALSE	TRUE	0	241.783	44.8093	40	92	8	1	944	106.807	6.14	High	High	High	High	High	High	High	High	High	High		1.318	1.364	81.5	107.5	111.2	99.4	75	83.4	86.2	107.6	108	106.8	109.6	111.1	112.8	99.4	23.089	35	284.384	40
FALSE	High	Master Protein	P12956	X-ray repair cross-complementing protein 6 OS=Homo sapiens OX=9606 GN=XRCC6 PE=1 SV=2	FALSE	TRUE	0	240.671	53.6946	39	91	39	1	609	69.799	6.64	High	High	High	High	High	High	High	High	High	High		1.23	1.275	83	102.1	105.8	127.1	81	81.9	86.1	99.8	104.1	102.4	103.6	109.6	104.4	127.1	73.989	0	278.005	39
FALSE	High	Master Protein	Q9NY65	Tubulin alpha-8 chain OS=Homo sapiens OX=9606 GN=TUBA8 PE=1 SV=1	FALSE	TRUE	0	240.23	45.657	18	138	3	1	449	50.062	5.06	High	High	High	High	High	High	High	High	High	High	Phospho [T437(92.4); S439(92.4)]	0.996	1.007	111	110.5	111.8		96.3	86.3	150.4	98.9	118.2	114.5	113.2	132.1	90.1		509.897	0	417.399	18
FALSE	High	Master Protein	Q01518	Adenylyl cyclase-associated protein 1 OS=Homo sapiens OX=9606 GN=CAP1 PE=1 SV=5	FALSE	TRUE	0	239.412	63.3684	31	113	19	1	475	51.869	8.06	High	High	High	High	High	High	High	High	High	High		0.939	0.98	100.8	94.6	98.8	117.4	98.2	98.1	106.1	93	91.5	99.4	97.1	99.3	99.9	117.4	246.708	17	316.179	31
FALSE	High	Master Protein	O43795	Unconventional myosin-Ib OS=Homo sapiens OX=9606 GN=MYO1B PE=1 SV=3	FALSE	TRUE	0	239.033	43.838	49	90	49	1	1136	131.902	9.38	High	High	High	High	High	High	High	High	High	High		1.905	2.007	58	110.4	116.3	146	53.2	59.9	60.8	107.5	111.3	112.5	106.7	121.5	120.7	146	11.182	0	281.095	49
FALSE	High	Master Protein	P31948	Stress-induced-phosphoprotein 1 OS=Homo sapiens OX=9606 GN=STIP1 PE=1 SV=1	FALSE	TRUE	0	239.03	65.7459	47	115	47	1	543	62.599	6.8	High	High	High	High	High	High	High	High	High	High	Acetyl [N-Term]	0.634	0.626	139.8	88.6	87.5	52.3	159.9	144.9	114.6	89.3	86.7	89.7	92.8	84.6	85.1	52.3	84.471	0	326.319	47
FALSE	High	Master Protein	A0A494C039	Hypoxia up-regulated protein 1 OS=Homo sapiens OX=9606 GN=HYOU1 PE=1 SV=1	FALSE	TRUE	0	239.008	46.4	43	86	43	1	1000	111.337	5.22	High	High	High	High	High	High	High	High	High	High		0.664	0.662	132.5	87.9	87.7	75.6	129.2	129.9	138.3	86.3	86	91.6	88.1	86.1	89	75.6	15.469	0	287.482	43
FALSE	High	Master Protein	Q03252	Lamin-B2 OS=Homo sapiens OX=9606 GN=LMNB2 PE=1 SV=4	FALSE	TRUE	0	238.186	65.4839	52	97	45	1	620	69.906	5.59	High	High	High	High	High	High	High	High	High	High	Phospho [S407(99.8)]	0.589	0.565	146.2	86.2	82.5	55.3	146.8	154.9	136.9	86	87.5	85	86.8	78.6	82.3	55.3	88.615	6	314.043	52
FALSE	High	Master Protein	P26639	Threonine--tRNA ligase, cytoplasmic OS=Homo sapiens OX=9606 GN=TARS PE=1 SV=3	FALSE	TRUE	0	238.175	59.751	42	100	42	1	723	83.382	6.67	High	High	High	High	High	High	High	High	High	High		1.542	1.561	74.9	115.4	116.9	78.4	75.7	75.7	73.3	117	109.2	120.1	111.6	119.6	119.5	78.4	33.807	0	290.868	42
FALSE	High	Master Protein	A0A2U3TZU2	Glucose-6-phosphate isomerase OS=Homo sapiens OX=9606 GN=GPI PE=1 SV=1	FALSE	TRUE	0	236.777	45.2261	29	109	29	1	597	67.243	8.97	High	High	High	High	High	High	High	High	High	High		1.555	1.669	71.8	111.6	119.7	90.9	71.2	72.7	71.3	109.8	114.8	110.1	117.6	127.9	113.7	90.9	93.12	0	310.032	29
FALSE	High	Master Protein	Q7KZF4	Staphylococcal nuclease domain-containing protein 1 OS=Homo sapiens OX=9606 GN=SND1 PE=1 SV=1	FALSE	TRUE	0	236.659	59.4505	51	86	51	1	910	101.934	7.17	High	High	High	High	High	High	High	High	High	High		1.345	1.345	80.9	108.9	108.8	104.3	76.8	83.2	82.7	112	109.1	105.6	111.4	105.9	109.1	104.3	17.478	0	270.063	51
FALSE	High	Master Protein	P40227	T-complex protein 1 subunit zeta OS=Homo sapiens OX=9606 GN=CCT6A PE=1 SV=3	FALSE	TRUE	0	236.216	60.2637	32	98	32	1	531	57.988	6.68	High	High	High	High	High	High	High	High	High	High		0.894	0.952	102.6	91.7	97.7	124.2	108.7	95.8	103.3	88.9	87.1	99.1	101.5	96.5	95	124.2	180.161	0	297.132	32
FALSE	High	Master Protein	P21796	Voltage-dependent anion-selective channel protein 1 OS=Homo sapiens OX=9606 GN=VDAC1 PE=1 SV=2	FALSE	TRUE	0	232.588	79.1519	18	94	17	1	283	30.754	8.54	High	High	High	High	High	High	High	High	High	High		0.851	0.908	109	92.8	98.9	98.2	116.9	97.7	112.2	88.4	93.5	96.4	88.8	103	104.8	98.2	4640.59	2	300.426	18
FALSE	High	Master Protein	P02786	Transferrin receptor protein 1 OS=Homo sapiens OX=9606 GN=TFRC PE=1 SV=2	FALSE	TRUE	0	232.499	42.8947	32	88	32	1	760	84.818	6.61	High	High	High	High	High	High	High	High	High	High		3.287	3.282	40.4	132.8	132.6	82.6	37.1	40.9	43.2	140	135.8	122.6	125.3	138.7	133.9	82.6	21.539	0	287.235	32
FALSE	High	Master Protein	P18669	Phosphoglycerate mutase 1 OS=Homo sapiens OX=9606 GN=PGAM1 PE=1 SV=2	FALSE	TRUE	0	232.208	77.9528	21	101	21	1	254	28.786	7.18	High	High	High	High	High	High	High	High	High	High		0.848	0.897	110.4	93.6	98.9	91.3	107.3	110.3	113.5	90.2	93.7	96.8	102.2	99	95.7	91.3	18477.5	0	325.072	21
FALSE	High	Master Protein	P62937	Peptidyl-prolyl cis-trans isomerase A OS=Homo sapiens OX=9606 GN=PPIA PE=1 SV=2	FALSE	TRUE	0	232.109	72.1212	16	214	15	1	165	18.001	7.81	High	High	High	High	High	High	High	High	High	High		0.937	0.938	106.7	100	100.1	79.7	140.7	97.4	81.9	105.1	86	108.9	96.6	111.3	92.2	79.7	193069	0	461.031	16
FALSE	High	Master Protein	P09211	Glutathione S-transferase P OS=Homo sapiens OX=9606 GN=GSTP1 PE=1 SV=2	FALSE	TRUE	0	231.907	70	14	112	14	1	210	23.341	5.64	High	High	High	High	High	High	High	High	High	High		1.112	1.129	89.8	99.9	101.4	126.5	96.5	85.3	87.7	95.7	93.4	110.6	97.2	109	98.2	126.5	316227	0	315.766	14
FALSE	High	Master Protein	P07996	Thrombospondin-1 OS=Homo sapiens OX=9606 GN=THBS1 PE=1 SV=2	FALSE	TRUE	0	230.73	43.4188	41	88	41	1	1170	129.3	4.94	High	High	High	High	High	High	High	High	High	High		1.715	2.13	62.2	106.7	132.5	95.7	59.7	61.9	65.1	79.3	82.9	157.9	78.1	160.8	158.7	95.7	9.661	0	247.805	41
FALSE	High	Master Protein	Q14764	Major vault protein OS=Homo sapiens OX=9606 GN=MVP PE=1 SV=4	FALSE	TRUE	0	229.845	54.7592	39	92	39	1	893	99.266	5.48	High	High	High	High	High	High	High	High	High	High		1.158	1.207	88.6	102.6	107	105.3	86.1	87.2	92.5	98.3	100.8	108.6	103	108.4	109.7	105.3	18.429	0	286.85	39
FALSE	High	Master Protein	Q86VP6	Cullin-associated NEDD8-dissociated protein 1 OS=Homo sapiens OX=9606 GN=CAND1 PE=1 SV=2	FALSE	TRUE	0	229.371	45.2846	49	84	49	1	1230	136.289	5.78	High	High	High	High	High	High	High	High	High	High	Phospho [Y907(100); S912(100)]	1.876	1.907	63.3	118.7	120.6	92.4	57.7	66.4	65.7	122.8	117.5	115.7	119.1	118.7	124	92.4	10.007	0	263.712	49
FALSE	High	Master Protein	B4DY08	Heterogeneous nuclear ribonucleoproteins C1/C2 OS=Homo sapiens OX=9606 GN=HNRNPC PE=1 SV=1	FALSE	FALSE	0	229.047	60.0694	27	100	4	1	288	31.952	8.72	High	High	High	High	High	High	High	High	High	High	Phospho [S220(100)]	0.577	0.576	143.2	82.7	82.5	74.8	153.4	137.4	138.9	81.8	80.3	86	86.5	79.1	81.9	74.8	1231.85	35	326.72	27
FALSE	High	Master Protein	A0A087WWU8	Tropomyosin alpha-3 chain OS=Homo sapiens OX=9606 GN=TPM3 PE=1 SV=1	FALSE	FALSE	0	228.772	77.533	33	97	7	1	227	26.404	4.78	High	High	High	High	High	High	High	High	High	High		0.632	0.582	143.9	91	83.8	43.9	153	150	128.8	87.6	89	96.3	83.1	87.1	81.2	43.9	5622.41	19	312.389	33
FALSE	High	Master Protein	P55060	Exportin-2 OS=Homo sapiens OX=9606 GN=CSE1L PE=1 SV=3	FALSE	TRUE	0	228.1	44.1813	43	91	43	1	971	110.346	5.77	High	High	High	High	High	High	High	High	High	High	Acetyl [N-Term]	1.673	1.676	67.4	112.8	112.9	120.8	61.7	70.7	69.8	118.9	119.2	100.1	115.9	112.4	110.4	120.8	14.476	0	265.09	43
FALSE	High	Master Protein	Q16891	MICOS complex subunit MIC60 OS=Homo sapiens OX=9606 GN=IMMT PE=1 SV=1	FALSE	TRUE	0	228.03	64.3799	48	86	4	1	758	83.626	6.48	High	High	High	High	High	High	High	High	High	High		1.008	0.984	103	103.9	101.4	75.5	96.2	97.7	115.1	103.1	106.3	102.1	95.9	101.5	106.6	75.5	21.829	48	282.673	48
FALSE	High	Master Protein	Q15393	Splicing factor 3B subunit 3 OS=Homo sapiens OX=9606 GN=SF3B3 PE=1 SV=4	FALSE	TRUE	0	228.008	40.2629	46	88	46	1	1217	135.492	5.26	High	High	High	High	High	High	High	High	High	High		1.47	1.429	75.3	110.7	107.6	119	72.7	73.4	79.9	113	114.4	104.8	112.1	103.8	107	119	11.814	0	284.487	46
FALSE	High	Master Protein	Q13435	Splicing factor 3B subunit 2 OS=Homo sapiens OX=9606 GN=SF3B2 PE=1 SV=2	FALSE	TRUE	0	227.824	47.8212	40	83	40	1	895	100.165	5.67	High	High	High	High	High	High	High	High	High	High		0.619	0.606	139.1	86.1	84.3	71.5	139.5	139.3	138.4	87.4	87.3	83.7	91.6	78.5	82.9	71.5	21.19	0	236.976	40
FALSE	High	Master Protein	Q9Y5B9	FACT complex subunit SPT16 OS=Homo sapiens OX=9606 GN=SUPT16H PE=1 SV=1	FALSE	TRUE	0	227.623	45.9408	50	86	50	1	1047	119.838	5.66	High	High	High	High	High	High	High	High	High	High		1.507	1.526	75.5	113.8	115.2	86.4	71.1	77.5	77.9	117	113.1	111.2	118	115.1	112.5	86.4	12.824	0	272.212	50
FALSE	High	Master Protein	Q9P2J5	Leucine--tRNA ligase, cytoplasmic OS=Homo sapiens OX=9606 GN=LARS PE=1 SV=2	FALSE	TRUE	0	226.899	44.1327	47	82	47	1	1176	134.379	7.3	High	High	High	High	High	High	High	High	High	High		1.52	1.575	75	114	118.1	78.7	68.9	77.2	78.8	111.2	116.2	114.6	113.3	116.1	124.9	78.7	11.409	0	262.931	47
FALSE	High	Master Protein	Q14974	Importin subunit beta-1 OS=Homo sapiens OX=9606 GN=KPNB1 PE=1 SV=2	FALSE	TRUE	0	226.444	43.6073	30	88	30	1	876	97.108	4.78	High	High	High	High	High	High	High	High	High	High	Acetyl [N-Term]	1.653	1.659	68.2	112.8	113.2	117.6	61.8	70.7	72	115.3	116.1	106.8	114	112.9	112.5	117.6	34.112	0	274.035	30
FALSE	High	Master Protein	O60664	Perilipin-3 OS=Homo sapiens OX=9606 GN=PLIN3 PE=1 SV=3	FALSE	TRUE	0	226.186	74.8848	25	73	25	1	434	47.046	5.44	High	High	High	High	High	High	High	High	High	High		0.643	0.653	127.4	81.9	83.2	122.2	130.4	122.1	129.8	79.8	82.1	83.9	83.9	85.2	80.6	122.2	134.936	0	249.108	25
FALSE	High	Master Protein	P25205	DNA replication licensing factor MCM3 OS=Homo sapiens OX=9606 GN=MCM3 PE=1 SV=3	FALSE	TRUE	0	226.018	62.995	48	89	48	1	808	90.924	5.77	High	High	High	High	High	High	High	High	High	High	Phospho [S672(99.9)]	1.162	1.087	88.4	102.7	96.1	138.8	90.1	86.2	88.7	108.8	108.5	90.8	107	88.1	93.1	138.8	17.33	0	282.841	48
FALSE	High	Master Protein	Q12906	Interleukin enhancer-binding factor 3 OS=Homo sapiens OX=9606 GN=ILF3 PE=1 SV=3	FALSE	TRUE	0	225.73	46.7562	37	89	30	1	894	95.279	8.76	High	High	High	High	High	High	High	High	High	High		1.202	1.203	93.2	112	112.1	47.8	85.8	95.9	98	117.4	107	111.7	109	112	115.5	47.8	36.825	11	266.244	37
FALSE	High	Master Protein	P12268	Inosine-5'-monophosphate dehydrogenase 2 OS=Homo sapiens OX=9606 GN=IMPDH2 PE=1 SV=2	FALSE	TRUE	0	225.219	70.8171	27	102	24	1	514	55.77	6.9	High	High	High	High	High	High	High	High	High	High		0.956	0.966	105.3	100.6	101.7	77.3	107.3	102.7	105.8	103.1	101.2	97.6	108.3	97.2	99.6	77.3	254.51	3	352.063	27
FALSE	High	Master Protein	Q02790	Peptidyl-prolyl cis-trans isomerase FKBP4 OS=Homo sapiens OX=9606 GN=FKBP4 PE=1 SV=3	FALSE	TRUE	0	224.223	68.6275	35	94	35	1	459	51.772	5.43	High	High	High	High	High	High	High	High	High	High		0.695	0.708	128.9	89.6	91.2	70.7	144.7	131.1	110.9	96.8	80.5	91.5	96.6	86.6	90.5	70.7	242.835	0	285.687	35
FALSE	High	Master Protein	P11940	Polyadenylate-binding protein 1 OS=Homo sapiens OX=9606 GN=PABPC1 PE=1 SV=2	FALSE	TRUE	0	223.772	44.8113	35	95	4	1	636	70.626	9.5	High	High	High	High	High	High	High	High	High	High		0.718	0.693	128.4	92.2	89	71.3	136.8	125.9	122.5	100.5	86.3	89.7	92.3	86.8	88	71.3	73.989	42	288.754	35
FALSE	High	Master Protein	Q15075	Early endosome antigen 1 OS=Homo sapiens OX=9606 GN=EEA1 PE=1 SV=2	FALSE	TRUE	0	223.051	43.9405	56	79	56	1	1411	162.367	5.68	High	High	High	High	High	High	High	High	High	High		0.649	0.631	135.9	88.2	85.7	70.4	135.4	133.4	139.1	87.2	85.4	92	87	83.8	86.4	70.4	3.329	0	269.961	56
FALSE	High	Master Protein	Q0IIK2	TREMBL:Q0IIK2 (Bos taurus) Transferrin	TRUE	FALSE	0	222.763	64.7727	42	86	42	1	704	77.689	7.08	High	High	High	High	High	High	High	High	High	High		0.947	0.876	108.2	102.5	94.9	83.3	138.3	92.6	93.8	107.6	107.8	92	89.1	107.3	88.2	83.3	23.421	0	257.968	42
FALSE	High	Master Protein	P67936	Tropomyosin alpha-4 chain OS=Homo sapiens OX=9606 GN=TPM4 PE=1 SV=3	FALSE	TRUE	0	222.615	82.2581	36	94	6	1	248	28.504	4.69	High	High	High	High	High	High	High	High	High	High		0.711	0.634	131.3	93.3	83.2	76.4	157.4	125.9	110.6	91	89.1	99.9	86.5	82.1	81.1	76.4	5178.48	40	310.935	36
FALSE	High	Master Protein	P13010	X-ray repair cross-complementing protein 5 OS=Homo sapiens OX=9606 GN=XRCC5 PE=1 SV=3	FALSE	TRUE	0	221.384	57.5137	38	95	38	1	732	82.652	5.81	High	High	High	High	High	High	High	High	High	High		1.48	1.49	74.6	110.5	111.2	111	71.8	75.7	76.4	116.5	106.7	108.1	111.1	110.6	112	111	43.101	0	278.66	38
FALSE	High	Master Protein	P14923	Junction plakoglobin OS=Homo sapiens OX=9606 GN=JUP PE=1 SV=3	FALSE	TRUE	0	218.973	55.7047	35	86	29	1	745	81.693	6.14	High	High	High	High	High	High	High	High	High	High	Acetyl [N-Term]	1.889	1.933	64.2	121.3	124.1	71.2	60.3	65.4	66.9	118.6	124.7	120.5	112.7	129.2	130.4	71.2	34.112	6	278.428	35
FALSE	High	Master Protein	O43491	Band 4.1-like protein 2 OS=Homo sapiens OX=9606 GN=EPB41L2 PE=1 SV=1	FALSE	TRUE	0	218.879	47.8607	46	80	44	1	1005	112.519	5.44	High	High	High	High	High	High	High	High	High	High	Phospho [S598(88)]	1.11	1.091	89.9	99.8	98	136.6	84.1	91.1	94.5	101	101.9	96.6	101.1	96.2	96.8	136.6	10.522	2	241.896	46
FALSE	High	Master Protein	P36578	60S ribosomal protein L4 OS=Homo sapiens OX=9606 GN=RPL4 PE=1 SV=5	FALSE	TRUE	0	218.402	51.0539	28	105	28	1	427	47.667	11.06	High	High	High	High	High	High	High	High	High	High		0.956	0.986	103.6	99	102.2	85.4	101.4	98.9	110.5	114	95.5	87.6	117.3	95.1	94.2	85.4	214.443	0	323.936	28
FALSE	High	Master Protein	Q13263	Transcription intermediary factor 1-beta OS=Homo sapiens OX=9606 GN=TRIM28 PE=1 SV=5	FALSE	TRUE	0	218.177	46.4671	33	99	33	1	835	88.493	5.77	High	High	High	High	High	High	High	High	High	High	Phospho [S50(75.5)]	0.743	0.716	123.2	91.6	88.2	90.8	123.1	122.8	123.8	95.7	94.5	84.6	96	83.7	85	90.8	59.324	0	277.195	33
FALSE	High	Master Protein	H0YFD6	Trifunctional enzyme subunit alpha, mitochondrial OS=Homo sapiens OX=9606 GN=HADHA PE=1 SV=2	FALSE	TRUE	0	218.053	53.0303	34	80	34	1	792	86.317	9.1	High	High	High	High	High	High	High	High	High	High		1.199	1.177	87.1	104.5	102.5	117.8	83.8	88.2	89.3	101.9	101.7	109.8	96.9	103.4	107.2	117.8	24.885	0	258.601	34
FALSE	High	Master Protein	P14868	Aspartate--tRNA ligase, cytoplasmic OS=Homo sapiens OX=9606 GN=DARS PE=1 SV=2	FALSE	TRUE	0	216.893	74.2515	37	91	37	1	501	57.1	6.55	High	High	High	High	High	High	High	High	High	High		1.486	1.5	76.5	113.7	114.8	85	72.7	78	78.8	111.9	114.1	115.1	112.4	117.2	114.7	85	52.088	0	273.07	37
FALSE	High	Master Protein	A0A0G2JH68	Protein diaphanous homolog 1 OS=Homo sapiens OX=9606 GN=DIAPH1 PE=1 SV=1	FALSE	TRUE	0	216.797	41.5881	48	75	48	1	1272	141.269	5.39	High	High	High	High	High	High	High	High	High	High	Acetyl [N-Term]	1.476	1.543	77.3	114.1	119.2	68.2	67.5	85.1	79.2	112.9	116.8	112.6	113.1	117.4	127.2	68.2	7.503	0	226.132	48
FALSE	High	Master Protein	A0A1W2PPS1	Heterogeneous nuclear ribonucleoprotein U OS=Homo sapiens OX=9606 GN=HNRNPU PE=1 SV=1	FALSE	FALSE	0	216.619	42.1642	33	97	1	1	804	88.263	5.78	High	High	High	High	High	High	High	High	High	Not Found	Phospho [S252(99.5)]	1.02	1.035	109.1	111.3	113		97.4	120.7	109.3	181.5	36.5	115.8	111.2	103.4	124.3		42.288	0	320.434	33
FALSE	High	Master Protein	P23246	Splicing factor, proline- and glutamine-rich OS=Homo sapiens OX=9606 GN=SFPQ PE=1 SV=2	FALSE	TRUE	0	216.607	51.3437	35	85	34	1	707	76.102	9.44	High	High	High	High	High	High	High	High	High	High		0.766	0.761	122.2	93.7	93.1	73	120.8	130.9	115	92.5	95.5	93	97.9	88.6	92.8	73	99	1	262.57	35
FALSE	High	Master Protein	P49736	DNA replication licensing factor MCM2 OS=Homo sapiens OX=9606 GN=MCM2 PE=1 SV=4	FALSE	TRUE	0	216.152	52.323	43	75	43	1	904	101.832	5.52	High	High	High	High	High	High	High	High	High	High	Phospho [S139(100)]	1.154	1.129	87.1	100.5	98.3	142.3	84	86.1	91.2	110.7	99.7	91.1	110	93.1	91.8	142.3	18.429	0	234.966	43
FALSE	High	Master Protein	P41252	Isoleucine--tRNA ligase, cytoplasmic OS=Homo sapiens OX=9606 GN=IARS PE=1 SV=2	FALSE	TRUE	0	215.341	44.1363	48	86	48	1	1262	144.406	6.15	High	High	High	High	High	High	High	High	High	High	Acetyl [N-Term]	1.629	1.638	71.2	115.9	116.5	89.1	66.4	74.4	72.6	118.2	117.6	112	116.9	117.9	114.8	89.1	9	0	264.118	48
FALSE	High	Master Protein	C9J406	MICOS complex subunit MIC60 OS=Homo sapiens OX=9606 GN=IMMT PE=1 SV=1	FALSE	FALSE	0	214.292	68.2853	45	77	1	1	659	73.209	6.07	High	High	High	High	High	High	High	High	High	Not Found		1.129	1.06	104.5	118	110.8		100.4	96.8	116.4	109.1	133.1	111.9	109.4	96.5	126.4		25.64	0	256.848	45
FALSE	High	Master Protein	P35606	Coatomer subunit beta' OS=Homo sapiens OX=9606 GN=COPB2 PE=1 SV=2	FALSE	TRUE	0	214.161	51.2141	38	74	38	1	906	102.422	5.27	High	High	High	High	High	High	High	High	High	High		1.466	1.482	74.5	109.2	110.5	117.2	72.1	74.4	77.1	115.1	106.9	105.7	111.2	110.3	110	117.2	14.086	0	231.61	38
FALSE	High	Master Protein	A0A0D9SF53	ATP-dependent RNA helicase DDX3X OS=Homo sapiens OX=9606 GN=DDX3X PE=1 SV=1	FALSE	TRUE	0	213.19	52.6603	39	83	38	1	733	81.426	8.07	High	High	High	High	High	High	High	High	High	High		0.938	0.954	107.8	101.1	102.7	65.1	107.4	108.1	107.8	108.2	98.7	96.5	107.6	99.1	101.5	65.1	19.593	2	257.235	39
FALSE	High	Master Protein	Q14008	Cytoskeleton-associated protein 5 OS=Homo sapiens OX=9606 GN=CKAP5 PE=1 SV=3	FALSE	TRUE	0	213.17	30.0689	54	77	54	1	2032	225.352	7.8	High	High	High	High	High	High	High	High	High	High		1.474	1.436	78.6	115.9	113	77.4	71	83.4	81.5	119.5	129.4	98.8	107.6	114.3	117	77.4	2.309	0	235.852	54
FALSE	High	Master Protein	Q92945	Far upstream element-binding protein 2 OS=Homo sapiens OX=9606 GN=KHSRP PE=1 SV=4	FALSE	TRUE	0	212.982	59.0717	39	93	35	1	711	73.07	7.3	High	High	High	High	High	High	High	High	High	High		0.801	0.759	115.9	92.8	88	109.8	112.9	119.3	115.5	95	90.9	92.6	89.8	90	84.3	109.8	48.032	4	266.098	39
FALSE	High	Master Protein	Q00839	Heterogeneous nuclear ribonucleoprotein U OS=Homo sapiens OX=9606 GN=HNRNPU PE=1 SV=6	FALSE	TRUE	0	212.874	43.2727	35	98	3	1	825	90.528	6	High	High	High	High	High	High	High	High	High	High	Phospho [S271(99.5)]	1.021	1.037	103.8	106	107.7	47.2	94.5	111.4	105.6	118.3	96.2	103.6	109.2	105.7	108.3	47.2	38.811	42	321.518	35
FALSE	High	Master Protein	P30153	Serine/threonine-protein phosphatase 2A 65 kDa regulatory subunit A alpha isoform OS=Homo sapiens OX=9606 GN=PPP2R1A PE=1 SV=4	FALSE	TRUE	0	212.663	59.9321	33	82	25	1	589	65.267	5.11	High	High	High	High	High	High	High	High	High	High		1.509	1.54	70.4	106.3	108.5	144.4	67.4	71.5	72.4	106.5	106.7	105.7	107.1	108.4	110	144.4	51.233	9	243.951	33
FALSE	High	Master Protein	P37802	Transgelin-2 OS=Homo sapiens OX=9606 GN=TAGLN2 PE=1 SV=3	FALSE	TRUE	0	212.389	90.9548	19	97	19	1	199	22.377	8.25	High	High	High	High	High	High	High	High	High	High		0.555	0.554	149.3	82.9	82.7	55	163.4	142.7	141.9	81.8	82.4	84.6	85.8	78.5	83.9	55	37274.9	0	309.736	19
FALSE	High	Master Protein	Q13085	Acetyl-CoA carboxylase 1 OS=Homo sapiens OX=9606 GN=ACACA PE=1 SV=2	FALSE	TRUE	0	212.035	24.9787	50	67	50	1	2346	265.385	6.37	High	High	High	High	High	High	High	High	High	High	Acetyl [N-Term]	1.314	1.299	84.7	111.3	110	81.8	76.1	88.8	89.3	116	119.9	98	119	104.2	106.9	81.8	1.848	0	219.957	50
FALSE	High	Master Protein	Q16531	DNA damage-binding protein 1 OS=Homo sapiens OX=9606 GN=DDB1 PE=1 SV=1	FALSE	TRUE	0	211.561	45.4386	45	78	45	1	1140	126.887	5.26	High	High	High	High	High	High	High	High	High	High		1.611	1.611	73	117.6	117.6	75.2	73	74.4	71.7	121.4	122.7	108.8	120.6	116.4	115.8	75.2	12.525	0	238.27	45
FALSE	High	Master Protein	A0A1W2PQ51	Probable ATP-dependent RNA helicase DDX17 OS=Homo sapiens OX=9606 GN=DDX17 PE=1 SV=1	FALSE	TRUE	0	211.463	58.8235	39	80	29	1	731	80.407	8.37	High	High	High	High	High	High	High	High	High	High		0.972	0.951	106.1	103.1	100.9	69.8	102.5	114.5	101.3	112.9	90.6	105.7	98.7	100	104	69.8	38.811	10	251.671	39
FALSE	High	Master Protein	P33991	DNA replication licensing factor MCM4 OS=Homo sapiens OX=9606 GN=MCM4 PE=1 SV=5	FALSE	TRUE	0	211.356	47.0452	35	73	35	1	863	96.498	6.74	High	High	High	High	High	High	High	High	High	High		1.038	1.001	100.3	104.2	100.5	85.1	96.1	100.4	104.5	110.1	109.5	92.8	113	92.9	95.5	85.1	15.432	0	247.233	35
FALSE	High	Master Protein	P13667	Protein disulfide-isomerase A4 OS=Homo sapiens OX=9606 GN=PDIA4 PE=1 SV=2	FALSE	TRUE	0	211.338	55.1938	33	90	33	1	645	72.887	5.07	High	High	High	High	High	High	High	High	High	High		0.992	1.012	103.1	102.3	104.3	71.1	100.4	102	106.9	100.2	101.9	104.7	103.8	104	105.2	71.1	27.61	0	246.127	33
FALSE	High	Master Protein	Q9NR30	Nucleolar RNA helicase 2 OS=Homo sapiens OX=9606 GN=DDX21 PE=1 SV=5	FALSE	TRUE	0	210.713	53.0013	42	72	39	1	783	87.29	9.28	High	High	High	High	High	High	High	High	High	High		0.887	0.865	103.8	92	89.8	143.1	95.5	104.7	111.2	95.9	103.8	76.4	99.5	83	86.9	143.1	27.48	3	227.607	42
FALSE	High	Master Protein	P08195	4F2 cell-surface antigen heavy chain OS=Homo sapiens OX=9606 GN=SLC3A2 PE=1 SV=3	FALSE	TRUE	0	210.064	45.5556	28	73	28	1	630	67.952	5.01	High	High	High	High	High	High	High	High	High	High	Acetyl [N-Term]	2.234	2.064	55.3	123.5	114.1	121.1	49.1	59.2	57.6	138.1	119.3	113.2	106.1	128.5	107.8	121.1	69.548	0	242.297	28
FALSE	High	Master Protein	P23526	Adenosylhomocysteinase OS=Homo sapiens OX=9606 GN=AHCY PE=1 SV=4	FALSE	TRUE	0	209.922	62.5	31	108	29	1	432	47.685	6.34	High	High	High	High	High	High	High	High	High	High		1.239	1.295	89.3	110.6	115.6	53.2	83.8	93.5	90.7	110.8	112.6	108.5	108.7	126.6	111.6	53.2	435.516	2	323.763	31
FALSE	High	Master Protein	O00159	Unconventional myosin-Ic OS=Homo sapiens OX=9606 GN=MYO1C PE=1 SV=4	FALSE	TRUE	0	209.776	45.8137	44	76	44	1	1063	121.606	9.41	High	High	High	High	High	High	High	High	High	High		1.703	1.785	64.7	110.3	115.5	128.4	59.6	66.7	67.8	108	113.5	109.2	107.6	118.2	120.8	128.4	8.034	0	226.115	44
FALSE	High	Master Protein	P30622	CAP-Gly domain-containing linker protein 1 OS=Homo sapiens OX=9606 GN=CLIP1 PE=1 SV=2	FALSE	TRUE	0	208.654	35.5355	47	68	4	1	1438	162.147	5.36	High	High	High	High	High	High	High	High	High	High		0.622	0.604	134.3	83.6	81.1	103.1	131.9	131	139.9	81.1	81.5	88.1	81.1	79.9	82.3	103.1	3.252	41	208.924	47
FALSE	High	Master Protein	P53618	Coatomer subunit beta OS=Homo sapiens OX=9606 GN=COPB1 PE=1 SV=3	FALSE	TRUE	0	208.26	42.3924	36	67	36	1	953	107.074	6.05	High	High	High	High	High	High	High	High	High	High		1.74	1.734	68.9	120	119.6	74.6	64.6	72.2	70	122.4	124.7	112.8	122	117.5	119.2	74.6	10.754	0	217.229	36
FALSE	High	Master Protein	Q9UQ80	Proliferation-associated protein 2G4 OS=Homo sapiens OX=9606 GN=PA2G4 PE=1 SV=3	FALSE	TRUE	0	207.881	64.9746	26	92	26	1	394	43.759	6.55	High	High	High	High	High	High	High	High	High	High		0.85	0.861	111.7	94.9	96.2	92	111.9	110.6	112.5	98	90.9	95.7	99.5	95.4	93.6	92	330.131	0	271.182	26
FALSE	High	Master Protein	P07737	Profilin-1 OS=Homo sapiens OX=9606 GN=PFN1 PE=1 SV=2	FALSE	TRUE	0	207.813	78.5714	15	138	11	1	140	15.045	8.27	High	High	High	High	High	High	High	High	High	High		0.792	0.801	112.4	89	90.1	125.5	123.8	110.2	103.3	84.4	85.4	97.3	90	94	86.2	125.5	1.29155e+07	9	405.739	15
FALSE	High	Master Protein	O60716	Catenin delta-1 OS=Homo sapiens OX=9606 GN=CTNND1 PE=1 SV=1	FALSE	TRUE	0	207.753	51.9628	40	80	39	1	968	108.103	6.23	High	High	High	High	High	High	High	High	High	High		1.121	1.116	94.9	106.3	105.8	79	90.6	92.6	101.4	106.7	110.5	101.7	105.3	106	106.3	79	12.268	1	236.779	40
FALSE	High	Master Protein	P49748	Very long-chain specific acyl-CoA dehydrogenase, mitochondrial OS=Homo sapiens OX=9606 GN=ACADVL PE=1 SV=1	FALSE	TRUE	0	207.274	65.3435	35	75	35	1	655	70.345	8.75	High	High	High	High	High	High	High	High	High	High		1.001	1.017	99.5	99.6	101.2	99.5	98.5	102.3	97.5	100.8	98.4	99.5	99.6	98.9	105	99.5	18.745	0	258.617	35
FALSE	High	Master Protein	J3KP58	CAP-Gly domain-containing linker protein 1 OS=Homo sapiens OX=9606 GN=CLIP1 PE=1 SV=2	FALSE	FALSE	0	206.944	37.234	44	66	1	1	1316	148.038	5.31	High	High	High	High	High	High	High	High	High	Not Found		0.561	0.587	155.2	87.1	91		152.3	153.9	159.4	80.8	85.2	95.3	80	103.7	89.4		3.877	0	207.281	44
FALSE	High	Master Protein	P49915	GMP synthase [glutamine-hydrolyzing] OS=Homo sapiens OX=9606 GN=GMPS PE=1 SV=1	FALSE	TRUE	0	206.658	65.368	38	65	38	1	693	76.667	6.87	High	High	High	High	High	High	High	High	High	High	Phospho [S332(78.9)]	1.286	1.282	83.6	107.6	107.2	104.9	83.9	83.5	83.4	110.6	111.6	100.5	111	104.7	105.8	104.9	20.544	0	216.573	38
FALSE	High	Master Protein	Q32Q12	Nucleoside diphosphate kinase OS=Homo sapiens OX=9606 GN=NME1-NME2 PE=1 SV=1	FALSE	TRUE	0	206.617	75.6849	20	106	9	1	292	32.621	8.48	High	High	High	High	High	High	High	High	High	High		0.71	0.758	125.4	89.1	95.1	71.4	132.5	119.2	124.4	87.3	87.9	92.1	98.7	93.5	93.1	71.4	999	19	325.865	20
FALSE	High	Master Protein	P41250	Glycine--tRNA ligase OS=Homo sapiens OX=9606 GN=GARS PE=1 SV=3	FALSE	TRUE	0	206.324	52.774	37	79	37	1	739	83.113	7.03	High	High	High	High	High	High	High	High	High	High		1.292	1.31	86.2	111.4	112.9	68.5	86.1	85.3	87.2	100.1	98.5	135.5	103	129.5	106.3	68.5	20.544	0	236.8	37
FALSE	High	Master Protein	A0A2R8Y5S7	Radixin OS=Homo sapiens OX=9606 GN=RDX PE=1 SV=1	FALSE	TRUE	0	205.804	61.6949	45	94	28	1	590	69.293	6.27	High	High	High	High	High	High	High	High	High	High		0.671	0.674	128.5	86.3	86.7	95.7	133.2	135.8	116.5	92.4	78.5	87.9	86.6	89.6	83.8	95.7	83.14	1	269.774	45
FALSE	High	Master Protein	P54652	Heat shock-related 70 kDa protein 2 OS=Homo sapiens OX=9606 GN=HSPA2 PE=1 SV=1	FALSE	TRUE	0	205.151	27.3865	24	146	4	1	639	69.978	5.74	High	High	High	High	High	High	High	High	High	High		0.767	0.8	112.2	86.1	89.7	135.9	111.3	99.7	125.7	86.9	93	78.4	93.5	97.2	78.5	135.9	52.915	1	414.439	24
FALSE	High	Master Protein	P50454	Serpin H1 OS=Homo sapiens OX=9606 GN=SERPINH1 PE=1 SV=2	FALSE	TRUE	0	204.819	60.5263	24	77	24	1	418	46.411	8.69	High	High	High	High	High	High	High	High	High	High		0.595	0.677	138.4	82.4	93.6	56.8	168.3	119.6	127.2	86.4	78.7	82	94.7	93.2	93	56.8	207.93	0	273.07	24
FALSE	High	Master Protein	Q14566	DNA replication licensing factor MCM6 OS=Homo sapiens OX=9606 GN=MCM6 PE=1 SV=1	FALSE	TRUE	0	204.653	52.1315	41	79	41	1	821	92.831	5.41	High	High	High	High	High	High	High	High	High	High	Acetyl [N-Term]	1.249	1.185	86.6	108.1	102.6	108.1	84.1	86.6	89	114.7	112.7	97	113	96.8	98	108.1	13.384	0	250.272	41
FALSE	High	Master Protein	K7ENT6	Tropomyosin alpha-4 chain OS=Homo sapiens OX=9606 GN=TPM4 PE=1 SV=2	FALSE	FALSE	0	203.649	82.1862	34	84	3	1	247	28.475	4.63	High	High	High	High	High	High	High	High	High	High		0.537	0.532	139.8	75.1	74.4	132.1	145.9	134.8	138.8	74.4	68.8	82	72.2	79.8	71.2	132.1	2681.7	1	271.251	34
FALSE	High	Master Protein	E9PKU7	Neutral alpha-glucosidase AB OS=Homo sapiens OX=9606 GN=GANAB PE=1 SV=1	FALSE	FALSE	0	203.232	42.8404	33	77	1	1	852	96.483	5.94	High	High	High	High	High	High	High	High	High	Not Found		1.604	1.686	77.7	124.7	131		81.8	73.8	77.6	124.7	126.5	122.8	123.5	123.4	146.1		19.236	0	234.023	33
FALSE	High	Master Protein	Q15233	Non-POU domain-containing octamer-binding protein OS=Homo sapiens OX=9606 GN=NONO PE=1 SV=4	FALSE	TRUE	0	203.09	65.6051	32	85	30	1	471	54.197	8.95	High	High	High	High	High	High	High	High	High	High	Phospho [T450(100)]	0.722	0.7	121.4	87.6	84.9	118.1	130.7	119.3	114.2	87.9	87.5	87.4	90.4	79.8	84.7	118.1	176.828	1	262.999	32
FALSE	High	Master Protein	P49454	Centromere protein F OS=Homo sapiens OX=9606 GN=CENPF PE=1 SV=3	FALSE	TRUE	0	202.948	21.4194	62	69	62	1	3114	357.306	5.1	High	High	High	High	High	High	High	High	High	High		0.708	0.647	127.6	90.3	82.6	98.6	121.1	125.7	135.8	90.6	96.3	84	90.3	79.1	78.4	98.6	0.909	0	201.426	62
FALSE	High	Master Protein	Q9Y230	RuvB-like 2 OS=Homo sapiens OX=9606 GN=RUVBL2 PE=1 SV=3	FALSE	TRUE	0	202.943	61.1231	30	75	30	1	463	51.125	5.64	High	High	High	High	High	High	High	High	High	High		0.688	0.708	123.2	84.7	87.3	114.6	132.5	113.1	124	83.8	84.3	86	89.9	86.6	85.2	114.6	116.21	0	252.912	30
FALSE	High	Master Protein	P00338	L-lactate dehydrogenase A chain OS=Homo sapiens OX=9606 GN=LDHA PE=1 SV=2	FALSE	TRUE	0	202.828	78.6145	30	113	28	1	332	36.665	8.27	High	High	High	High	High	High	High	High	High	High		1.373	1.466	74.3	102	108.9	144.5	73.4	73.7	75.7	101.1	102.8	102.1	107.1	116.2	103.4	144.5	330.131	3	354.816	30
FALSE	High	Master Protein	Q9BUF5	Tubulin beta-6 chain OS=Homo sapiens OX=9606 GN=TUBB6 PE=1 SV=1	FALSE	TRUE	0	202.65	51.7937	19	114	7	1	446	49.825	4.88	High	High	High	High	High	High	High	High	High	High		1.232	1.31	77.1	94.9	101	181.2	73.7	77.2	80.3	91.8	96.1	96.9	98.4	102	102.4	181.2	286.298	0	300.241	19
FALSE	High	Master Protein	P56192	Methionine--tRNA ligase, cytoplasmic OS=Homo sapiens OX=9606 GN=MARS PE=1 SV=2	FALSE	TRUE	0	202.639	50	35	72	35	1	900	101.052	6.16	High	High	High	High	High	High	High	High	High	High		1.578	1.586	73.6	116.1	116.7	80.7	67.6	77.6	75.7	116.1	119.2	113	115.6	119.8	114.7	80.7	20.188	0	222.295	35
FALSE	High	Master Protein	Q5T4S7	E3 ubiquitin-protein ligase UBR4 OS=Homo sapiens OX=9606 GN=UBR4 PE=1 SV=1	FALSE	TRUE	0	201.945	15.7438	62	75	62	1	5183	573.476	6.04	High	High	High	High	High	High	High	High	High	High		1.747	1.789	63	110	112.6	143.4	57	64.3	67.5	108	111.8	110.1	105.8	116.1	115.9	143.4	0.738	0	222.905	62
FALSE	High	Master Protein	A0A0A0MRM9	Nucleolar and coiled-body phosphoprotein 1 (Fragment) OS=Homo sapiens OX=9606 GN=NOLC1 PE=1 SV=1	FALSE	TRUE	0	201.816	37.1469	31	100	29	1	708	74.61	9.47	High	High	High	High	High	High	High	High	High	High	Phospho [S547(100)]	0.529	0.503	154.4	81.7	77.7	58.9	167.8	171.5	123.8	83.8	83.1	78.2	86.1	71.8	75	58.9	28.382	3	264.338	31
FALSE	High	Master Protein	Q9Y520	Protein PRRC2C OS=Homo sapiens OX=9606 GN=PRRC2C PE=1 SV=4	FALSE	TRUE	0	201.129	24.6202	59	77	56	1	2896	316.718	9.13	High	High	High	High	High	High	High	High	High	High	Phospho [S2694(86.5)]	0.679	0.645	124.1	84.2	80.1	134.4	119.2	123.6	129.7	86.8	89.6	76.4	83.4	77.6	79.5	134.4	2.275	3	210.41	59
FALSE	High	Master Protein	Q8NE71	ATP-binding cassette sub-family F member 1 OS=Homo sapiens OX=9606 GN=ABCF1 PE=1 SV=2	FALSE	TRUE	0	200.878	50.2959	37	67	36	1	845	95.866	6.8	High	High	High	High	High	High	High	High	High	High	Phospho [T108(90)]	1.24	1.178	83.2	103.1	98	147.1	76.8	84.5	88.3	104.3	112.3	92.7	97.7	94	102.3	147.1	14.541	1	209.442	37
FALSE	High	Master Protein	P35998	26S proteasome regulatory subunit 7 OS=Homo sapiens OX=9606 GN=PSMC2 PE=1 SV=3	FALSE	TRUE	0	199.902	73.6721	30	63	30	1	433	48.603	5.95	High	High	High	High	High	High	High	High	High	High		0.955	0.947	105.8	101.1	100.3	78.4	103.8	104.7	109	100.5	100	102.8	103.4	95.5	101.9	78.4	67.978	0	207.826	30
FALSE	High	Master Protein	P14866	Heterogeneous nuclear ribonucleoprotein L OS=Homo sapiens OX=9606 GN=HNRNPL PE=1 SV=2	FALSE	TRUE	0	198.226	53.4805	21	83	4	1	589	64.092	8.22	High	High	High	High	High	High	High	High	High	Not Found		1.02	1.028	100.8	102.8	103.6	78.2	98	102.8	101.6	102.4	100.4	105.8	102.6	100.2	108.1	78.2	84.77	32	266.573	21
FALSE	High	Master Protein	P55884	Eukaryotic translation initiation factor 3 subunit B OS=Homo sapiens OX=9606 GN=EIF3B PE=1 SV=3	FALSE	TRUE	0	197.714	39.312	27	66	27	1	814	92.424	5	High	High	High	High	High	High	High	High	High	High	Acetyl [N-Term]	1.15	1.135	96.5	110.9	109.5	49.4	90.7	98.5	100.1	118.9	103.3	110.6	113.5	108.7	106.3	49.4	23.041	0	221.342	27
FALSE	High	Master Protein	A0A0J9YWL0	Beta/gamma crystallin domain-containing protein 1 OS=Homo sapiens OX=9606 GN=CRYBG1 PE=1 SV=1	FALSE	FALSE	0	197.422	30.6429	50	63	50	1	2131	231.564	5.81	High	High	High	High	High	High	High	High	High	High		1.147	1.151	88.5	101.5	101.9	124.2	79.6	89.4	96.5	103.4	104.6	96.6	101.5	102.3	101.9	124.2	2.325	0	199.259	50
FALSE	High	Master Protein	P17980	26S proteasome regulatory subunit 6A OS=Homo sapiens OX=9606 GN=PSMC3 PE=1 SV=3	FALSE	TRUE	0	197.185	74.0319	30	70	30	1	439	49.172	5.24	High	High	High	High	High	High	High	High	High	High	Acetyl [N-Term]	0.682	0.66	132.5	90.3	87.5	69	134.8	127.8	134.9	87.7	92.4	91	90.9	83.5	88.1	69	152.174	0	208.859	30
FALSE	High	Master Protein	O43390	Heterogeneous nuclear ribonucleoprotein R OS=Homo sapiens OX=9606 GN=HNRNPR PE=1 SV=1	FALSE	TRUE	0	197.057	43.2859	26	74	19	1	633	70.899	8.13	High	High	High	High	High	High	High	High	High	High		0.94	0.95	105.5	99.2	100.2	85.3	98.3	108	110.3	99.5	103.1	95	99.5	97.2	103.8	85.3	28.068	0	230.652	26
FALSE	High	Master Protein	P07910	Heterogeneous nuclear ribonucleoproteins C1/C2 OS=Homo sapiens OX=9606 GN=HNRNPC PE=1 SV=4	FALSE	TRUE	0	196.403	56.2092	24	90	1	1	306	33.65	5.08	High	High	High	High	High	High	High	High	High	Not Found	Phospho [S233(100)]	0.933	0.95	115.6	107.9	109.8		112.9	103.9	130.1	100	117.4	106.3	114.2	109.4	105.8		366.466	0	287.734	24
FALSE	High	Master Protein	O95347	Structural maintenance of chromosomes protein 2 OS=Homo sapiens OX=9606 GN=SMC2 PE=1 SV=2	FALSE	TRUE	0	195.933	42.6065	46	65	46	1	1197	135.572	8.43	High	High	High	High	High	High	High	High	High	High		1.13	1.084	95.2	107.6	103.1	82.4	86.7	96.3	102.4	110.7	112.9	99.2	109	98.9	101.5	82.4	4.38	0	218.245	46
FALSE	High	Master Protein	Q14683	Structural maintenance of chromosomes protein 1A OS=Homo sapiens OX=9606 GN=SMC1A PE=1 SV=2	FALSE	TRUE	0	195.337	41.9303	50	66	50	1	1233	143.144	7.64	High	High	High	High	High	High	High	High	High	High		0.929	0.886	107.8	100.1	95.5	89.9	96	112.8	114.6	102.9	103.7	93.7	96.7	93.5	96.1	89.9	4.337	0	204.86	50
FALSE	High	Master Protein	O75874	Isocitrate dehydrogenase [NADP] cytoplasmic OS=Homo sapiens OX=9606 GN=IDH1 PE=1 SV=2	FALSE	TRUE	0	195.145	68.599	27	96	24	1	414	46.63	7.01	High	High	High	High	High	High	High	High	High	High		1.014	1.084	95.7	97	103.7	111	100.3	91.5	95.2	100.7	89.2	101.3	110.4	98.1	102.5	111	115.591	3	297.389	27
FALSE	High	Master Protein	Q9UHB6	LIM domain and actin-binding protein 1 OS=Homo sapiens OX=9606 GN=LIMA1 PE=1 SV=1	FALSE	TRUE	0	194.757	58.6298	40	86	4	1	759	85.173	6.84	High	High	High	High	High	High	High	High	High	High	Phospho [S365(89.8); S490(99.9)]	0.659	0.654	132.2	87.2	86.5	82.4	152.2	122.6	121.8	84.4	84.8	92.3	86.5	84.2	88.7	82.4	12.815	43	264.634	40
FALSE	High	Master Protein	Q16881	Thioredoxin reductase 1, cytoplasmic OS=Homo sapiens OX=9606 GN=TXNRD1 PE=1 SV=3	FALSE	TRUE	0	194.526	62.5578	27	72	2	1	649	70.862	7.39	High	High	High	High	High	High	High	High	High	High		0.841	0.883	108.8	91.5	96.1	110.9	111.5	105.6	109.3	80.9	82.2	111.4	84.4	100.1	103.7	110.9	28.764	34	240.025	27
FALSE	High	Master Protein	O00410	Importin-5 OS=Homo sapiens OX=9606 GN=IPO5 PE=1 SV=4	FALSE	TRUE	0	194.348	39.289	35	70	33	1	1097	123.55	4.94	High	High	High	High	High	High	High	High	High	High		1.645	1.613	70.5	115.9	113.6	100	63.6	74.2	73.6	122.2	118	107.4	120.1	108.2	112.6	100	7.577	2	216.304	35
FALSE	High	Master Protein	A0A2U3TZH3	Elongation factor 1-alpha OS=Homo sapiens OX=9606 GN=EEF1A2 PE=1 SV=1	FALSE	TRUE	0	193.85	38.3065	18	233	2	1	496	54.306	9.04	High	High	High	High	High	High	High	High	High	High		0.617	0.586	145.1	89.6	85	41.1	109.9	188.4	136.9	73.8	97.8	97.1	111.3	81.7	61.9	41.1	277.256	0	657.772	18
FALSE	High	Master Protein	P16144	Integrin beta-4 OS=Homo sapiens OX=9606 GN=ITGB4 PE=1 SV=5	FALSE	TRUE	0	193.394	32.8211	45	63	45	1	1822	202.039	6.09	High	High	High	High	High	High	High	High	High	High		1.53	1.331	74.7	114.2	99.4	135.2	64.4	78.7	80.8	124.7	103.1	114.8	91.8	106.5	99.8	135.2	2.195	0	209.584	45
FALSE	High	Master Protein	P63244	Receptor of activated protein C kinase 1 OS=Homo sapiens OX=9606 GN=RACK1 PE=1 SV=3	FALSE	TRUE	0	193.011	78.8644	20	78	20	1	317	35.055	7.69	High	High	High	High	High	High	High	High	High	High		1.179	1.251	90.8	107	113.5	65.9	91.1	89.4	91.9	105.7	108.6	106.8	118.4	109.8	112.5	65.9	388.86	0	274.849	20
FALSE	High	Master Protein	P63104	14-3-3 protein zeta/delta OS=Homo sapiens OX=9606 GN=YWHAZ PE=1 SV=1	FALSE	TRUE	0	192.894	77.9592	20	91	17	1	245	27.728	4.79	High	High	High	High	High	High	High	High	High	High	Acetyl [N-Term]	1.051	1.101	101.9	107.1	112.2	36.4	100.3	97.3	108	97.8	100.8	122.6	109.8	119.5	107.4	36.4	1622.78	2	296.438	20
FALSE	High	Master Protein	A0A0C4DGB5	Calpastatin OS=Homo sapiens OX=9606 GN=CAST PE=1 SV=1	FALSE	FALSE	0	192.874	60.6101	40	83	29	1	754	80.95	5.1	High	High	High	High	High	High	High	High	High	High	Phospho [S21(87.1)]	0.687	0.674	130.2	89.5	87.8	77.4	143.5	124.7	122.5	88.8	85	94.5	89.5	86.7	87.3	77.4	28.286	15	222.339	40
FALSE	High	Master Protein	P19367	Hexokinase-1 OS=Homo sapiens OX=9606 GN=HK1 PE=1 SV=3	FALSE	TRUE	0	192.784	45.5834	41	70	37	1	917	102.42	6.8	High	High	High	High	High	High	High	High	High	High		1.721	1.801	59.5	102.3	107.1	193.2	57.6	59	61.8	98.5	104.6	104	98.5	115.2	107.6	193.2	11.376	3	228.813	41
FALSE	High	Master Protein	E9PEB5	Far upstream element-binding protein 1 OS=Homo sapiens OX=9606 GN=FUBP1 PE=1 SV=1	FALSE	TRUE	0	192.417	50.9924	32	89	16	1	655	68.861	7.93	High	High	High	High	High	High	High	High	High	High		0.677	0.64	129.9	87.9	83.2	97.1	129.2	123.7	136.8	89.5	83.5	90.7	83.2	86.8	79.5	97.1	44.488	16	250.976	32
FALSE	High	Master Protein	A0A3B3ITJ4	Heterogeneous nuclear ribonucleoprotein L (Fragment) OS=Homo sapiens OX=9606 GN=HNRNPL PE=1 SV=1	FALSE	FALSE	0	190.843	51.2104	19	81	2	1	537	59.181	7.11	High	High	High	High	High	High	High	High	High	High		1.098	1.069	91	99.9	97.2	135.8	85.6	95.3	92	103.5	105.4	90.8	105.2	96.6	89.9	135.8	84.317	0	259.083	19
FALSE	High	Master Protein	P16615	Sarcoplasmic/endoplasmic reticulum calcium ATPase 2 OS=Homo sapiens OX=9606 GN=ATP2A2 PE=1 SV=1	FALSE	TRUE	0	190.499	36.4683	35	63	35	1	1042	114.683	5.34	High	High	High	High	High	High	High	High	High	High		1.984	1.973	58.1	115.3	114.6	135.8	51.6	59	63.8	120.2	127.7	97.9	104.9	117	122	135.8	10.365	0	217.448	35
FALSE	High	Master Protein	Q9UQ35	Serine/arginine repetitive matrix protein 2 OS=Homo sapiens OX=9606 GN=SRRM2 PE=1 SV=2	FALSE	TRUE	0	190.408	22.0567	46	72	46	1	2752	299.438	12.06	High	High	High	High	High	High	High	High	High	High	Phospho [S297(98.2); S323(80.8); S875(84.1); S1014(82.5); S1132(100); S1179(99.8); S1219(90.6); S1320(87.2); T1492(100); S1691(88.3); S1694(97.2); S2398(89.4); S2581(99.2)]; Acetyl [N-Term]	0.685	0.683	128.7	88.1	87.9	85.5	124.3	127.6	134.3	88.1	88.4	87.9	91.7	86.1	86.1	85.5	1.565	0	213.837	46
FALSE	High	Master Protein	J3KN67	Tropomyosin alpha-3 chain OS=Homo sapiens OX=9606 GN=TPM3 PE=1 SV=1	FALSE	FALSE	0	190.293	67.0175	32	90	4	1	285	33.202	4.77	High	High	High	High	High	High	High	High	High	High		0.686	0.616	120.7	82.8	74.3	166.7	120.6	159	82.4	81.9	84.5	82.1	85.8	68.8	68.3	166.7	574.44	0	272.268	32
FALSE	High	Master Protein	P07195	L-lactate dehydrogenase B chain OS=Homo sapiens OX=9606 GN=LDHB PE=1 SV=2	FALSE	TRUE	0	190.099	56.5868	25	90	23	1	334	36.615	6.05	High	High	High	High	High	High	High	High	High	High		1.126	1.183	88.8	100	105	118.6	85.7	87.7	93	101.9	105.4	92.7	106	108.2	100.9	118.6	802.086	0	263.357	25
FALSE	High	Master Protein	J3KTA4	Probable ATP-dependent RNA helicase DDX5 OS=Homo sapiens OX=9606 GN=DDX5 PE=1 SV=1	FALSE	TRUE	0	190.091	59.2834	37	75	28	1	614	69.044	8.85	High	High	High	High	High	High	High	High	High	High		0.796	0.834	125.2	99.7	104.4	11.7	131.4	119.5	124.8	103	99.3	96.9	117.3	95.3	100.7	11.7	50.795	0	228.651	37
FALSE	High	Master Protein	O75533	Splicing factor 3B subunit 1 OS=Homo sapiens OX=9606 GN=SF3B1 PE=1 SV=3	FALSE	TRUE	0	189.877	43.7883	44	71	44	1	1304	145.738	7.09	High	High	High	High	High	High	High	High	High	High		1.44	1.453	78.8	113.6	114.5	79.2	70	81.8	84.6	115.5	120.5	104.7	115.6	111.7	116.3	79.2	5.598	0	210.11	44
FALSE	High	Master Protein	Q15459	Splicing factor 3A subunit 1 OS=Homo sapiens OX=9606 GN=SF3A1 PE=1 SV=1	FALSE	TRUE	0	189.634	38.7137	30	67	30	1	793	88.831	5.22	High	High	High	High	High	High	High	High	High	High		0.707	0.676	127.6	90.2	86.3	87.6	120.7	128.8	133.4	89.9	92.2	88.6	94	78.3	86.6	87.6	18.307	0	210.859	30
FALSE	High	Master Protein	Q9UQE7	Structural maintenance of chromosomes protein 3 OS=Homo sapiens OX=9606 GN=SMC3 PE=1 SV=2	FALSE	TRUE	0	188.636	40.756	49	66	49	1	1217	141.454	7.18	High	High	High	High	High	High	High	High	High	High		1.157	1.141	94.2	109	107.5	68	85.9	96.3	100.4	109.4	112.5	105.1	112.4	103.7	106.4	68	3.956	0	215.456	49
FALSE	High	Master Protein	F8W809	Thioredoxin reductase 1, cytoplasmic OS=Homo sapiens OX=9606 GN=TXNRD1 PE=1 SV=1	FALSE	FALSE	0	188.616	77.3092	26	72	1	1	498	54.569	6.47	High	High	High	High	High	High	High	High	High	Not Found	Acetyl [N-Term]	0.864	0.895	120.8	104.4	108.1		124.1	114.8	123.5	95.5	97.9	119.7	97.5	110.9	115.9		77.805	0	233.632	26
FALSE	High	Master Protein	O00151	PDZ and LIM domain protein 1 OS=Homo sapiens OX=9606 GN=PDLIM1 PE=1 SV=4	FALSE	TRUE	0	187.953	84.1945	23	79	23	1	329	36.049	7.02	High	High	High	High	High	High	High	High	High	High		0.597	0.593	142.9	85.3	84.7	61.3	146.9	138.4	143.3	83.1	85.7	87	87.8	83.6	82.9	61.3	793.328	0	249.012	23
FALSE	High	Master Protein	Q5T6W2	Heterogeneous nuclear ribonucleoprotein K (Fragment) OS=Homo sapiens OX=9606 GN=HNRNPK PE=1 SV=1	FALSE	FALSE	0	187.921	65.1715	25	99	1	1	379	41.781	5.59	High	High	High	High	High	High	High	High	High	High	Acetyl [N-Term]	0.789	0.799	107.6	84.9	85.9	164.5	105.2	105.5	112.1	85.7	82.1	87	86.6	82.2	89.1	164.5	184.879	0	298.512	25
FALSE	High	Master Protein	A0A0C4DG89	Probable ATP-dependent RNA helicase DDX46 OS=Homo sapiens OX=9606 GN=DDX46 PE=1 SV=1	FALSE	FALSE	0	187.71	43.314	43	67	42	1	1032	117.389	9.29	High	High	High	High	High	High	High	High	High	High		0.985	0.99	97.3	95.8	96.3	132	89.2	99	103.6	95.4	96.5	95.5	98.4	93.6	96.9	132	8.63	1	207.576	43
FALSE	High	Master Protein	Q14789	Golgin subfamily B member 1 OS=Homo sapiens OX=9606 GN=GOLGB1 PE=1 SV=2	FALSE	TRUE	0	187.575	19.8834	54	64	53	1	3259	375.79	5	High	High	High	High	High	High	High	High	High	High		0.873	0.843	108.7	94.9	91.7	114.2	102.3	107.3	116.5	94.4	95.5	94.8	87.5	93.4	94.1	114.2	0.805	1	188.613	54
FALSE	High	Master Protein	P63010	AP-2 complex subunit beta OS=Homo sapiens OX=9606 GN=AP2B1 PE=1 SV=1	FALSE	TRUE	0	187.373	37.7801	35	74	17	1	937	104.486	5.38	High	High	High	High	High	High	High	High	High	High		1.593	1.642	69.5	110.8	114.2	116.3	64.9	71.9	71.8	112.8	115.5	104.1	114.1	116.4	112.2	116.3	18.055	24	222.611	35
FALSE	High	Master Protein	G8JLB6	Heterogeneous nuclear ribonucleoprotein H OS=Homo sapiens OX=9606 GN=HNRNPH1 PE=1 SV=1	FALSE	TRUE	0	186.95	52.9661	19	84	10	1	472	51.197	6.8	High	High	High	High	High	High	High	High	High	High	Acetyl [N-Term]	0.749	0.753	110.5	82.8	83.2	170.7	151.5	87.2	92.7	92.5	69.9	85.9	85	80.9	83.7	170.7	108.26	11	275.004	19
FALSE	High	Master Protein	P04792	Heat shock protein beta-1 OS=Homo sapiens OX=9606 GN=HSPB1 PE=1 SV=2	FALSE	TRUE	0	186.326	90.2439	20	98	20	1	205	22.768	6.4	High	High	High	High	High	High	High	High	High	High	Phospho [S82(99.5)]	0.558	0.635	126.4	70.5	80.2	168.6	139.1	114.7	125.4	66.1	68.7	76.7	90.6	70.9	79.1	168.6	41245.3	0	295.755	20
FALSE	High	Master Protein	Q15029	116 kDa U5 small nuclear ribonucleoprotein component OS=Homo sapiens OX=9606 GN=EFTUD2 PE=1 SV=1	FALSE	TRUE	0	185.764	46.1934	38	71	36	1	972	109.366	5	High	High	High	High	High	High	High	High	High	High		1.369	1.359	82.5	112.9	112.1	77.6	78.2	85.7	83.6	115.1	115	108.7	116.4	106.9	113	77.6	9	0	217.219	38
FALSE	High	Master Protein	O75534	Cold shock domain-containing protein E1 OS=Homo sapiens OX=9606 GN=CSDE1 PE=1 SV=2	FALSE	TRUE	0	185.747	50	39	76	39	1	798	88.829	6.25	High	High	High	High	High	High	High	High	High	High		0.534	0.506	155.9	83.2	78.8	46	160.9	159.4	147.4	88	86.9	74.8	91.5	70.6	74.4	46	10.313	0	243.705	39
FALSE	High	Master Protein	Q9NSE4	Isoleucine--tRNA ligase, mitochondrial OS=Homo sapiens OX=9606 GN=IARS2 PE=1 SV=2	FALSE	TRUE	0	185.615	42.6877	36	70	36	1	1012	113.719	7.2	High	High	High	High	High	High	High	High	High	High		1.712	1.802	62.4	106.8	112.5	154.9	59.8	64	63.5	105	109.2	106.3	107.6	115.3	114.6	154.9	9	0	212.349	36
FALSE	High	Master Protein	Q32P51	Heterogeneous nuclear ribonucleoprotein A1-like 2 OS=Homo sapiens OX=9606 GN=HNRNPA1L2 PE=2 SV=2	FALSE	TRUE	0	185.35	40.625	20	97	1	1	320	34.204	9	High	High	High	High	High	High	High	High	High	Not Found		0.514	0.551	161.4	82.9	89		168.6	156.6	159.1	89.9	76.3	82.4	94.6	87.7	84.6		1667.1	0	278.221	20
FALSE	High	Master Protein	Q92900	Regulator of nonsense transcripts 1 OS=Homo sapiens OX=9606 GN=UPF1 PE=1 SV=2	FALSE	TRUE	0	184.813	46.5899	42	62	42	1	1129	124.267	6.61	High	High	High	High	High	High	High	High	High	High		1.273	1.287	86.7	110.4	111.6	73.8	82	91.2	87	112.6	111.4	107.2	112.9	108.3	113.7	73.8	7.305	0	185.558	42
FALSE	High	Master Protein	A8MXP9	Matrin-3 OS=Homo sapiens OX=9606 GN=MATR3 PE=1 SV=1	FALSE	TRUE	0	184.61	38.8827	33	83	33	1	895	99.905	6.04	High	High	High	High	High	High	High	High	High	High		0.673	0.688	128.4	86.5	88.3	90.5	128.7	129.8	126.7	86.6	86.6	86.2	93.6	84.9	86.4	90.5	13.251	0	244.917	33
FALSE	High	Master Protein	P05455	Lupus La protein OS=Homo sapiens OX=9606 GN=SSB PE=1 SV=2	FALSE	TRUE	0	184.352	69.6078	34	82	34	1	408	46.808	7.12	High	High	High	High	High	High	High	High	High	High	Phospho [S366(100)]	0.664	0.647	132.2	87.7	85.5	84	143.6	136.7	116.1	88.8	87.6	86.7	94.7	78.8	82.8	84	125.896	0	230.434	34
FALSE	High	Master Protein	Q9Y265	RuvB-like 1 OS=Homo sapiens OX=9606 GN=RUVBL1 PE=1 SV=1	FALSE	TRUE	0	183.977	64.693	26	73	26	1	456	50.196	6.42	High	High	High	High	High	High	High	High	High	High		0.864	0.902	105	90.8	94.7	128.6	110.8	103	101.2	91.3	86.3	94.6	96.4	95	92.7	128.6	132.352	0	249.592	26
FALSE	High	Master Protein	P00533	Epidermal growth factor receptor OS=Homo sapiens OX=9606 GN=EGFR PE=1 SV=2	FALSE	TRUE	0	183.543	34.9587	37	66	37	1	1210	134.19	6.68	High	High	High	High	High	High	High	High	High	High	Phospho [T693(99.7)]	1.985	2.048	58.2	115.6	119.3	120.5	51.9	60.4	62.4	111.6	118.5	116.8	102.1	123.2	132.6	120.5	5.776	0	205.773	37
FALSE	High	Master Protein	O14980	Exportin-1 OS=Homo sapiens OX=9606 GN=XPO1 PE=1 SV=1	FALSE	TRUE	0	181.689	36.4146	35	69	35	1	1071	123.306	6.06	High	High	High	High	High	High	High	High	High	High		1.721	1.753	69.7	120	122.2	64.3	64.2	72.3	72.7	122.1	120.3	117.6	119.6	123.9	123.1	64.3	9.398	0	215.513	35
FALSE	High	Master Protein	Q9Y678	Coatomer subunit gamma-1 OS=Homo sapiens OX=9606 GN=COPG1 PE=1 SV=1	FALSE	TRUE	0	180.908	52.746	37	63	34	1	874	97.655	5.47	High	High	High	High	High	High	High	High	High	High		1.743	1.744	67.8	118.1	118.2	87.7	63.7	70.3	69.4	120.3	120.8	113.2	120.7	115.6	118.4	87.7	9.453	3	211.259	37
FALSE	High	Master Protein	Q99613	Eukaryotic translation initiation factor 3 subunit C OS=Homo sapiens OX=9606 GN=EIF3C PE=1 SV=1	FALSE	TRUE	0	180.845	32.9682	30	73	30	1	913	105.278	5.68	High	High	High	High	High	High	High	High	High	High	Phospho [S39(100)]	1.395	1.394	81.5	113.7	113.6	73.5	75.3	84.2	84.9	118.8	113.9	108.4	117.9	112.9	110.1	73.5	14.399	0	233.828	30
FALSE	High	Master Protein	P02533	Keratin, type I cytoskeletal 14 OS=Homo sapiens OX=9606 GN=KRT14 PE=1 SV=4	TRUE	TRUE	0	180.819	46.6102	27	79	5	1	472	51.529	5.16	High	High	High	High	High	High	High	High	High	High		0.848	0.688	122.2	103.6	84.2	69.9	115.8	121.7	129.2	108.1	90	112.8	94.4	77.4	80.6	69.9	50.795	5	251.523	27
FALSE	High	Master Protein	F8VQE1	LIM domain and actin-binding protein 1 OS=Homo sapiens OX=9606 GN=LIMA1 PE=1 SV=1	FALSE	FALSE	0	180.663	69.398	37	82	1	1	598	66.95	5.8	High	High	High	High	High	High	High	High	High	High	Acetyl [N-Term]; Phospho [S205(89.8); S329(99.9)]																	25.218	0	251.806	37
FALSE	High	Master Protein	P27824	Calnexin OS=Homo sapiens OX=9606 GN=CANX PE=1 SV=2	FALSE	TRUE	0	180.569	51.8581	34	83	34	1	592	67.526	4.6	High	High	High	High	High	High	High	High	High	High	Phospho [S554(100); S583(100)]	1.581	1.608	75.5	119.4	121.5	50.5	68.5	77.4	80.8	126.9	125.1	106.3	106.9	137.4	120.3	50.5	116.21	0	246.31	34
FALSE	High	Master Protein	P39023	60S ribosomal protein L3 OS=Homo sapiens OX=9606 GN=RPL3 PE=1 SV=2	FALSE	TRUE	0	180.18	51.3648	24	78	24	1	403	46.08	10.18	High	High	High	High	High	High	High	High	High	High		1.078	1.065	100	107.8	106.5	57.1	99.7	98	102.4	116.9	106.4	100.1	113.3	99.6	106.6	57.1	479.638	0	222.373	24
FALSE	High	Master Protein	B7Z645	Heterogeneous nuclear ribonucleoprotein Q OS=Homo sapiens OX=9606 GN=SYNCRIP PE=1 SV=1	FALSE	FALSE	0	179.886	54.5259	26	70	1	1	464	52.014	9.16	High	High	High	High	High	High	High	High	High	Not Found		1.288	1.272	93.6	120.6	119.1		82.8	95.5	102.6	126.2	120.9	114.8	114.8	116	126.3		67.978	0	224.506	26
FALSE	High	Master Protein	P31947	14-3-3 protein sigma OS=Homo sapiens OX=9606 GN=SFN PE=1 SV=1	FALSE	TRUE	0	179.283	78.2258	21	117	18	1	248	27.757	4.74	High	High	High	High	High	High	High	High	High	High		0.722	0.718	124.9	90.2	89.7	85.6	139.5	121.5	113.7	89	86.5	95.1	91.5	87.3	90.4	85.6	2447.44	2	354.157	21
FALSE	High	Master Protein	Q06830	Peroxiredoxin-1 OS=Homo sapiens OX=9606 GN=PRDX1 PE=1 SV=1	FALSE	TRUE	0	179.184	76.3819	19	95	15	1	199	22.096	8.13	High	High	High	High	High	High	High	High	High	High		1.039	1.06	93	96.6	98.6	135.4	93.4	90.1	95.5	94.5	97.2	98.2	99.3	101.6	94.9	135.4	8482.43	5	275.917	19
FALSE	High	Master Protein	Q99460	26S proteasome non-ATPase regulatory subunit 1 OS=Homo sapiens OX=9606 GN=PSMD1 PE=1 SV=2	FALSE	TRUE	0	179.064	41.6579	36	69	36	1	953	105.769	5.39	High	High	High	High	High	High	High	High	High	High	Acetyl [N-Term]	1.481	1.491	73.4	108.7	109.4	125.4	67.5	75.2	77.4	107.4	108.9	109.9	108.1	108.6	111.6	125.4	10.338	0	202.651	36
FALSE	High	Master Protein	P54577	Tyrosine--tRNA ligase, cytoplasmic OS=Homo sapiens OX=9606 GN=YARS PE=1 SV=4	FALSE	TRUE	0	178.239	68.9394	34	74	34	1	528	59.106	7.05	High	High	High	High	High	High	High	High	High	High	Acetyl [N-Term]	1.226	1.224	89.6	109.9	109.8	72.2	85.7	88.9	94.3	109.5	107.9	112.2	108.2	107.2	113.9	72.2	23.342	0	218.839	34
FALSE	High	Master Protein	P00367	Glutamate dehydrogenase 1, mitochondrial OS=Homo sapiens OX=9606 GN=GLUD1 PE=1 SV=2	FALSE	TRUE	0	178.018	53.2258	29	63	29	1	558	61.359	7.8	High	High	High	High	High	High	High	High	High	High		1.24	1.309	85.7	106.3	112.2	87.2	82.4	85.8	89	99.4	99.8	119.8	102.9	115.6	118.1	87.2	30.623	0	212.955	29
FALSE	High	Master Protein	P49321	Nuclear autoantigenic sperm protein OS=Homo sapiens OX=9606 GN=NASP PE=1 SV=2	FALSE	TRUE	0	177.758	60.2792	36	70	36	1	788	85.186	4.3	High	High	High	High	High	High	High	High	High	High		0.535	0.506	153.9	82.4	77.9	57.5	173.5	152.3	136	85.5	82.9	78.7	85.5	75.6	72.5	57.5	18.449	0	211.565	36
FALSE	High	Master Protein	A0A087WUT6	Eukaryotic translation initiation factor 5B OS=Homo sapiens OX=9606 GN=EIF5B PE=1 SV=1	FALSE	TRUE	0	177.697	40	42	66	41	1	1220	138.597	5.58	High	High	High	High	High	High	High	High	High	High	Phospho [S164(100); S214(100)]	1.191	1.167	93.8	111.7	109.4	55.4	83	99	99.3	111.9	112.4	110.7	105.1	110.2	113	55.4	7.33	1	190.645	42
FALSE	High	Master Protein	P33992	DNA replication licensing factor MCM5 OS=Homo sapiens OX=9606 GN=MCM5 PE=1 SV=5	FALSE	TRUE	0	177.503	55.7221	34	63	34	1	734	82.233	8.37	High	High	High	High	High	High	High	High	High	High		1.356	1.319	83.4	113.1	110	80.8	80.4	82.9	86.8	117.2	122.5	99.5	117.7	104.7	107.6	80.8	13.678	0	204.14	34
FALSE	High	Master Protein	P55786	Puromycin-sensitive aminopeptidase OS=Homo sapiens OX=9606 GN=NPEPPS PE=1 SV=2	FALSE	TRUE	0	176.712	41.1317	36	65	36	1	919	103.211	5.72	High	High	High	High	High	High	High	High	High	High		1.883	1.96	60.7	114.2	118.9	118.7	56.8	62.4	62.8	113.2	117.1	112.4	116.1	120.2	120.3	118.7	8.604	0	194.229	36
FALSE	High	Master Protein	Q13283	Ras GTPase-activating protein-binding protein 1 OS=Homo sapiens OX=9606 GN=G3BP1 PE=1 SV=1	FALSE	TRUE	0	175.715	51.2876	21	78	20	1	466	52.132	5.52	High	High	High	High	High	High	High	High	High	High		0.638	0.593	132.6	84.6	78.6	112.7	134.1	139.2	124.5	84.1	87.5	82.2	85.3	73.7	76.8	112.7	145.78	1	225.695	21
FALSE	High	Master Protein	P26640	Valine--tRNA ligase OS=Homo sapiens OX=9606 GN=VARS PE=1 SV=4	FALSE	TRUE	0	174.391	33.5443	36	60	36	1	1264	140.387	7.59	High	High	High	High	High	High	High	High	High	High		1.565	1.601	72.2	113.1	115.7	97.1	65.8	76.5	74.4	114.9	116	108.3	111.7	124.2	111.1	97.1	4.179	0	192.22	36
FALSE	High	Master Protein	Q9UHD8	Septin-9 OS=Homo sapiens OX=9606 GN=SEPTIN9 PE=1 SV=2	FALSE	TRUE	0	174.303	73.8908	39	69	39	1	586	65.361	8.97	High	High	High	High	High	High	High	High	High	High	Phospho [S30(100); T142(100)]	0.948	0.936	103.8	98.4	97.2	101.7	98.7	104.2	108.5	99.9	101.5	93.8	101.7	93.7	96.2	101.7	25.607	0	216.456	39
FALSE	High	Master Protein	Q1KMD3	Heterogeneous nuclear ribonucleoprotein U-like protein 2 OS=Homo sapiens OX=9606 GN=HNRNPUL2 PE=1 SV=1	FALSE	TRUE	0	174.231	48.4605	35	61	35	1	747	85.052	4.91	High	High	High	High	High	High	High	High	High	High		0.889	0.906	105.2	93.5	95.3	118.3	101.6	102.2	111.7	91.9	91.8	96.7	93	95	97.8	118.3	21.758	0	193.546	35
FALSE	High	Master Protein	P13489	Ribonuclease inhibitor OS=Homo sapiens OX=9606 GN=RNH1 PE=1 SV=2	FALSE	TRUE	0	173.488	74.8373	28	60	28	1	461	49.941	4.82	High	High	High	High	High	High	High	High	High	High		1.346	1.301	84.8	114.2	110.3	71.9	80.1	86.1	88.3	111.8	117.4	113.4	111.5	108.9	110.6	71.9	41.987	0	200.48	28
FALSE	High	Master Protein	P33993	DNA replication licensing factor MCM7 OS=Homo sapiens OX=9606 GN=MCM7 PE=1 SV=4	FALSE	TRUE	0	172.998	54.7983	33	65	33	1	719	81.257	6.46	High	High	High	High	High	High	High	High	High	High		1.229	1.181	86.9	106.7	102.6	111.4	82.9	86.7	91	111.1	113.4	95.7	112.3	95.9	99.5	111.4	12.257	0	215.479	33
FALSE	High	Master Protein	A5YKK6	CCR4-NOT transcription complex subunit 1 OS=Homo sapiens OX=9606 GN=CNOT1 PE=1 SV=2	FALSE	TRUE	0	172.25	21.0438	42	60	42	1	2376	266.768	7.11	High	High	High	High	High	High	High	High	High	High		1.56	1.565	66.8	104.2	104.5	173.6	58.5	70	71.9	105.3	109.7	97.6	104.9	103.4	105.1	173.6	1.213	0	193.985	42
FALSE	High	Master Protein	O75083	WD repeat-containing protein 1 OS=Homo sapiens OX=9606 GN=WDR1 PE=1 SV=4	FALSE	TRUE	0	171.217	56.9307	30	66	30	1	606	66.152	6.65	High	High	High	High	High	High	High	High	High	High		1.423	1.453	81.3	115.7	118.1	54.6	80.1	82.9	80.9	112.5	113.2	121.4	112.7	118.1	123.5	54.6	31.57	0	196.838	30
FALSE	High	Master Protein	Q7L576	Cytoplasmic FMR1-interacting protein 1 OS=Homo sapiens OX=9606 GN=CYFIP1 PE=1 SV=1	FALSE	TRUE	0	171.041	31.9234	35	59	35	1	1253	145.089	6.9	High	High	High	High	High	High	High	High	High	High		1.869	1.934	63.4	118.5	122.6	86.6	57.1	64.2	69	116.4	120.4	118.7	115.7	122	130.1	86.6	3.982	0	186.972	35
FALSE	High	Master Protein	Q99880	Histone H2B type 1-L OS=Homo sapiens OX=9606 GN=HIST1H2BL PE=1 SV=3	FALSE	TRUE	0	170.604	80.1587	21	205	0	1	126	13.944	10.32	Not Found	Not Found	Not Found	Not Found	Not Found	Not Found	Not Found	Not Found	Not Found	Not Found		0.695	0.784	125.5	87.2	98.4	66.8	156.2	119.4	101	87.1	85.5	88.9	106.8	101.8	86.6	66.8	81112.1	30	543.026	21
FALSE	High	Master Protein	Q9Y266	Nuclear migration protein nudC OS=Homo sapiens OX=9606 GN=NUDC PE=1 SV=1	FALSE	TRUE	0	169.501	53.1722	21	66	21	1	331	38.219	5.38	High	High	High	High	High	High	High	High	High	High		0.588	0.574	139	81.8	79.9	97.9	145.7	144.6	126.9	81.9	81.3	82.2	85	76.3	78.3	97.9	245.209	0	189.796	21
FALSE	High	Master Protein	P05198	Eukaryotic translation initiation factor 2 subunit 1 OS=Homo sapiens OX=9606 GN=EIF2S1 PE=1 SV=3	FALSE	TRUE	0	168.102	75.2381	28	60	28	1	315	36.089	5.08	High	High	High	High	High	High	High	High	High	High		0.977	0.995	99.1	96.8	98.6	116.6	98.4	96.3	102.5	95.6	96.3	98.6	100.4	98.1	97.3	116.6	283.804	0	194.161	28
FALSE	High	Master Protein	Q9NYU2	UDP-glucose:glycoprotein glucosyltransferase 1 OS=Homo sapiens OX=9606 GN=UGGT1 PE=1 SV=3	FALSE	TRUE	0	167.897	27.9743	37	54	37	1	1555	177.078	5.63	High	High	High	High	High	High	High	High	High	High		1.615	1.631	68.1	110	111.2	132	64.8	70.5	69.1	109.3	110.1	110.7	107.8	108.4	117.4	132	2.814	0	171.548	37
FALSE	High	Master Protein	P34931	Heat shock 70 kDa protein 1-like OS=Homo sapiens OX=9606 GN=HSPA1L PE=1 SV=2	FALSE	TRUE	0	167.622	32.9173	20	88	1	1	641	70.331	6.02	High	High	High	High	High	High	High	High	High	Not Found		1.02	0.982	111	113.3	109		105.4	106.3	121.4	116	119.4	104.4	113.9	113.9	99.3		20.544	0	277.745	20
FALSE	High	Master Protein	M0QZM1	Heterogeneous nuclear ribonucleoprotein M (Fragment) OS=Homo sapiens OX=9606 GN=HNRNPM PE=1 SV=1	FALSE	FALSE	0	166.712	69.9739	23	86	1	1	383	40.016	6.73	High	High	High	High	High	High	High	High	High	High		0.654	0.622	121.6	79.5	75.6	169.6	115.1	121.6	128.3	77	80.7	80.9	80.8	70.1	75.9	169.6	55.234	0	240.463	23
FALSE	High	Master Protein	O60814	Histone H2B type 1-K OS=Homo sapiens OX=9606 GN=HIST1H2BK PE=1 SV=3	FALSE	TRUE	0	166.416	74.6032	20	203	0	1	126	13.882	10.32	Not Found	Not Found	Not Found	Not Found	Not Found	Not Found	Not Found	Not Found	Not Found	Not Found		0.874	1.386	102	89.2	141.3	2.4	104	88.6	113.4	99.7	89.8	78.1	213.6	91	119.4	2.4	65792.3	2	539.641	20
FALSE	High	Master Protein	E7EX17	Eukaryotic translation initiation factor 4B OS=Homo sapiens OX=9606 GN=EIF4B PE=1 SV=1	FALSE	TRUE	0	166.413	47.2403	33	79	33	1	616	69.657	5.67	High	High	High	High	High	High	High	High	High	High	Phospho [S509(83.6)]	0.542	0.519	151.6	82.1	78.6	62.9	162.2	160	132.7	80.5	85.1	80.8	88.3	72.8	74.9	62.9	54.317	0	212.736	33
FALSE	High	Master Protein	Q2UVX4	SWISS-PROT:Q2UVX4 (Bos taurus) Complement C3 precursor	TRUE	FALSE	0	166.009	28.8207	40	57	40	1	1662	187.249	6.84	High	High	High	High	High	High	High	High	High	High		1.568	1.652	71.3	111.9	117.8	96.8	85	59.9	69.1	110.3	107.9	117.5	96.9	134.2	122.4	96.8	1.97	0	178.11	40
FALSE	High	Master Protein	Q01581	Hydroxymethylglutaryl-CoA synthase, cytoplasmic OS=Homo sapiens OX=9606 GN=HMGCS1 PE=1 SV=2	FALSE	TRUE	0	165.853	51.5385	23	61	23	1	520	57.257	5.41	High	High	High	High	High	High	High	High	High	High		0.882	0.771	117.7	103.7	90.7	63.7	117.1	117.6	118.4	128.7	112	70.5	127.6	70	74.5	63.7	70.097	0	207.303	23
FALSE	High	Master Protein	P62701	40S ribosomal protein S4, X isoform OS=Homo sapiens OX=9606 GN=RPS4X PE=1 SV=2	FALSE	TRUE	0	165.84	70.7224	24	65	24	1	263	29.579	10.15	High	High	High	High	High	High	High	High	High	High		0.914	0.919	111.6	102	102.6	51.6	107.9	113.7	113.1	113.1	103.7	89.2	115.9	94.6	97.2	51.6	561.341	0	198.416	24
FALSE	High	Master Protein	Q9Y3F4	Serine-threonine kinase receptor-associated protein OS=Homo sapiens OX=9606 GN=STRAP PE=1 SV=1	FALSE	TRUE	0	165.803	73.1429	21	63	21	1	350	38.414	5.12	High	High	High	High	High	High	High	High	High	High		0.777	0.787	115	89.3	90.4	115.8	120.6	110.3	114	90.9	92.6	84.4	98.7	86.6	86	115.8	121.168	0	199.68	21
FALSE	High	Master Protein	P52597	Heterogeneous nuclear ribonucleoprotein F OS=Homo sapiens OX=9606 GN=HNRNPF PE=1 SV=3	FALSE	TRUE	0	164.931	64.0964	16	70	14	1	415	45.643	5.58	High	High	High	High	High	High	High	High	High	High	Acetyl [N-Term]	0.718	0.73	120.1	86.2	87.6	118.2	140.8	118	101.5	86.4	85.8	86.5	91.3	86.3	85.2	118.2	99	0	246.305	16
FALSE	High	Master Protein	Q99873	Protein arginine N-methyltransferase 1 OS=Homo sapiens OX=9606 GN=PRMT1 PE=1 SV=3	FALSE	TRUE	0	163.894	56.0647	20	57	20	1	371	42.434	5.35	High	High	High	High	High	High	High	High	High	High		1.382	1.479	78.8	108.9	116.6	86.8	77.4	78.4	80.8	108.9	108.5	109.4	116.9	116.3	116.6	86.8	250.189	0	196.469	20
FALSE	High	Master Protein	P78344	Eukaryotic translation initiation factor 4 gamma 2 OS=Homo sapiens OX=9606 GN=EIF4G2 PE=1 SV=1	FALSE	TRUE	0	163.83	44.1014	35	60	35	1	907	102.297	7.14	High	High	High	High	High	High	High	High	High	High	Acetyl [N-Term]; Phospho [T508(85)]	1.53	1.53	74.5	114.1	114	92.2	67.5	78.2	77.9	116.5	117.1	108.6	114	109.9	118.1	92.2	7.2	0	185.252	35
FALSE	High	Master Protein	Q92499	ATP-dependent RNA helicase DDX1 OS=Homo sapiens OX=9606 GN=DDX1 PE=1 SV=2	FALSE	TRUE	0	163.322	52.7027	34	60	34	1	740	82.38	7.23	High	High	High	High	High	High	High	High	High	High		1.137	1.168	90.5	102.9	105.6	103.1	91.8	88.6	91	102.2	102.2	104.2	106.5	105.3	105	103.1	11.165	0	194.05	34
FALSE	High	Master Protein	P31946	14-3-3 protein beta/alpha OS=Homo sapiens OX=9606 GN=YWHAB PE=1 SV=3	FALSE	TRUE	0	163.191	67.8862	14	99	8	1	246	28.065	4.83	High	High	High	High	High	High	High	High	High	High		0.94	0.98	105.7	99.4	103.6	74	106.1	100.4	110.6	95.1	98.8	104.3	104.4	102.7	103.7	74	872.326	0	276.066	14
FALSE	High	Master Protein	Q13310	Polyadenylate-binding protein 4 OS=Homo sapiens OX=9606 GN=PABPC4 PE=1 SV=1	FALSE	TRUE	0	162.727	37.4224	27	68	2	1	644	70.738	9.26	High	High	High	High	High	High	High	High	High	Not Found		0.793	0.788	119.7	95	94.3	72.7	116.7	118.1	124.4	95.5	94.5	95.1	94.3	91.5	97.2	72.7	18.953	15	222.476	27
FALSE	High	Master Protein	P06899	Histone H2B type 1-J OS=Homo sapiens OX=9606 GN=HIST1H2BJ PE=1 SV=3	FALSE	TRUE	0	162.219	74.6032	20	194	1	1	126	13.896	10.32	High	High	High	High	High	High	High	High	High	High		0.598	0.586	141.2	84.4	82.7	75	137.5	143.7	142.4	87.2	93.5	72.5	92.6	83.9	71.8	75	53366	2	509.519	20
FALSE	High	Master Protein	Q10567	AP-1 complex subunit beta-1 OS=Homo sapiens OX=9606 GN=AP1B1 PE=1 SV=2	FALSE	TRUE	0	161.359	36.2487	34	65	16	1	949	104.57	5.06	High	High	High	High	High	High	High	High	High	High		1.542	1.561	72.5	111.7	113.1	108.1	67.2	76	74.2	115.7	116.3	103.1	112.5	113.7	113.1	108.1	11.023	0	211.622	34
FALSE	High	Master Protein	Q15046	Lysine--tRNA ligase OS=Homo sapiens OX=9606 GN=KARS PE=1 SV=3	FALSE	TRUE	0	161.113	48.4087	32	73	32	1	597	68.005	6.35	High	High	High	High	High	High	High	High	High	High		1.268	1.246	88	111.6	109.7	72.1	85.4	89.5	89.2	104	106.1	124.7	103.3	123.7	102	72.1	44.409	0	209.707	32
FALSE	High	Master Protein	Q14258	E3 ubiquitin/ISG15 ligase TRIM25 OS=Homo sapiens OX=9606 GN=TRIM25 PE=1 SV=2	FALSE	TRUE	0	160.639	49.0476	25	55	25	1	630	70.928	8.09	High	High	High	High	High	High	High	High	High	High	Phospho [S100(100)]	1.675	1.802	67.6	113.2	121.8	92	64.9	70.3	67.6	107.8	112.4	119.5	112.8	126.4	126.3	92	12.335	0	187.895	25
FALSE	High	Master Protein	P48147	Prolyl endopeptidase OS=Homo sapiens OX=9606 GN=PREP PE=1 SV=2	FALSE	TRUE	0	160.463	55.2113	32	62	32	1	710	80.648	5.86	High	High	High	High	High	High	High	High	High	High		1.67	1.693	69.5	116.1	117.8	89.7	66.8	71	70.9	118.9	117.3	112.2	116.7	118.5	118.1	89.7	10.482	0	177.649	32
FALSE	High	Master Protein	Q8IVF2	Protein AHNAK2 OS=Homo sapiens OX=9606 GN=AHNAK2 PE=1 SV=2	FALSE	TRUE	0	160.315	23.3822	42	60	41	1	5795	616.242	5.36	High	High	High	High	High	High	High	High	High	High		0.962	1.015	93.2	89.6	94.6	168	89.7	89.9	99.9	77.6	77.8	113.4	75.8	102.8	105.1	168	0.389	0	157.947	42
FALSE	High	Master Protein	P42166	Lamina-associated polypeptide 2, isoform alpha OS=Homo sapiens OX=9606 GN=TMPO PE=1 SV=2	FALSE	TRUE	0	160.271	51.7291	26	55	19	1	694	75.446	7.66	High	High	High	High	High	High	High	High	High	High	Phospho [S158(75.4)]	0.807	0.772	116.6	94.1	90.1	97.6	115.9	114.8	119.2	97.7	101.4	83.1	96.4	87	86.9	97.6	16.783	10	176.017	26
FALSE	High	Master Protein	Q92878	DNA repair protein RAD50 OS=Homo sapiens OX=9606 GN=RAD50 PE=1 SV=1	FALSE	TRUE	0	160.165	37.9573	51	62	51	1	1312	153.797	6.89	High	High	High	High	High	High	High	High	High	High		1.269	1.267	86.7	110	109.7	80.8	79.3	87.5	93.1	108.2	108.4	113.4	107	108.8	113.5	80.8	3.057	0	183.479	51
FALSE	High	Master Protein	B0YIW6	Archain 1, isoform CRA_a OS=Homo sapiens OX=9606 GN=ARCN1 PE=1 SV=1	FALSE	TRUE	0	160.164	42.5725	27	57	27	1	552	61.587	5.85	High	High	High	High	High	High	High	High	High	High		1.103	1.086	91.1	100.5	98.9	128.8	87.8	91.6	93.8	101.5	102.7	97.2	104.7	94.9	97	128.8	46.579	0	163.493	27
FALSE	High	Master Protein	P00505	Aspartate aminotransferase, mitochondrial OS=Homo sapiens OX=9606 GN=GOT2 PE=1 SV=3	FALSE	TRUE	0	159.71	62.093	26	77	26	1	430	47.487	9.01	High	High	High	High	High	High	High	High	High	High		0.887	0.911	110.9	98.3	101	69.3	119.9	119.5	93.3	102.8	90.3	101.9	99.3	101.6	102.1	69.3	84.317	0	242.973	26
FALSE	High	Master Protein	Q12931	Heat shock protein 75 kDa, mitochondrial OS=Homo sapiens OX=9606 GN=TRAP1 PE=1 SV=3	FALSE	TRUE	0	159.073	47.7273	27	53	26	1	704	80.06	8.21	High	High	High	High	High	High	High	High	High	High		1.001	1.024	100.6	100.7	103	87.3	97.4	98.6	105.7	101.2	101.4	99.4	105.6	98.4	105	87.3	7.254	0	183.872	27
FALSE	High	Master Protein	O95782	AP-2 complex subunit alpha-1 OS=Homo sapiens OX=9606 GN=AP2A1 PE=1 SV=3	FALSE	TRUE	0	158.767	40.5322	35	53	21	1	977	107.478	7.03	High	High	High	High	High	High	High	High	High	High		1.448	1.506	79	114.4	118.9	63.2	73.5	82.1	81.4	115.8	117.6	109.7	117.6	118.4	120.7	63.2	5.357	11	177.002	35
FALSE	High	Master Protein	A0A0A0MRM8	Unconventional myosin-VI OS=Homo sapiens OX=9606 GN=MYO6 PE=1 SV=1	FALSE	FALSE	0	158.201	37.4302	37	48	1	1	1253	144.924	8.56	High	High	High	High	High	High	High	High	High	Not Found		1.685	1.829	73.8	124.4	135.1		63	78.5	80	116	126.5	130.8	127.2	146.1	131.9		2.822	0	152.508	37
FALSE	High	Master Protein	P04181	Ornithine aminotransferase, mitochondrial OS=Homo sapiens OX=9606 GN=OAT PE=1 SV=1	FALSE	TRUE	0	158.169	58.3144	22	52	22	1	439	48.504	7.03	High	High	High	High	High	High	High	High	High	High		1.151	1.121	92.8	106.8	104.1	88.8	87.6	94.9	96	107.4	110.4	102.7	111.4	97.6	103.2	88.8	38.137	0	156.384	22
FALSE	High	Master Protein	A0A2R8Y5A3	Catenin beta-1 OS=Homo sapiens OX=9606 GN=CTNNB1 PE=1 SV=1	FALSE	TRUE	0	158.128	40.8685	29	60	23	1	783	85.626	5.97	High	High	High	High	High	High	High	High	High	High		1.678	1.679	73	122.4	122.5	46.1	65.6	78.6	74.8	118	125.1	124.1	111.8	127.6	128.3	46.1	11.844	0	195.488	29
FALSE	High	Master Protein	P26599	Polypyrimidine tract-binding protein 1 OS=Homo sapiens OX=9606 GN=PTBP1 PE=1 SV=1	FALSE	TRUE	0	158.06	57.6271	21	67	17	1	531	57.186	9.17	High	High	High	High	High	High	High	High	High	High	Acetyl [N-Term]	0.811	0.822	117.8	95.5	96.8	69.6	110.8	116.5	126	93.1	93.6	99.9	96.4	93.6	100.5	69.6	74.858	5	211.118	21
FALSE	High	Master Protein	P12081	Histidine--tRNA ligase, cytoplasmic OS=Homo sapiens OX=9606 GN=HARS PE=1 SV=2	FALSE	TRUE	0	157.868	51.277	30	64	24	1	509	57.374	5.88	High	High	High	High	High	High	High	High	High	High		1.335	1.359	85.8	114.5	116.6	49.4	83.9	86.3	87.1	114	113.6	116	115.9	114.8	119	49.4	27.651	7	200.42	30
FALSE	High	Master Protein	J3KN16	Proteasome adapter and scaffold protein ECM29 OS=Homo sapiens OX=9606 GN=ECPAS PE=1 SV=1	FALSE	TRUE	0	157.715	21.8642	37	53	37	1	2017	223.552	8.75	High	High	High	High	High	High	High	High	High	High		1.734	1.73	64.7	112.1	111.9	134.1	57.9	68.8	67.3	112.8	116.5	107.1	107.5	112.1	115.9	134.1	1.474	0	163.423	37
FALSE	High	Master Protein	P07954	Fumarate hydratase, mitochondrial OS=Homo sapiens OX=9606 GN=FH PE=1 SV=3	FALSE	TRUE	0	156.991	58.2353	23	56	23	1	510	54.602	8.76	High	High	High	High	High	High	High	High	High	High		0.726	0.718	120.6	87.6	86.6	115.5	120.5	116.1	125.3	86.4	86.2	90.3	87.6	82.9	89.2	115.5	27.48	0	183.941	23
FALSE	High	Master Protein	Q8N1F7	Nuclear pore complex protein Nup93 OS=Homo sapiens OX=9606 GN=NUP93 PE=1 SV=2	FALSE	TRUE	0	155.655	45.7875	39	57	39	1	819	93.43	5.72	High	High	High	High	High	High	High	High	High	High		1.416	1.385	81.3	115.1	112.6	72.9	74.2	85.1	84.6	119.2	120.3	105.8	118.2	108.4	111.3	72.9	6.038	0	183.06	39
FALSE	High	Master Protein	P11413	Glucose-6-phosphate 1-dehydrogenase OS=Homo sapiens OX=9606 GN=G6PD PE=1 SV=4	FALSE	TRUE	0	155.56	66.9903	30	66	30	1	515	59.219	6.84	High	High	High	High	High	High	High	High	High	High		1.639	1.709	70.9	116.2	121.2	74.8	67.4	71.5	73.9	113.5	113.6	121.6	114.4	125.1	124.2	74.8	20.984	0	203.846	30
FALSE	High	Master Protein	Q13045	Protein flightless-1 homolog OS=Homo sapiens OX=9606 GN=FLII PE=1 SV=2	FALSE	TRUE	0	155.079	34.8306	33	55	33	1	1269	144.659	6.05	High	High	High	High	High	High	High	High	High	High	Phospho [S436(100)]; Acetyl [N-Term]	1.732	1.787	68.2	118.2	121.9	75.1	63	71.6	70	114.8	119.4	120.3	114.4	124.7	126.6	75.1	3.453	0	167.442	33
FALSE	High	Master Protein	P26641	Elongation factor 1-gamma OS=Homo sapiens OX=9606 GN=EEF1G PE=1 SV=3	FALSE	TRUE	0	154.83	59.0389	25	68	25	1	437	50.087	6.67	High	High	High	High	High	High	High	High	High	High		1.338	1.344	85.4	114.2	114.8	56.9	83.3	88.4	84.5	123.7	107.3	111.6	114.9	114.1	115.3	56.9	55.234	0	200.738	25
FALSE	High	Master Protein	Q96I24	Far upstream element-binding protein 3 OS=Homo sapiens OX=9606 GN=FUBP3 PE=1 SV=2	FALSE	TRUE	0	154.658	65.5594	29	59	26	1	572	61.602	8.38	High	High	High	High	High	High	High	High	High	High		0.683	0.671	130.2	89	87.4	80.3	127.1	126.1	137.4	88.1	88.2	90.6	87.2	86.4	88.6	80.3	19.691	0	182.247	29
FALSE	High	Master Protein	P62195	26S proteasome regulatory subunit 8 OS=Homo sapiens OX=9606 GN=PSMC5 PE=1 SV=1	FALSE	TRUE	0	153.935	64.7783	25	63	8	1	406	45.597	7.55	High	High	High	High	High	High	High	High	High	High		0.705	0.731	119.3	84	87.2	128.4	121.5	113.6	122.6	81.4	83.1	87.7	88.2	86.3	87.1	128.4	42.94	19	209.118	25
FALSE	High	Master Protein	P51991	Heterogeneous nuclear ribonucleoprotein A3 OS=Homo sapiens OX=9606 GN=HNRNPA3 PE=1 SV=2	FALSE	TRUE	0	153.933	57.1429	24	70	21	1	378	39.571	9.01	High	High	High	High	High	High	High	High	High	High	Phospho [S358(98.6)]; Acetyl [N-Term]	0.662	0.672	128.8	85.2	86.6	98.3	138.3	120.4	127.6	83.9	88.4	83.4	86.6	87.6	85.6	98.3	280.838	0	201.07	24
FALSE	High	Master Protein	P52948	Nuclear pore complex protein Nup98-Nup96 OS=Homo sapiens OX=9606 GN=NUP98 PE=1 SV=4	FALSE	TRUE	0	153.488	23.2251	37	51	37	1	1817	197.457	6.4	High	High	High	High	High	High	High	High	High	High	Phospho [S623(99.8); S888(100)]	0.941	0.938	102.4	96.4	96.1	115.3	98.5	102.1	106.8	95	99.6	94.5	99.5	93.6	95.1	115.3	3.143	0	161.027	37
FALSE	High	Master Protein	E7EW20	Unconventional myosin-VI OS=Homo sapiens OX=9606 GN=MYO6 PE=1 SV=2	FALSE	TRUE	0	153.304	35.5212	37	47	1	1	1295	149.774	8.51	High	High	High	High	High	High	High	High	High	High		1.954	2.081	60.6	118.4	126.1	84.8	56.3	62.6	62.8	112.8	118.5	123.9	114.3	130.3	133.6	84.8	2.485	34	149.017	37
FALSE	High	Master Protein	E9PK25	Cofilin-1 OS=Homo sapiens OX=9606 GN=CFL1 PE=1 SV=1	FALSE	TRUE	0	153.028	65.1961	20	78	14	1	204	22.714	8.34	High	High	High	High	High	High	High	High	High	High		0.669	0.681	130.4	87.2	88.8	80.8	149.6	138.5	103.1	85.1	84.5	92	91.7	85.9	88.8	80.8	2681.7	8	218.055	20
FALSE	High	Master Protein	Q8WUF5	RelA-associated inhibitor OS=Homo sapiens OX=9606 GN=PPP1R13L PE=1 SV=4	FALSE	TRUE	0	152.992	48.43	31	52	31	1	828	89.036	6.81	High	High	High	High	High	High	High	High	High	High	Phospho [S113(100)]; Acetyl [N-Term]	0.95	0.93	103.7	98.5	96.5	104	98.5	103.3	109.2	95.9	98.7	100.9	99.1	93.1	97.1	104	11.519	0	174.033	31
FALSE	High	Master Protein	Q08378	Golgin subfamily A member 3 OS=Homo sapiens OX=9606 GN=GOLGA3 PE=1 SV=2	FALSE	TRUE	0	152.259	28.0374	38	49	38	1	1498	167.252	5.44	High	High	High	High	High	High	High	High	High	High	Acetyl [N-Term]	0.79	0.789	113.7	89.8	89.7	120.3	109.8	113.1	118.1	85.5	86.9	97	86.6	91.1	91.6	120.3	2.014	0	167.902	38
FALSE	High	Master Protein	A0A0C4DGG9	Chromodomain-helicase-DNA-binding protein 4 OS=Homo sapiens OX=9606 GN=CHD4 PE=1 SV=1	FALSE	TRUE	0	152.129	26.5875	41	54	41	1	1937	220.336	6.02	High	High	High	High	High	High	High	High	High	High		1.316	1.26	82.3	108.3	103.7	116.9	71	86.4	89.5	114	119	92.1	103.9	100.3	106.9	116.9	1.87	0	157.014	41
FALSE	High	Master Protein	Q02878	60S ribosomal protein L6 OS=Homo sapiens OX=9606 GN=RPL6 PE=1 SV=3	FALSE	TRUE	0	152.127	53.8194	21	74	21	1	288	32.708	10.58	High	High	High	High	High	High	High	High	High	High		0.728	0.727	116.2	84.6	84.6	143.7	126.1	119.3	103.4	92.6	89.4	71.9	94.5	78.4	80.8	143.7	544.559	0	222.916	21
FALSE	High	Master Protein	P17858	ATP-dependent 6-phosphofructokinase, liver type OS=Homo sapiens OX=9606 GN=PFKL PE=1 SV=6	FALSE	TRUE	0	151.662	39.4872	28	54	23	1	780	84.964	7.5	High	High	High	High	High	High	High	High	High	High		1.789	1.861	64.7	115.8	120.5	97	60.7	66.5	67	115	119.3	113	115.4	121.7	124.3	97	10.078	0	173.967	28
FALSE	High	Master Protein	P35658	Nuclear pore complex protein Nup214 OS=Homo sapiens OX=9606 GN=NUP214 PE=1 SV=2	FALSE	TRUE	0	151.458	22.3445	38	52	38	1	2090	213.488	7.47	High	High	High	High	High	High	High	High	High	High		1.037	1.045	91.9	95.3	96	150.4	81.7	97.1	97	94.1	95.4	96.3	98.6	93.3	96.1	150.4	3.201	0	151.967	38
FALSE	High	Master Protein	O15371	Eukaryotic translation initiation factor 3 subunit D OS=Homo sapiens OX=9606 GN=EIF3D PE=1 SV=1	FALSE	TRUE	0	151.314	57.6642	24	49	24	1	548	63.932	6.05	High	High	High	High	High	High	High	High	High	High		1.287	1.279	85.8	110.5	109.7	82	80.3	88.3	88.8	111.7	114.5	105.2	113	105.3	110.9	82	38.137	0	158.419	24
FALSE	High	Master Protein	Q15181	Inorganic pyrophosphatase OS=Homo sapiens OX=9606 GN=PPA1 PE=1 SV=2	FALSE	TRUE	0	151.239	88.2353	25	60	24	1	289	32.639	5.86	High	High	High	High	High	High	High	High	High	High		0.822	0.812	118.7	97.6	96.3	62.2	131.1	110.2	114.6	95.7	91.9	105.2	95.1	95.9	98	62.2	250.189	2	200.45	25
FALSE	High	Master Protein	Q08945	FACT complex subunit SSRP1 OS=Homo sapiens OX=9606 GN=SSRP1 PE=1 SV=1	FALSE	TRUE	0	151.129	41.7489	26	50	26	1	709	81.024	6.87	High	High	High	High	High	High	High	High	High	High		1.079	1.089	97.6	105.3	106.3	72.4	94.1	100.6	98.1	107.8	101.2	107.1	109.7	101.7	107.4	72.4	11.589	0	156.602	26
FALSE	High	Master Protein	Q96QK1	Vacuolar protein sorting-associated protein 35 OS=Homo sapiens OX=9606 GN=VPS35 PE=1 SV=2	FALSE	TRUE	0	150.981	41.0804	30	59	28	1	796	91.649	5.49	High	High	High	High	High	High	High	High	High	High		1.732	1.795	64	110.9	114.9	130.3	59.3	67.1	65.7	110.5	111.3	111	111.8	113.4	119.6	130.3	9.471	2	169.188	30
FALSE	High	Master Protein	Q9NYF8	Bcl-2-associated transcription factor 1 OS=Homo sapiens OX=9606 GN=BCLAF1 PE=1 SV=2	FALSE	TRUE	0	150.727	34.1304	32	66	1	1	920	106.059	9.98	High	High	High	High	High	High	High	High	High	Not Found	Phospho [S177(100); S397(100); S512(100); S658(99.9)]	0.561	0.575	142	79.6	81.6	90.4	151.4	142.4	132.1	76.8	79.1	83	84.9	80.7	79.1	90.4	9	36	169.57	32
FALSE	High	Master Protein	P41091	Eukaryotic translation initiation factor 2 subunit 3 OS=Homo sapiens OX=9606 GN=EIF2S3 PE=1 SV=3	FALSE	TRUE	0	150.588	56.9915	22	56	22	1	472	51.077	8.4	High	High	High	High	High	High	High	High	High	High		1.306	1.269	86.7	113.2	110	70.1	86.4	85.3	88.4	116.4	114.9	108.5	108.2	107.8	114.2	70.1	81.54	0	172.146	22
FALSE	High	Master Protein	O43143	Pre-mRNA-splicing factor ATP-dependent RNA helicase DHX15 OS=Homo sapiens OX=9606 GN=DHX15 PE=1 SV=2	FALSE	TRUE	0	150.355	47.044	33	52	32	1	795	90.875	7.46	High	High	High	High	High	High	High	High	High	High		1.393	1.384	78.2	109	108.3	113.6	72.2	81.1	81.4	108.3	110.1	108.5	105.7	104.4	114.7	113.6	10.078	1	147.305	33
FALSE	High	Master Protein	P46777	60S ribosomal protein L5 OS=Homo sapiens OX=9606 GN=RPL5 PE=1 SV=3	FALSE	TRUE	0	150.354	54.5455	20	71	20	1	297	34.341	9.72	High	High	High	High	High	High	High	High	High	High		0.969	0.991	103	99.9	102.1	85.1	99.9	101.9	107.2	103.5	101.5	94.6	108.4	101.1	96.8	85.1	463.159	0	201.866	20
FALSE	High	Master Protein	P61247	40S ribosomal protein S3a OS=Homo sapiens OX=9606 GN=RPS3A PE=1 SV=2	FALSE	TRUE	0	149.824	67.803	23	75	23	1	264	29.926	9.73	High	High	High	High	High	High	High	High	High	High		0.845	0.89	115.8	97.9	103	49.9	126	108.8	112.7	100.4	105.6	87.6	108	101.3	99.7	49.9	378.269	0	225.417	23
FALSE	High	Master Protein	P51610	Host cell factor 1 OS=Homo sapiens OX=9606 GN=HCFC1 PE=1 SV=2	FALSE	TRUE	0	149.614	21.5233	33	57	33	1	2035	208.602	7.46	High	High	High	High	High	High	High	High	High	High		0.989	0.976	98.5	97.4	96.1	124.3	91.6	100	103.8	96.8	100.8	94.5	95.4	95.7	97.1	124.3	3.267	0	160.722	33
FALSE	High	Master Protein	P23396	40S ribosomal protein S3 OS=Homo sapiens OX=9606 GN=RPS3 PE=1 SV=2	FALSE	TRUE	0	149.162	69.9588	18	66	18	1	243	26.671	9.66	High	High	High	High	High	High	High	High	High	High		0.991	1.022	97.7	96.8	99.8	117	94.8	94.8	103.4	104.1	92	94.4	102.4	98.5	98.5	117	378.269	0	212.648	18
FALSE	High	Master Protein	Q9NTJ3	Structural maintenance of chromosomes protein 4 OS=Homo sapiens OX=9606 GN=SMC4 PE=1 SV=2	FALSE	TRUE	0	148.99	30.1242	39	52	39	1	1288	147.091	6.79	High	High	High	High	High	High	High	High	High	High	Phospho [S41(79.5)]	1.18	1.136	94.3	111.3	107.1	61.8	86	98.3	98.6	114.9	119.1	99.9	115.5	102	103.9	61.8	2.604	0	163.561	39
FALSE	High	Master Protein	Q92614	Unconventional myosin-XVIIIa OS=Homo sapiens OX=9606 GN=MYO18A PE=1 SV=3	FALSE	TRUE	0	148.667	24.5862	39	50	39	1	2054	232.971	6.3	High	High	High	High	High	High	High	High	High	High	Phospho [S1998(99)]	1.25	1.227	79.6	99.4	97.6	170.2	70.5	82.1	86.1	96.9	104.3	97.1	96.9	99.7	96.1	170.2	1.241	0	139.258	39
FALSE	High	Master Protein	A0A494C1K3	General transcription factor II-I OS=Homo sapiens OX=9606 GN=GTF2I PE=1 SV=1	FALSE	TRUE	0	148.097	29.4219	31	55	31	1	1159	130.965	8.69	High	High	High	High	High	High	High	High	High	High		1	0.959	104.6	104.7	100.4	70.9	100.4	101.5	111.9	112.3	114.1	87.6	104.9	96.5	99.7	70.9	3.594	0	160.507	31
FALSE	High	Master Protein	P62191	26S proteasome regulatory subunit 4 OS=Homo sapiens OX=9606 GN=PSMC1 PE=1 SV=1	FALSE	TRUE	0	147.779	67.9545	28	59	27	1	440	49.154	6.21	High	High	High	High	High	High	High	High	High	High		0.911	0.884	104	94.7	92	127.9	98.9	104.4	108.7	96.3	95.9	91.9	94.9	89.4	91.6	127.9	42.94	1	178.087	28
FALSE	High	Master Protein	Q9NVP1	ATP-dependent RNA helicase DDX18 OS=Homo sapiens OX=9606 GN=DDX18 PE=1 SV=2	FALSE	TRUE	0	147.742	54.6269	29	53	29	1	670	75.359	9.5	High	High	High	High	High	High	High	High	High	High		1.283	1.273	86.2	110.5	109.7	80.7	82.3	87.2	89.1	115.3	114.8	101.5	121.8	100.3	107.1	80.7	17.957	0	152.506	29
FALSE	High	Master Protein	A0A0A0MRN9	Ankyrin repeat domain-containing protein 2 OS=Homo sapiens OX=9606 GN=ANKRD2 PE=1 SV=1	FALSE	FALSE	0	147.694	77.1772	26	50	26	1	333	37.098	6.09	High	High	High	High	High	High	High	High	High	High	Acetyl [N-Term]	0.472	0.452	154.6	73	69.9	107.5	159	150.4	154.3	74.3	75.8	68.8	79.8	64.3	65.7	107.5	80.113	0	159.264	26
FALSE	High	Master Protein	Q9BQG0	Myb-binding protein 1A OS=Homo sapiens OX=9606 GN=MYBBP1A PE=1 SV=2	FALSE	TRUE	0	147.674	24.5482	32	58	32	1	1328	148.762	9.28	High	High	High	High	High	High	High	High	High	High		1.875	1.874	61.1	114.6	114.5	129.5	56.3	64.1	63	119.6	126.3	97.9	120.2	108.5	114.8	129.5	3.294	0	167.538	32
FALSE	High	Master Protein	P02538	SWISS-PROT:P02538 Tax_Id=9606 Gene_Symbol=KRT6A Keratin, type II cytoskeletal 6A	TRUE	TRUE	0	147.578	36.7021	27	80	7	1	564	60.008	8	High	High	High	High	High	High	High	High	High	High		1.305	1.118	90.6	118.3	101.3	69.3	89.1	86.3	96.4	124.2	100.2	130.4	97.8	101.2	105	69.3	21.967	1	234.351	27
FALSE	High	Master Protein	Q15365	Poly(rC)-binding protein 1 OS=Homo sapiens OX=9606 GN=PCBP1 PE=1 SV=2	FALSE	TRUE	0	147.503	70.7865	17	58	11	1	356	37.474	7.09	High	High	High	High	High	High	High	High	High	High		1.013	0.991	97.8	99.1	97	118.4	95.2	95.3	103	108.3	91.1	97.8	98.6	95.6	96.7	118.4	123.52	8	193.204	17
FALSE	High	Master Protein	P24752	Acetyl-CoA acetyltransferase, mitochondrial OS=Homo sapiens OX=9606 GN=ACAT1 PE=1 SV=1	FALSE	TRUE	0	147.21	62.2951	26	60	26	1	427	45.171	8.85	High	High	High	High	High	High	High	High	High	High		0.826	0.847	103.5	85.6	87.7	169.8	108.1	102.6	99.9	85.2	84.5	86.9	89.1	84.6	89.2	169.8	41.622	0	196.994	26
FALSE	High	Master Protein	P04264	Keratin, type II cytoskeletal 1 OS=Homo sapiens OX=9606 GN=KRT1 PE=1 SV=6	FALSE	TRUE	0	145.96	48.1366	33	59	27	1	644	65.999	8.12	High	High	High	High	High	High	High	High	High	High		3.337	1.031	57.2	190.7	59	79.6	55.7	64.8	50.9	200.5	55.3	316.2	66.3	36.8	73.8	79.6	12.539	2	185.506	33
FALSE	High	Master Protein	P49589	Cysteine--tRNA ligase, cytoplasmic OS=Homo sapiens OX=9606 GN=CARS PE=1 SV=3	FALSE	TRUE	0	145.741	48.9305	32	50	31	1	748	85.419	6.76	High	High	High	High	High	High	High	High	High	High		1.542	1.561	70.1	108.1	109.4	137.2	65.6	72	72.6	105.6	109.1	109.6	104	111.2	113.2	137.2	9	0	165.5	32
FALSE	High	Master Protein	O43290	U4/U6.U5 tri-snRNP-associated protein 1 OS=Homo sapiens OX=9606 GN=SART1 PE=1 SV=1	FALSE	TRUE	0	145.554	46.75	33	50	33	1	800	90.2	6.13	High	High	High	High	High	High	High	High	High	High		0.608	0.581	134.6	81.9	78.2	115.7	136.4	149.1	118.4	79.8	83.2	82.7	81.8	74.8	78	115.7	10.7	0	147.848	33
FALSE	High	Master Protein	P42224	Signal transducer and activator of transcription 1-alpha/beta OS=Homo sapiens OX=9606 GN=STAT1 PE=1 SV=2	FALSE	TRUE	0	145.365	44.6667	29	52	29	1	750	87.28	6.05	High	High	High	High	High	High	High	High	High	High		1.687	1.63	68.6	115.7	111.8	111.6	60.1	76.2	69.5	119.1	116.8	111.2	109.9	109.5	116	111.6	7.185	0	154.362	29
FALSE	High	Master Protein	P38606	V-type proton ATPase catalytic subunit A OS=Homo sapiens OX=9606 GN=ATP6V1A PE=1 SV=2	FALSE	TRUE	0	145.342	55.9157	29	52	29	1	617	68.26	5.52	High	High	High	High	High	High	High	High	High	High		1.441	1.475	76.9	110.8	113.4	96.7	71	79.5	80.2	116.7	103.5	112.2	114	115	111.2	96.7	13.962	0	150.628	29
FALSE	High	Master Protein	O00299	Chloride intracellular channel protein 1 OS=Homo sapiens OX=9606 GN=CLIC1 PE=1 SV=4	FALSE	TRUE	0	145.31	81.7427	16	58	16	1	241	26.906	5.17	High	High	High	High	High	High	High	High	High	High		1.002	1.023	103.4	103.6	105.8	61.6	108.5	117.8	83.9	101.7	102.3	106.9	102.8	111.1	103.4	61.6	294.521	0	189.868	16
FALSE	High	Master Protein	O43242	26S proteasome non-ATPase regulatory subunit 3 OS=Homo sapiens OX=9606 GN=PSMD3 PE=1 SV=2	FALSE	TRUE	0	145.053	52.4345	30	54	30	1	534	60.939	8.44	High	High	High	High	High	High	High	High	High	High		1.432	1.481	78.2	111.9	115.8	82.3	72.7	81.1	80.8	109.6	113.2	112.9	111.8	116.7	118.9	82.3	14.118	0	162.682	30
FALSE	High	Master Protein	K7ELL7	Glucosidase 2 subunit beta OS=Homo sapiens OX=9606 GN=PRKCSH PE=1 SV=1	FALSE	TRUE	0	144.848	38.6916	21	66	21	1	535	60.154	4.41	High	High	High	High	High	High	High	High	High	High		0.683	0.679	131.7	89.9	89.4	67.3	145	143	107	87.2	86.4	96	87.6	89.4	91.2	67.3	99	0	206.038	21
FALSE	High	Master Protein	P61981	14-3-3 protein gamma OS=Homo sapiens OX=9606 GN=YWHAG PE=1 SV=2	FALSE	TRUE	0	144.771	65.1822	19	92	14	1	247	28.285	4.89	High	High	High	High	High	High	High	High	High	High		0.917	0.915	103.8	95.2	94.9	118.4	116.2	100.3	94.8	96.9	82.7	105.9	93.6	95.8	95.4	118.4	526.5	7	259.543	19
FALSE	High	Master Protein	P05388	60S acidic ribosomal protein P0 OS=Homo sapiens OX=9606 GN=RPLP0 PE=1 SV=1	FALSE	TRUE	0	144.585	53.6278	18	60	18	1	317	34.252	5.97	High	High	High	High	High	High	High	High	High	High		1.019	1.064	98.8	100.6	105.1	86.6	93.7	98	104.6	101.4	102.8	97.6	107.4	106.5	101.2	86.6	205.914	0	190.955	18
FALSE	High	Master Protein	P04843	Dolichyl-diphosphooligosaccharide--protein glycosyltransferase subunit 1 OS=Homo sapiens OX=9606 GN=RPN1 PE=1 SV=1	FALSE	TRUE	0	144.528	50.5766	30	55	30	1	607	68.527	6.38	High	High	High	High	High	High	High	High	High	High		1.57	1.552	77.2	121.2	119.8	45.2	74.7	77.5	79.5	123.8	136.5	103.4	111.5	128.7	119.2	45.2	14.672	0	168.326	30
FALSE	High	Master Protein	Q8N163	Cell cycle and apoptosis regulator protein 2 OS=Homo sapiens OX=9606 GN=CCAR2 PE=1 SV=2	FALSE	TRUE	0	144.025	47.2373	34	60	34	1	923	102.838	5.22	High	High	High	High	High	High	High	High	High	High		1.316	1.308	87.4	115	114.3	49.7	81.7	90.6	90	117.4	116.4	111.4	117.6	108.3	117	49.7	7.458	0	159.982	34
FALSE	High	Master Protein	O15144	Actin-related protein 2/3 complex subunit 2 OS=Homo sapiens OX=9606 GN=ARPC2 PE=1 SV=1	FALSE	TRUE	0	143.969	60.6667	22	51	22	1	300	34.311	7.36	High	High	High	High	High	High	High	High	High	High		1.222	1.251	88.2	107.8	110.3	81.4	84.5	86.9	93.1	104.6	106.8	111.9	108.5	111.8	110.6	81.4	109.53	0	148.356	22
FALSE	High	Master Protein	E9PCR7	2-oxoglutarate dehydrogenase, mitochondrial OS=Homo sapiens OX=9606 GN=OGDH PE=1 SV=1	FALSE	TRUE	0	143.636	39.3064	33	46	33	1	1038	117.59	6.92	High	High	High	High	High	High	High	High	High	High		1.616	1.689	72.2	116.6	121.9	68	70.4	73.3	72.7	114	117.4	118.4	116.4	122.7	126.6	68	5.31	0	138.059	33
FALSE	High	Master Protein	Q14103	Heterogeneous nuclear ribonucleoprotein D0 OS=Homo sapiens OX=9606 GN=HNRNPD PE=1 SV=1	FALSE	TRUE	0	143.595	41.4085	19	58	4	1	355	38.41	7.81	High	High	High	High	High	High	High	High	High	High	Phospho [S83(98.6)]	0.629	0.629	142.4	89.6	89.5	35.6	178.3	135.6	113.3	89.3	91	88.6	94.1	88.2	86.2	35.6	629.957	18	188.589	19
FALSE	High	Master Protein	P27348	14-3-3 protein theta OS=Homo sapiens OX=9606 GN=YWHAQ PE=1 SV=1	FALSE	TRUE	0	143.48	63.2653	16	80	12	1	245	27.747	4.78	High	High	High	High	High	High	High	High	High	High		1.323	1.315	84.5	111.7	111.1	78.2	79.5	83.6	90.2	109.3	110.7	115.2	110.6	109.1	113.5	78.2	277.256	0	262.316	16
FALSE	High	Master Protein	O95817	BAG family molecular chaperone regulator 3 OS=Homo sapiens OX=9606 GN=BAG3 PE=1 SV=3	FALSE	TRUE	0	143.437	71.1304	29	50	29	1	575	61.557	6.95	High	High	High	High	High	High	High	High	High	High	Phospho [S173(99.5); S275(98.3); S279(100)]	0.662	0.629	138.8	91.9	87.4	45.8	160.4	122.4	133.7	95.2	89.4	91	92.4	84.4	85.2	45.8	14.849	0	156.305	29
FALSE	High	Master Protein	Q15019	Septin-2 OS=Homo sapiens OX=9606 GN=SEPTIN2 PE=1 SV=1	FALSE	TRUE	0	143.419	65.097	17	49	17	1	361	41.461	6.6	High	High	High	High	High	High	High	High	High	High		0.784	0.793	123.3	96.6	97.8	47.1	125.2	118.5	126	94.6	93.2	102	100	93.7	99.6	47.1	70.969	0	182.157	17
FALSE	High	Master Protein	Q9BXJ9	N-alpha-acetyltransferase 15, NatA auxiliary subunit OS=Homo sapiens OX=9606 GN=NAA15 PE=1 SV=1	FALSE	TRUE	0	143.336	39.9538	34	58	32	1	866	101.208	7.42	High	High	High	High	High	High	High	High	High	High		1.521	1.547	75	114.1	116	84.7	70.2	78	76.9	115.1	118.2	108.9	116.4	114.3	117.4	84.7	4.729	2	166.912	34
FALSE	High	Master Protein	P61158	Actin-related protein 3 OS=Homo sapiens OX=9606 GN=ACTR3 PE=1 SV=3	FALSE	TRUE	0	143.287	63.6364	20	54	20	1	418	47.341	5.88	High	High	High	High	High	High	High	High	High	High		1.6	1.669	74.2	118.7	123.8	49.9	70.1	75.7	76.8	115	117.5	123.5	119	121.4	131.1	49.9	59.619	0	173.046	20
FALSE	High	Master Protein	Q96PK6	RNA-binding protein 14 OS=Homo sapiens OX=9606 GN=RBM14 PE=1 SV=2	FALSE	TRUE	0	143.254	39.4619	25	47	25	1	669	69.449	9.67	High	High	High	High	High	High	High	High	High	High	Phospho [T206(100)]	0.813	0.826	115.2	93.6	95.1	88.2	112.1	114.7	118.7	90.7	93.7	96.4	94.6	95.3	95.5	88.2	30.623	0	157.956	25
FALSE	High	Master Protein	E9PK91	Bcl-2-associated transcription factor 1 OS=Homo sapiens OX=9606 GN=BCLAF1 PE=1 SV=1	FALSE	FALSE	0	142.958	34.7876	31	64	1	1	871	100.346	9.95	High	High	High	High	High	High	High	High	High	High	Phospho [S177(100); S397(100); S512(100); S658(99.9)]	0.966	1.042	58	56	60.4	477.1	61	52.5	60.4	54.5	55.2	58.3	59.9	57.8	63.4	477.1	8.55	0	160.768	31
FALSE	High	Master Protein	P47897	Glutamine--tRNA ligase OS=Homo sapiens OX=9606 GN=QARS PE=1 SV=1	FALSE	TRUE	0	142.763	46.3226	29	55	28	1	775	87.743	7.15	High	High	High	High	High	High	High	High	High	High		1.707	1.686	70.1	119.6	118.2	76.4	65.2	72.9	72.2	121.1	124.4	113.3	118.3	116.2	120.1	76.4	7.348	0	172.849	29
FALSE	High	Master Protein	P51659	Peroxisomal multifunctional enzyme type 2 OS=Homo sapiens OX=9606 GN=HSD17B4 PE=1 SV=3	FALSE	TRUE	0	142.665	44.1576	28	55	28	1	736	79.636	8.84	High	High	High	High	High	High	High	High	High	High		1.289	1.32	83.5	107.6	110.2	95.8	78	85.3	87.3	105.6	108.2	109.1	105.6	108.3	116.8	95.8	10.103	0	179.934	28
FALSE	High	Master Protein	O95573	Long-chain-fatty-acid--CoA ligase 3 OS=Homo sapiens OX=9606 GN=ACSL3 PE=1 SV=3	FALSE	TRUE	0	142.506	47.6389	23	47	21	1	720	80.368	8.38	High	High	High	High	High	High	High	High	High	High		1.823	1.846	57.4	104.7	106	195.9	53	58	61.2	103.7	114.1	96.2	95.2	111.7	111	195.9	8.441	0	146.641	23
FALSE	High	Master Protein	A0A1B0GW77	Alpha-aminoadipic semialdehyde dehydrogenase OS=Homo sapiens OX=9606 GN=ALDH7A1 PE=1 SV=1	FALSE	TRUE	0	142.501	47.2924	24	59	24	1	554	59.995	8.18	High	High	High	High	High	High	High	High	High	High		1.407	1.402	78.8	111	110.5	99	76.2	78.3	82.1	110.9	110.9	111.1	109.3	107.6	114.7	99	21.638	0	184.534	24
FALSE	High	Master Protein	Q15084	Protein disulfide-isomerase A6 OS=Homo sapiens OX=9606 GN=PDIA6 PE=1 SV=1	FALSE	TRUE	0	142.275	54.7727	21	52	21	1	440	48.091	5.08	High	High	High	High	High	High	High	High	High	High		1.121	1.114	96.5	108.2	107.5	63.3	92.6	96.3	100.6	105.9	106.5	112.2	107.4	103.9	111.3	63.3	29.303	0	179.017	21
FALSE	High	Master Protein	O60488	Long-chain-fatty-acid--CoA ligase 4 OS=Homo sapiens OX=9606 GN=ACSL4 PE=1 SV=2	FALSE	TRUE	0	141.64	46.2729	26	49	24	1	711	79.137	8.38	High	High	High	High	High	High	High	High	High	High		1.474	1.52	71.8	105.8	109.1	140.3	67.7	71.7	75.8	103.1	108.1	106.1	101.2	109	117	140.3	9	2	159.876	26
FALSE	High	Master Protein	Q8N257	Histone H2B type 3-B OS=Homo sapiens OX=9606 GN=HIST3H2BB PE=1 SV=3	FALSE	TRUE	0	141.113	73.0159	16	184	0	1	126	13.9	10.32	Not Found	Not Found	Not Found	Not Found	Not Found	Not Found	Not Found	Not Found	Not Found	Not Found																		12327.5	0	477.268	16
FALSE	High	Master Protein	P27797	Calreticulin OS=Homo sapiens OX=9606 GN=CALR PE=1 SV=1	FALSE	TRUE	0	140.823	52.0384	21	62	21	1	417	48.112	4.44	High	High	High	High	High	High	High	High	High	High		0.627	0.627	128.9	80.8	80.9	128.4	134	135.1	117.5	78.8	76.8	86.8	82.3	76.3	83.9	128.4	44.066	0	180.949	21
FALSE	High	Master Protein	P09960	Leukotriene A-4 hydrolase OS=Homo sapiens OX=9606 GN=LTA4H PE=1 SV=2	FALSE	TRUE	0	140.533	49.4272	27	53	27	1	611	69.241	6.18	High	High	High	High	High	High	High	High	High	High		1.605	1.672	68.3	109.7	114.2	123.6	64	70.6	70.3	109.9	110.1	109	113.4	112.8	116.3	123.6	10.885	0	168.922	27
FALSE	High	Master Protein	O60313	Dynamin-like 120 kDa protein, mitochondrial OS=Homo sapiens OX=9606 GN=OPA1 PE=1 SV=3	FALSE	TRUE	0	139.751	39.6875	31	44	23	1	960	111.561	7.87	High	High	High	High	High	High	High	High	High	High		1.24	1.233	87.7	108.8	108.1	86.3	84.9	87.3	90.9	109.4	114	102.9	105	108.9	110.4	86.3	3.092	8	142.353	31
FALSE	High	Master Protein	B0QY89	Eukaryotic translation initiation factor 3 subunit L OS=Homo sapiens OX=9606 GN=EIF3L PE=1 SV=1	FALSE	TRUE	0	139.638	37.8913	21	46	21	1	607	70.857	6.65	High	High	High	High	High	High	High	High	High	High		1.556	1.551	74.2	115.5	115.1	85.4	68	78.5	76.2	117.1	117.8	111.6	117.6	110.3	117.5	85.4	17.738	0	145.456	21
FALSE	High	Master Protein	P36871	Phosphoglucomutase-1 OS=Homo sapiens OX=9606 GN=PGM1 PE=1 SV=3	FALSE	TRUE	0	139.557	62.8114	28	46	28	1	562	61.411	6.76	High	High	High	High	High	High	High	High	High	High	Phospho [S117(87.7)]	1.613	1.633	70.2	113.2	114.6	106.2	65.9	72.3	72.3	114.3	116.5	108.7	114.4	112.7	116.7	106.2	10.288	0	146.056	28
FALSE	High	Master Protein	Q9Y3I0	tRNA-splicing ligase RtcB homolog OS=Homo sapiens OX=9606 GN=RTCB PE=1 SV=1	FALSE	TRUE	0	139.464	49.1089	22	50	22	1	505	55.175	7.23	High	High	High	High	High	High	High	High	High	High		1.025	1.084	101.3	103.8	109.7	55.5	103.5	98.9	101.4	114.9	93.2	103.4	111.4	114.4	103.5	55.5	24.119	0	155.692	22
FALSE	High	Master Protein	Q14203	Dynactin subunit 1 OS=Homo sapiens OX=9606 GN=DCTN1 PE=1 SV=3	FALSE	TRUE	0	138.838	28.9515	31	47	31	1	1278	141.607	5.81	High	High	High	High	High	High	High	High	High	High		1.157	1.163	90	104.1	104.7	103.6	79.4	93.4	97.3	106.1	105.3	100.9	107.1	100.9	106	103.6	2.711	0	159.906	31
FALSE	High	Master Protein	B7Z596	Tropomyosin alpha-1 chain OS=Homo sapiens OX=9606 GN=TPM1 PE=1 SV=1	FALSE	FALSE	0	138.651	49.0909	23	57	14	1	275	31.733	4.89	High	High	High	High	High	High	High	High	High	High		0.572	0.544	137.8	78.8	75	125.1	147.5	132.1	133.8	76.9	76.3	83.3	72.9	77.7	74.3	125.1	99	0	195.429	23
FALSE	High	Master Protein	P18124	60S ribosomal protein L7 OS=Homo sapiens OX=9606 GN=RPL7 PE=1 SV=1	FALSE	TRUE	0	138.324	56.4516	19	66	19	1	248	29.207	10.65	High	High	High	High	High	High	High	High	High	High	Acetyl [N-Term]	0.983	1.014	101.3	99.6	102.8	88.9	98.3	99.8	106	102.2	105	91.5	114.9	96.7	96.7	88.9	864.964	0	191.669	19
FALSE	High	Master Protein	O00429	Dynamin-1-like protein OS=Homo sapiens OX=9606 GN=DNM1L PE=1 SV=2	FALSE	TRUE	0	138.03	50.5435	31	53	3	1	736	81.826	6.81	High	High	High	High	High	High	High	High	High	High	Acetyl [N-Term]	1.48	1.514	75.9	112.2	114.9	91.1	73.3	76	78.3	111.1	115.9	109.7	114.1	117.2	113.3	91.1	7.014	28	154.736	31
FALSE	High	Master Protein	O00622	CCN family member 1 OS=Homo sapiens OX=9606 GN=CCN1 PE=1 SV=1	FALSE	TRUE	0	137.889	64.8294	23	55	23	1	381	41.998	8.21	High	High	High	High	High	High	High	High	High	High		1.191	1.15	75	89.3	86.2	248.4	75.4	75.8	73.8	61.7	59.4	146.9	53.5	111.8	93.3	248.4	39.471	0	160.864	23
FALSE	High	Master Protein	Q9Y446	Plakophilin-3 OS=Homo sapiens OX=9606 GN=PKP3 PE=1 SV=1	FALSE	TRUE	0	137.822	42.66	31	51	31	1	797	87.029	9.32	High	High	High	High	High	High	High	High	High	High		0.913	0.92	108.7	99.2	100	76.1	103.3	106.7	116.1	100.7	103.8	93.2	102.5	100.2	97.4	76.1	7.014	0	153.827	31
FALSE	High	Master Protein	O95793	Double-stranded RNA-binding protein Staufen homolog 1 OS=Homo sapiens OX=9606 GN=STAU1 PE=1 SV=2	FALSE	TRUE	0	137.55	51.4731	27	53	24	1	577	63.143	9.44	High	High	High	High	High	High	High	High	High	High		0.713	0.682	124.4	88.7	84.8	106.1	125.2	125.5	122.5	90.2	88.5	87.5	88.7	81.3	84.5	106.1	16.191	5	154.912	27
FALSE	High	Master Protein	Q9NZB2	Constitutive coactivator of PPAR-gamma-like protein 1 OS=Homo sapiens OX=9606 GN=FAM120A PE=1 SV=2	FALSE	TRUE	0	137.11	30.0537	30	48	25	1	1118	121.811	8.88	High	High	High	High	High	High	High	High	High	High		1.356	1.345	80.2	108.8	107.9	109.1	68.9	87.6	84.2	112.9	107.4	106.2	97.2	121.5	105	109.1	4.513	5	157.141	30
FALSE	High	Master Protein	P46063	ATP-dependent DNA helicase Q1 OS=Homo sapiens OX=9606 GN=RECQL PE=1 SV=3	FALSE	TRUE	0	137.055	47.3035	28	52	28	1	649	73.41	7.88	High	High	High	High	High	High	High	High	High	High		1.542	1.632	69.3	106.9	113.1	131.8	66.7	70.5	70.8	103.7	105.5	111.7	106.6	115	117.8	131.8	11.664	0	155.464	28
FALSE	High	Master Protein	A0A0A0MRF6	A-kinase anchor protein 9 OS=Homo sapiens OX=9606 GN=AKAP9 PE=1 SV=1	FALSE	TRUE	0	136.916	12.4552	42	46	42	1	3910	453.214	4.98	High	High	High	High	High	High	High	High	High	High		0.858	0.846	105.6	90.7	89.4	142.8	98.3	105.6	113.1	89.1	90.9	92	91.4	86.7	90.2	142.8	0.458	0	134.37	42
FALSE	High	Master Protein	P67809	Nuclease-sensitive element-binding protein 1 OS=Homo sapiens OX=9606 GN=YBX1 PE=1 SV=3	FALSE	TRUE	0	136.823	51.8519	17	64	11	1	324	35.903	9.88	High	High	High	High	High	High	High	High	High	High		0.553	0.535	138	76.3	73.9	135.3	145.2	127.7	141.2	77.7	76.6	74.5	79.8	75.4	66.5	135.3	1177.77	9	165.055	17
FALSE	High	Master Protein	Q14126	Desmoglein-2 OS=Homo sapiens OX=9606 GN=DSG2 PE=1 SV=2	FALSE	TRUE	0	136.623	35.7782	29	46	29	1	1118	122.218	5.24	High	High	High	High	High	High	High	High	High	High		1.466	1.454	76.3	111.8	110.9	103	67.1	79.2	82.5	111.9	117.8	105.7	103.5	113.8	115.4	103	3.703	0	156.194	29
FALSE	High	Master Protein	O95831	Apoptosis-inducing factor 1, mitochondrial OS=Homo sapiens OX=9606 GN=AIFM1 PE=1 SV=1	FALSE	TRUE	0	136.455	43.7194	22	50	22	1	613	66.859	8.95	High	High	High	High	High	High	High	High	High	High		1.219	1.222	88	107.3	107.6	91.5	88.1	83.2	92.6	107.1	110.2	104.5	100.8	108.3	113.6	91.5	17.738	0	158.963	22
FALSE	High	Master Protein	G3V5R9	Kinesin light chain 1 OS=Homo sapiens OX=9606 GN=KLC1 PE=1 SV=1	FALSE	FALSE	0	136.316	39.0476	25	46	20	1	630	71.363	7.66	High	High	High	High	High	High	High	High	High	High	Phospho [S590(89.3)]	0.829	0.821	112.9	93.6	92.7	102.6	112.4	109	117.3	92.7	92	95.9	95.3	89.5	93.3	102.6	9.578	7	144.552	25
FALSE	High	Master Protein	P00491	Purine nucleoside phosphorylase OS=Homo sapiens OX=9606 GN=PNP PE=1 SV=2	FALSE	TRUE	0	135.944	83.391	18	52	18	1	289	32.097	6.95	High	High	High	High	High	High	High	High	High	High	Acetyl [N-Term]	1.03	1.097	100.2	103.2	109.9	60	104.4	95.7	100.6	99.8	101.4	108.3	107.2	108.8	113.8	60	80.113	0	164.351	18
FALSE	High	Master Protein	O00231	26S proteasome non-ATPase regulatory subunit 11 OS=Homo sapiens OX=9606 GN=PSMD11 PE=1 SV=3	FALSE	TRUE	0	135.905	57.109	25	47	25	1	422	47.434	6.48	High	High	High	High	High	High	High	High	High	High		1.256	1.285	84.9	106.7	109.1	97.7	81.1	83.9	89.8	106	108.5	105.5	109.1	108.6	109.7	97.7	19.535	0	156.253	25
FALSE	High	Master Protein	P07384	Calpain-1 catalytic subunit OS=Homo sapiens OX=9606 GN=CAPN1 PE=1 SV=1	FALSE	TRUE	0	135.776	45.5182	31	53	30	1	714	81.838	5.67	High	High	High	High	High	High	High	High	High	High		1.759	1.804	67.5	118.7	121.7	76.4	63.3	69.4	69.7	119.8	122.1	114.3	120	122.2	122.9	76.4	9.564	1	160.104	31
FALSE	High	Master Protein	E9PRY8	Elongation factor 1-delta OS=Homo sapiens OX=9606 GN=EEF1D PE=1 SV=1	FALSE	TRUE	0	135.629	29.5552	19	74	9	1	697	76.523	7.05	High	High	High	High	High	High	High	High	High	High	Phospho [S549(100)]	0.558	0.54	148	82.6	79.9	68.7	156.3	165.7	121.9	79.7	83.1	84.9	85.6	75.1	78.9	68.7	9.578	13	240.103	19
FALSE	High	Master Protein	Q9Y2W1	Thyroid hormone receptor-associated protein 3 OS=Homo sapiens OX=9606 GN=THRAP3 PE=1 SV=2	FALSE	TRUE	0	135.459	31.4136	33	53	32	1	955	108.601	10.15	High	High	High	High	High	High	High	High	High	High	Phospho [S243(100)]	0.619	0.618	135.9	84.1	84	88.1	142.4	148.1	117.1	80.8	79.9	91.7	83.5	85.5	83	88.1	4.736	1	162.439	33
FALSE	High	Master Protein	A0A0C4DG17	40S ribosomal protein SA OS=Homo sapiens OX=9606 GN=RPSA PE=1 SV=1	FALSE	TRUE	0	135.457	58.3333	17	55	17	1	300	33.293	4.87	High	High	High	High	High	High	High	High	High	High		0.834	0.837	114.8	95.7	96.1	80.2	141	94.8	108.5	97.7	92.7	96.9	100.5	92	95.8	80.2	204.353	0	186.222	17
FALSE	High	Master Protein	Q14240	Eukaryotic initiation factor 4A-II OS=Homo sapiens OX=9606 GN=EIF4A2 PE=1 SV=2	FALSE	TRUE	0	135.44	48.6486	22	62	8	1	407	46.373	5.48	High	High	High	High	High	High	High	High	High	High		1.001	1.02	95.5	95.6	97.4	134.8	91.3	93.7	101.4	95.5	99.9	91.3	101.4	96.4	94.3	134.8	67.129	0	198.501	22
FALSE	High	Master Protein	P29966	Myristoylated alanine-rich C-kinase substrate OS=Homo sapiens OX=9606 GN=MARCKS PE=1 SV=4	FALSE	TRUE	0	135.363	54.8193	15	56	14	1	332	31.536	4.45	High	High	High	High	High	High	High	High	High	High	Phospho [T150(99.9)]	0.713	0.686	126.7	90.4	86.9	88.3	128.2	111.5	140.4	91.2	86.7	93.1	86	89.3	85.2	88.3	2153.43	2	143.458	15
FALSE	High	Master Protein	E7EQT4	Apoptotic chromatin condensation inducer in the nucleus OS=Homo sapiens OX=9606 GN=ACIN1 PE=1 SV=2	FALSE	FALSE	0	135.187	27.0561	34	52	18	1	1301	147.275	6.73	High	High	High	High	High	High	High	High	High	High	Phospho [S325(98.6); S670(100)]	0.659	0.647	138.5	91.3	89.7	41.5	136.2	143.2	136.2	90.4	88.9	94.7	92.7	85.6	90.7	41.5	2.822	16	163.978	34
FALSE	High	Master Protein	P51858	Hepatoma-derived growth factor OS=Homo sapiens OX=9606 GN=HDGF PE=1 SV=1	FALSE	TRUE	0	135.083	85.8333	26	58	25	1	240	26.772	4.73	High	High	High	High	High	High	High	High	High	High	Phospho [S165(100)]	0.619	0.598	138.8	86	83	76.6	148.8	127.1	140.6	84.2	78.8	94.9	83	82.5	83.5	76.6	257.086	1	182.739	26
FALSE	High	Master Protein	P16152	Carbonyl reductase [NADPH] 1 OS=Homo sapiens OX=9606 GN=CBR1 PE=1 SV=3	FALSE	TRUE	0	134.707	79.0614	19	50	16	1	277	30.356	8.32	High	High	High	High	High	High	High	High	High	High		1.085	1.078	93.9	101.9	101.2	109.1	95.8	90.4	95.5	100.8	98.6	106.1	104.1	98.7	100.8	109.1	214.443	3	151.735	19
FALSE	High	Master Protein	O14745	Na(+)/H(+) exchange regulatory cofactor NHE-RF1 OS=Homo sapiens OX=9606 GN=SLC9A3R1 PE=1 SV=4	FALSE	TRUE	0	133.838	62.2905	19	50	19	1	358	38.845	5.77	High	High	High	High	High	High	High	High	High	High		0.566	0.53	150.2	85	79.6	55.7	157.8	156.8	135.9	87.7	85.2	82.1	87.1	76	75.8	55.7	29.303	0	154.856	19
FALSE	High	Master Protein	Q93008	Probable ubiquitin carboxyl-terminal hydrolase FAF-X OS=Homo sapiens OX=9606 GN=USP9X PE=1 SV=3	FALSE	TRUE	0	133.798	18.3268	38	44	38	1	2570	292.094	5.8	High	High	High	High	High	High	High	High	High	High		1.781	1.861	64.1	114.2	119.3	107.1	59.8	65.6	66.9	111.5	119.5	111.7	113.7	126.7	117.6	107.1	0.904	0	130.107	38
FALSE	High	Master Protein	Q9UJU6	Drebrin-like protein OS=Homo sapiens OX=9606 GN=DBNL PE=1 SV=1	FALSE	TRUE	0	133.494	51.1628	19	49	3	1	430	48.178	5.05	High	High	High	High	High	High	High	High	High	High	Phospho [S275(99.4)]	0.722	0.709	114.9	83	81.5	161.5	115.3	110.4	119.2	79.6	83.7	85.7	81.4	83.2	80	161.5	42.652	20	154.736	19
FALSE	High	Master Protein	Q9Y2A7	Nck-associated protein 1 OS=Homo sapiens OX=9606 GN=NCKAP1 PE=1 SV=1	FALSE	TRUE	0	133.414	28.6348	30	52	30	1	1128	128.707	6.62	High	High	High	High	High	High	High	High	High	High		1.724	1.784	64	110.3	114.2	134.2	58.5	66.2	67.3	109.8	110.6	110.7	110.6	116.3	115.8	134.2	3.859	0	153.21	30
FALSE	High	Master Protein	Q12788	Transducin beta-like protein 3 OS=Homo sapiens OX=9606 GN=TBL3 PE=1 SV=2	FALSE	TRUE	0	133.404	41.0891	24	41	24	1	808	88.978	6.9	High	High	High	High	High	High	High	High	High	High		1.583	1.567	69.3	109.6	108.5	137.8	65.8	72	69.9	110.2	114	104.7	106.6	109.6	109.4	137.8	4.964	0	137.511	24
FALSE	High	Master Protein	P54578	Ubiquitin carboxyl-terminal hydrolase 14 OS=Homo sapiens OX=9606 GN=USP14 PE=1 SV=3	FALSE	TRUE	0	133.161	61.9433	27	44	27	1	494	56.033	5.3	High	High	High	High	High	High	High	High	High	High		1.281	1.313	86.1	110.3	113	72	84.9	85	88.3	109.5	107.5	113.9	113.3	108.5	117.1	72	12.46	0	144.649	27
FALSE	High	Master Protein	Q13177	Serine/threonine-protein kinase PAK 2 OS=Homo sapiens OX=9606 GN=PAK2 PE=1 SV=3	FALSE	TRUE	0	133.041	49.2366	20	44	14	1	524	58.006	5.96	High	High	High	High	High	High	High	High	High	High		0.939	0.93	109.9	103.2	102.2	54.3	105.5	107.8	116.4	101.3	99.5	108.7	101.5	98.6	106.4	54.3	24.551	8	148.96	20
FALSE	High	Master Protein	P30041	Peroxiredoxin-6 OS=Homo sapiens OX=9606 GN=PRDX6 PE=1 SV=3	FALSE	TRUE	0	132.999	71.875	24	57	24	1	224	25.019	6.38	High	High	High	High	High	High	High	High	High	High		0.95	1.068	103.2	98.1	110.2	65.7	100.7	99.3	109.6	95	92.2	107.1	117.4	106	107.2	65.7	561.341	0	161.536	24
FALSE	High	Master Protein	G3V1V0	Myosin light polypeptide 6 OS=Homo sapiens OX=9606 GN=MYL6 PE=1 SV=1	FALSE	FALSE	0	132.767	75.7764	11	72	1	1	161	18.026	4.77	High	High	High	High	High	High	High	High	High	High		0.736	0.699	122.8	90.4	85.9	102.8	139.5	108.3	120.7	88.4	85.7	97.1	81.9	92.5	83.2	102.8	1466.8	21	204.087	11
FALSE	High	Master Protein	P43034	Platelet-activating factor acetylhydrolase IB subunit alpha OS=Homo sapiens OX=9606 GN=PAFAH1B1 PE=1 SV=2	FALSE	TRUE	0	132.648	57.8049	21	57	20	1	410	46.608	7.37	High	High	High	High	High	High	High	High	High	High		1.358	1.39	80.6	109.4	112	93.9	79.9	83.7	78.1	106.9	106.7	114.7	109.2	112.2	114.8	93.9	29.303	1	182.953	21
FALSE	High	Master Protein	Q9H361	Polyadenylate-binding protein 3 OS=Homo sapiens OX=9606 GN=PABPC3 PE=1 SV=2	FALSE	TRUE	0	132.528	27.7338	23	57	1	1	631	69.987	9.67	High	High	High	High	High	High	High	High	High	Not Found		0.831	0.528	141.3	117.4	74.6		84.1	153.6	186.2	102.2	114.2	135.9	79.5	70.2	74.2		9.537	0	158.497	23
FALSE	High	Master Protein	P00390	Glutathione reductase, mitochondrial OS=Homo sapiens OX=9606 GN=GSR PE=1 SV=2	FALSE	TRUE	0	132.526	56.705	21	48	21	1	522	56.221	8.5	High	High	High	High	High	High	High	High	High	High		0.881	0.903	112.2	98.8	101.4	62.7	113.7	132.1	90.8	98.5	100.6	97.4	102.5	99.4	102.2	62.7	24.929	0	157.784	21
FALSE	High	Master Protein	P23284	Peptidyl-prolyl cis-trans isomerase B OS=Homo sapiens OX=9606 GN=PPIB PE=1 SV=2	FALSE	TRUE	0	132.312	64.3519	18	70	17	1	216	23.728	9.41	High	High	High	High	High	High	High	High	High	High		0.765	0.765	112.7	86.3	86.3	144	119	113.6	105.6	85.2	82.9	90.9	85.6	86.5	86.7	144	561.341	1	213.868	18
FALSE	High	Master Protein	Q08J23	tRNA (cytosine(34)-C(5))-methyltransferase OS=Homo sapiens OX=9606 GN=NSUN2 PE=1 SV=2	FALSE	TRUE	0	132.253	50.4563	31	50	31	1	767	86.416	6.77	High	High	High	High	High	High	High	High	High	High	Phospho [S743(99.8)]	1.24	1.211	90.3	111.9	109.3	65.6	88.1	90.1	92.6	111.6	113.5	110.7	109.5	110	108.3	65.6	6.499	0	153.103	31
FALSE	High	Master Protein	P09972	Fructose-bisphosphate aldolase C OS=Homo sapiens OX=9606 GN=ALDOC PE=1 SV=2	FALSE	TRUE	0	131.608	51.0989	17	98	10	1	364	39.431	6.87	High	High	High	High	High	High	High	High	High	High		1.067	1.07	82.6	88.1	88.4	222.7	82.4	81.1	84.3	84.8	88.9	90.7	87.4	89.9	87.8	222.7	66.002	0	218.118	17
FALSE	High	Master Protein	Q5VTR2	E3 ubiquitin-protein ligase BRE1A OS=Homo sapiens OX=9606 GN=RNF20 PE=1 SV=2	FALSE	TRUE	0	131.477	37.2308	32	46	29	1	975	113.592	5.94	High	High	High	High	High	High	High	High	High	High		0.706	0.682	118.8	83.9	81	149.1	117.4	126.7	112.3	84.7	85.5	81.4	89.6	74.6	78.8	149.1	3.427	3	156.919	32
FALSE	High	Master Protein	P47895	Aldehyde dehydrogenase family 1 member A3 OS=Homo sapiens OX=9606 GN=ALDH1A3 PE=1 SV=2	FALSE	TRUE	0	131.39	47.8516	25	45	25	1	512	56.073	7.25	High	High	High	High	High	High	High	High	High	High		3.37	4.034	33	111.3	133.2	167.2	32.2	32.8	34.1	87.7	88.4	157.8	85	163	151.7	167.2	18.953	0	149.098	25
FALSE	High	Master Protein	P12429	Annexin A3 OS=Homo sapiens OX=9606 GN=ANXA3 PE=1 SV=3	FALSE	TRUE	0	131.08	61.9195	24	57	24	1	323	36.353	5.92	High	High	High	High	High	High	High	High	High	High		0.935	0.981	106.9	100	104.9	64.7	105.8	105.8	109.3	96.5	96.6	106.7	105.9	104.3	104.4	64.7	73.989	0	187.664	24
FALSE	High	Master Protein	P54886	Delta-1-pyrroline-5-carboxylate synthase OS=Homo sapiens OX=9606 GN=ALDH18A1 PE=1 SV=2	FALSE	TRUE	0	130.987	38.7421	29	45	29	1	795	87.248	7.12	High	High	High	High	High	High	High	High	High	High		1.41	1.381	80.5	113.5	111.2	84.5	77.9	80	83.6	113.3	114.6	112.5	112.3	110.3	111	84.5	5.31	0	146.309	29
FALSE	High	Master Protein	A0A1W2PNX8	Protein unc-45 homolog A OS=Homo sapiens OX=9606 GN=UNC45A PE=1 SV=1	FALSE	TRUE	0	130.958	36.0701	34	46	34	1	1084	118.319	6.71	High	High	High	High	High	High	High	High	High	High		1.629	1.615	74.1	120.7	119.6	57	68.5	76.3	77.3	123	119.7	119.3	116.3	129.1	113.3	57	2.928	0	143.762	34
FALSE	High	Master Protein	Q14157	Ubiquitin-associated protein 2-like OS=Homo sapiens OX=9606 GN=UBAP2L PE=1 SV=2	FALSE	TRUE	0	130.405	30.5428	22	45	22	1	1087	114.465	7.11	High	High	High	High	High	High	High	High	High	High	Phospho [S458(77.3); S477(85.8); T615(96.7)]	0.581	0.544	141.3	82.1	76.9	98.8	142.3	135.7	146	83	82.3	81.1	83.9	70	76.9	98.8	10.406	0	139.571	22
FALSE	High	Master Protein	P15880	40S ribosomal protein S2 OS=Homo sapiens OX=9606 GN=RPS2 PE=1 SV=2	FALSE	TRUE	0	130.344	54.6075	16	69	16	1	293	31.305	10.24	High	High	High	High	High	High	High	High	High	High		0.937	0.968	107.7	100.9	104.3	61.5	107	108.1	107.9	107.5	106.1	89	113.4	98.5	100.8	61.5	72.053	0	180.094	16
FALSE	High	Master Protein	A0A087X2I1	26S proteasome regulatory subunit 10B OS=Homo sapiens OX=9606 GN=PSMC6 PE=1 SV=1	FALSE	TRUE	0	130.313	66.9975	24	48	24	1	403	45.768	7.78	High	High	High	High	High	High	High	High	High	High		0.899	0.904	110.5	99.4	99.9	70.6	110.8	107.9	112.9	96.2	96.9	104.9	100	97.7	102.1	70.6	21.122	0	153.451	24
FALSE	High	Master Protein	P23381	Tryptophan--tRNA ligase, cytoplasmic OS=Homo sapiens OX=9606 GN=WARS PE=1 SV=2	FALSE	TRUE	0	130.213	46.0722	23	47	23	1	471	53.132	6.23	High	High	High	High	High	High	High	High	High	High		1.283	1.348	80.8	103.7	108.9	119.8	79.1	79.4	83.9	101.7	104.6	104.7	107.3	108.1	111.3	119.8	20.544	0	149.565	23
FALSE	High	Master Protein	P09874	Poly [ADP-ribose] polymerase 1 OS=Homo sapiens OX=9606 GN=PARP1 PE=1 SV=4	FALSE	TRUE	0	130.123	34.8126	31	46	31	1	1014	113.012	8.88	High	High	High	High	High	High	High	High	High	High		1.12	1.078	99.4	111.3	107.1	46.8	84.6	108.1	105.4	110.6	124	99.3	97.6	105.3	118.3	46.8	3.314	0	138.866	31
FALSE	High	Master Protein	P15531	Nucleoside diphosphate kinase A OS=Homo sapiens OX=9606 GN=NME1 PE=1 SV=1	FALSE	TRUE	0	129.82	70.3947	12	62	1	1	152	17.138	6.19	High	High	High	High	High	High	High	High	High	High		0.824	0.979	87.7	72.3	85.8	262.6	106.3	74.4	82.4	71	70.2	75.6	86.1	92.4	79	262.6	3510.19	0	203.459	12
FALSE	High	Master Protein	X6RLX0	ELKS/Rab6-interacting/CAST family member 1 OS=Homo sapiens OX=9606 GN=ERC1 PE=1 SV=1	FALSE	TRUE	0	129.704	34.0179	33	44	33	1	1120	128.396	5.97	High	High	High	High	High	High	High	High	High	High	Phospho [S674(97.8)]	0.745	0.756	111.3	82.9	84.2	164.6	110	106.9	117.1	76.1	79.3	93.3	80.9	85.8	86	164.6	2.304	0	149.598	33
FALSE	High	Master Protein	G8JLA2	Myosin light polypeptide 6 OS=Homo sapiens OX=9606 GN=MYL6 PE=1 SV=1	FALSE	FALSE	0	129.687	80.2632	11	70	1	1	152	17.078	4.55	High	High	High	High	High	High	High	High	High	High		0.759	0.73	84.1	63.8	61.4	372.1	90	72.1	90.1	58.9	61.8	70.8	58.8	67	58.2	372.1	2309.13	0	201.305	11
FALSE	High	Master Protein	Q16181	Septin-7 OS=Homo sapiens OX=9606 GN=SEPTIN7 PE=1 SV=2	FALSE	TRUE	0	129.525	50.1144	25	51	24	1	437	50.648	8.63	High	High	High	High	High	High	High	High	High	High		0.989	0.965	102.2	101.1	98.6	94	98.2	102.8	105.6	100.8	97.6	105	96.2	95.8	103.9	94	24.551	2	173.127	25
FALSE	High	Master Protein	O00267	Transcription elongation factor SPT5 OS=Homo sapiens OX=9606 GN=SUPT5H PE=1 SV=1	FALSE	TRUE	0	129.099	34.9586	31	44	31	1	1087	120.925	5.06	High	High	High	High	High	High	High	High	High	High		0.753	0.768	125.5	94.5	96.5	50.5	124.5	124.8	127.2	93.6	92.5	97.4	96.3	94.5	98.6	50.5	3.52	0	140.231	31
FALSE	High	Master Protein	P55795	Heterogeneous nuclear ribonucleoprotein H2 OS=Homo sapiens OX=9606 GN=HNRNPH2 PE=1 SV=1	FALSE	TRUE	0	129.023	43.6526	15	49	7	1	449	49.232	6.3	High	High	High	High	High	High	High	High	High	High		0.832	0.866	113.9	94.8	98.6	78.1	115.3	109.9	116.6	90.3	91.5	102.6	97.5	97.8	100.4	78.1	26.542	0	164.462	15
FALSE	High	Master Protein	Q7Z2K6	Endoplasmic reticulum metallopeptidase 1 OS=Homo sapiens OX=9606 GN=ERMP1 PE=1 SV=2	FALSE	TRUE	0	128.825	36.5044	27	46	27	1	904	100.167	7.52	High	High	High	High	High	High	High	High	High	High	Acetyl [N-Term]; Phospho [S53(100)]	2.229	2.323	50.9	113.6	118.4	151.4	48.5	50.9	53.4	115	124.5	101.1	104.2	127.2	123.7	151.4	7.449	0	157.67	27
FALSE	High	Master Protein	P31930	Cytochrome b-c1 complex subunit 1, mitochondrial OS=Homo sapiens OX=9606 GN=UQCRC1 PE=1 SV=3	FALSE	TRUE	0	128.796	58.9583	21	49	20	1	480	52.612	6.37	High	High	High	High	High	High	High	High	High	High		1.25	1.243	87.3	109.1	108.5	85.2	88.6	84.5	88.8	109	114.3	104.1	105.9	107.4	112.1	85.2	32.113	1	152.567	21
FALSE	High	Master Protein	Q5TCU3	Tropomyosin beta chain OS=Homo sapiens OX=9606 GN=TPM2 PE=1 SV=1	FALSE	FALSE	0	128.653	52.4648	23	56	5	1	284	32.795	4.68	High	High	High	High	High	High	High	High	High	High		0.493	0.483	167.3	82.5	80.8	8.3	180.4	159.3	162.1	83.3	78.3	85.9	80.3	81.7	80.3	8.3	89.474	3	177.269	23
FALSE	High	Master Protein	Q9BY44	Eukaryotic translation initiation factor 2A OS=Homo sapiens OX=9606 GN=EIF2A PE=1 SV=3	FALSE	TRUE	0	128.544	58.4615	25	45	25	1	585	64.949	8.87	High	High	High	High	High	High	High	High	High	High	Phospho [S506(98.2)]	1.148	1.154	93.6	107.5	108	73	89.9	94.5	96.2	108.5	111	102.9	108.2	105.5	110.2	73	11.826	0	123.416	25
FALSE	High	Master Protein	P42285	Exosome RNA helicase MTR4 OS=Homo sapiens OX=9606 GN=MTREX PE=1 SV=3	FALSE	TRUE	0	127.94	34.261	33	46	33	1	1042	117.729	6.52	High	High	High	High	High	High	High	High	High	High		1.549	1.524	72.8	112.8	111	110.2	67	76.8	74.6	117.5	118.7	102.2	116.4	105.7	110.8	110.2	3.938	0	139.864	33
FALSE	High	Master Protein	P40925	Malate dehydrogenase, cytoplasmic OS=Homo sapiens OX=9606 GN=MDH1 PE=1 SV=4	FALSE	TRUE	0	127.815	52.6946	20	57	20	1	334	36.403	7.36	High	High	High	High	High	High	High	High	High	High		1.214	1.244	89.7	108.9	111.6	69.7	86.1	88.3	94.6	109.3	101.4	116	105.2	115.4	114	69.7	55.234	0	166.283	20
FALSE	High	Master Protein	O00232	26S proteasome non-ATPase regulatory subunit 12 OS=Homo sapiens OX=9606 GN=PSMD12 PE=1 SV=3	FALSE	TRUE	0	127.684	55.2632	24	50	24	1	456	52.871	7.65	High	High	High	High	High	High	High	High	High	High		1.345	1.361	81.7	109.9	111.2	91.5	78.6	80.8	85.8	108.2	109	112.5	111.2	108.4	114.1	91.5	15.065	0	153.87	24
FALSE	High	Master Protein	P09382	Galectin-1 OS=Homo sapiens OX=9606 GN=LGALS1 PE=1 SV=2	FALSE	TRUE	0	127.571	62.963	10	61	10	1	135	14.706	5.5	High	High	High	High	High	High	High	High	High	High		0.82	0.827	119.2	97.7	98.5	53.6	127.3	105.1	125.1	93.1	95	105.2	95.1	112.7	87.8	53.6	9999	0	199.701	10
FALSE	High	Master Protein	H0Y5F5	Polyadenylate-binding protein (Fragment) OS=Homo sapiens OX=9606 GN=PABPC4 PE=1 SV=1	FALSE	FALSE	0	127.522	36.3636	23	57	1	1	550	60.206	9.41	High	High	High	High	High	High	High	High	High	High		0.817	0.802	123.5	100.9	99.1	29.6	114.3	121.2	134.9	98.4	99.3	105	95.5	98.1	103.7	29.6	13.527	0	182.855	23
FALSE	High	Master Protein	Q13501	Sequestosome-1 OS=Homo sapiens OX=9606 GN=SQSTM1 PE=1 SV=1	FALSE	TRUE	0	127.512	49.5455	13	44	13	1	440	47.657	5.22	High	High	High	High	High	High	High	High	High	High	Phospho [S266(99.8)]	1.154	1.369	74.6	86.1	102.1	211.8	73.1	71.4	79.2	61.2	62	135.1	59.8	122.4	124.1	211.8	77.476	0	119.69	13
FALSE	High	Master Protein	Q9BSJ8	Extended synaptotagmin-1 OS=Homo sapiens OX=9606 GN=ESYT1 PE=1 SV=1	FALSE	TRUE	0	127.359	31.25	28	39	28	1	1104	122.78	5.83	High	High	High	High	High	High	High	High	High	High		1.786	1.773	64.8	115.7	114.9	113.9	58.6	66.4	69.3	117.2	122.7	107.3	104.3	115.9	124.5	113.9	3.52	0	138.246	28
FALSE	High	Master Protein	Q06210	Glutamine--fructose-6-phosphate aminotransferase [isomerizing] 1 OS=Homo sapiens OX=9606 GN=GFPT1 PE=1 SV=3	FALSE	TRUE	0	127.28	47.7825	26	45	26	1	699	78.756	7.11	High	High	High	High	High	High	High	High	High	High	Phospho [S261(90.5)]	1.697	1.771	66.6	113	118	107.3	63	68.6	68.2	108.5	111.7	118.8	109.8	122	122.1	107.3	4.69	0	140.81	26
FALSE	High	Master Protein	O94826	Mitochondrial import receptor subunit TOM70 OS=Homo sapiens OX=9606 GN=TOMM70 PE=1 SV=1	FALSE	TRUE	0	126.564	52.7961	28	47	28	1	608	67.412	7.12	High	High	High	High	High	High	High	High	High	High	Phospho [S91(99.9)]	1.389	1.411	81.3	112.9	114.7	73.3	80.7	79.6	83.6	115.7	121.3	101.7	109.7	119.6	114.8	73.3	12.65	0	140.892	28
FALSE	High	Master Protein	P22234	Multifunctional protein ADE2 OS=Homo sapiens OX=9606 GN=PAICS PE=1 SV=3	FALSE	TRUE	0	126.394	43.0588	19	53	19	1	425	47.049	7.23	High	High	High	High	High	High	High	High	High	High		1.322	1.31	85.6	113.2	112.2	66.9	81.4	87.1	88.4	114.9	118.9	106	118.8	108.2	109.4	66.9	19.962	0	163.598	19
FALSE	High	Master Protein	Q99623	Prohibitin-2 OS=Homo sapiens OX=9606 GN=PHB2 PE=1 SV=2	FALSE	TRUE	0	126.167	70.2341	20	53	20	1	299	33.276	9.83	High	High	High	High	High	High	High	High	High	High		0.661	0.707	133.4	88.2	94.3	52.3	149.1	128.8	122.2	84.9	86.6	93	88.9	95.1	99.1	52.3	40.246	0	173.068	20
FALSE	High	Master Protein	Q16543	Hsp90 co-chaperone Cdc37 OS=Homo sapiens OX=9606 GN=CDC37 PE=1 SV=1	FALSE	TRUE	0	126.146	44.709	23	47	23	1	378	44.44	5.25	High	High	High	High	High	High	High	High	High	High		1.123	1.096	92.6	104	101.6	105.3	85.6	100.1	92.2	100.2	100.9	111	101.5	103.3	99.9	105.3	126.427	0	147.999	23
FALSE	High	Master Protein	P05556	Integrin beta-1 OS=Homo sapiens OX=9606 GN=ITGB1 PE=1 SV=2	FALSE	TRUE	0	125.781	35.4637	24	49	24	1	798	88.357	5.39	High	High	High	High	High	High	High	High	High	High		1.914	1.992	62	118.6	123.4	87.8	58.7	63.2	64.1	114.9	122.3	118.8	104.5	131.8	134	87.8	8.441	0	154.049	24
FALSE	High	Master Protein	Q9P2M7	Cingulin OS=Homo sapiens OX=9606 GN=CGN PE=1 SV=2	FALSE	TRUE	0	125.734	36.1738	37	43	37	1	1197	136.304	5.54	High	High	High	High	High	High	High	High	High	High		0.722	0.697	128.1	92.4	89.2	71	144.7	117	122.5	95.7	93.4	88.2	101.5	80.9	85.2	71	1.79	0	138.251	37
FALSE	High	Master Protein	P67775	Serine/threonine-protein phosphatase 2A catalytic subunit alpha isoform OS=Homo sapiens OX=9606 GN=PPP2CA PE=1 SV=1	FALSE	TRUE	0	125.427	66.0194	15	54	2	1	309	35.571	5.54	High	High	High	High	High	High	High	High	High	High		0.689	0.693	131.1	90.3	90.8	63.2	133.7	137.8	121.8	89.4	90.4	91.1	94.1	86.2	92.2	63.2	53.556	0	195.728	15
FALSE	High	Master Protein	P34897	Serine hydroxymethyltransferase, mitochondrial OS=Homo sapiens OX=9606 GN=SHMT2 PE=1 SV=3	FALSE	TRUE	0	125.421	54.3651	25	47	23	1	504	55.958	8.53	High	High	High	High	High	High	High	High	High	High		1.025	1.055	102.6	105.2	108.2	52	103.9	100.2	103.8	104.1	105.7	105.7	108.3	104.9	111.4	52	13.03	1	142.837	25
FALSE	High	Master Protein	P18583	Protein SON OS=Homo sapiens OX=9606 GN=SON PE=1 SV=4	FALSE	TRUE	0	125.109	18.0544	29	47	12	1	2426	263.664	5.64	High	High	High	High	High	High	High	High	High	High	Phospho [T1549(83.1)]	0.649	0.644	129.6	84	83.5	108.8	124.3	127.7	136.7	84.6	84.7	82.9	87	81.9	81.5	108.8	1.662	17	130.915	29
FALSE	High	Master Protein	Q96GQ7	Probable ATP-dependent RNA helicase DDX27 OS=Homo sapiens OX=9606 GN=DDX27 PE=1 SV=2	FALSE	TRUE	0	124.92	41.0804	33	47	33	1	796	89.779	9.28	High	High	High	High	High	High	High	High	High	High		1.128	1.099	94.4	106.5	103.8	85.8	91.3	94.2	97.8	105.1	108.3	106.2	102.1	105	104.2	85.8	7.149	0	148.726	33
FALSE	High	Master Protein	E7EX44	Caldesmon OS=Homo sapiens OX=9606 GN=CALD1 PE=1 SV=1	FALSE	FALSE	0	124.901	47.9354	23	43	1	1	557	64.131	7.02	High	High	High	High	High	High	High	High	High	High	Acetyl [N-Term]	0.51	0.507	138.8	70.8	70.4	159.9	137.9	137.9	140.5	70.3	71.8	70.4	74.7	66.5	70	159.9	11.182	0	141.931	23
FALSE	High	Master Protein	Q07021	Complement component 1 Q subcomponent-binding protein, mitochondrial OS=Homo sapiens OX=9606 GN=C1QBP PE=1 SV=1	FALSE	TRUE	0	124.47	43.2624	10	56	10	1	282	31.343	4.84	High	High	High	High	High	High	High	High	High	High		0.635	0.674	130.4	82.8	87.9	96.9	157.7	115.2	118.4	80.6	80.7	87	86.7	91.8	85.1	96.9	157.489	0	191.164	10
FALSE	High	Master Protein	P62136	Serine/threonine-protein phosphatase PP1-alpha catalytic subunit OS=Homo sapiens OX=9606 GN=PPP1CA PE=1 SV=1	FALSE	TRUE	0	124.14	60.6061	18	45	3	1	330	37.488	6.33	High	High	High	High	High	High	High	High	High	High		1.152	1.205	95.4	109.9	115	38.9	94.1	100.6	91.6	107.6	111.7	110.5	114.2	112.6	118.2	38.9	55.234	18	151.438	18
FALSE	High	Master Protein	P62979	Ubiquitin-40S ribosomal protein S27a OS=Homo sapiens OX=9606 GN=RPS27A PE=1 SV=2	FALSE	TRUE	0	123.926	63.4615	15	91	3	1	156	17.953	9.64	High	High	High	High	High	High	High	High	High	High		0.889	0.918	106.5	94.7	97.7	103.6	118.3	105	96.1	85.5	90.4	108.1	87.8	102.4	102.8	103.6	1231.85	17	269.414	15
FALSE	High	Master Protein	P40763	Signal transducer and activator of transcription 3 OS=Homo sapiens OX=9606 GN=STAT3 PE=1 SV=2	FALSE	TRUE	0	123.879	37.9221	24	42	24	1	770	88.011	6.3	High	High	High	High	High	High	High	High	High	High		1.601	1.557	75.5	120.8	117.5	58.8	69.5	78.9	78	123.6	127.3	111.6	122.3	114.1	115.9	58.8	4.555	0	122.337	24
FALSE	High	Master Protein	P46060	Ran GTPase-activating protein 1 OS=Homo sapiens OX=9606 GN=RANGAP1 PE=1 SV=1	FALSE	TRUE	0	123.869	44.6337	24	40	24	1	587	63.502	4.68	High	High	High	High	High	High	High	High	High	High		1.113	1.074	102	113.5	109.5	25	98.3	103.4	104.2	117.1	116.4	107.1	118.8	101.5	108.3	25	10.45	0	140.849	24
FALSE	High	Master Protein	P38919	Eukaryotic initiation factor 4A-III OS=Homo sapiens OX=9606 GN=EIF4A3 PE=1 SV=4	FALSE	TRUE	0	123.68	63.017	23	52	20	1	411	46.841	6.73	High	High	High	High	High	High	High	High	High	High		0.93	0.992	104.4	97.1	103.6	84.7	105	102.2	106.1	98.9	89.8	102.6	109.9	105.8	95	84.7	32.113	0	184.716	23
FALSE	High	Master Protein	E9PGZ1	Caldesmon OS=Homo sapiens OX=9606 GN=CALD1 PE=1 SV=1	FALSE	FALSE	0	123.381	49.0672	24	43	2	1	536	61.669	6.11	High	High	High	High	High	High	High	High	High	High	Acetyl [N-Term]	0.502	0.499	156.8	78.7	78.2	58.8	159.2	152.6	158.6	77.9	76	82.3	83.6	73.5	77.5	58.8	13.175	22	142.001	24
FALSE	High	Master Protein	O15355	Protein phosphatase 1G OS=Homo sapiens OX=9606 GN=PPM1G PE=1 SV=1	FALSE	TRUE	0	123.185	49.0842	22	41	22	1	546	59.235	4.36	High	High	High	High	High	High	High	High	High	High		0.957	1.042	104.3	99.8	108.6	61.9	100	107.4	105.5	92.3	97.8	109.3	115.3	107.5	103	61.9	19.962	0	125.434	22
FALSE	High	Master Protein	P45880	Voltage-dependent anion-selective channel protein 2 OS=Homo sapiens OX=9606 GN=VDAC2 PE=1 SV=2	FALSE	TRUE	0	123.103	62.585	14	56	14	1	294	31.547	7.56	High	High	High	High	High	High	High	High	High	High		1.106	1.101	85.2	94.2	93.8	180.4	90.4	73.9	91.3	100.4	90.5	91.9	87.9	105.3	88.2	180.4	130.113	0	182.426	14
FALSE	High	Master Protein	P05141	ADP/ATP translocase 2 OS=Homo sapiens OX=9606 GN=SLC25A5 PE=1 SV=7	FALSE	TRUE	0	123.103	51.6779	20	61	7	1	298	32.831	9.69	High	High	High	High	High	High	High	High	High	High		1.896	1.906	62	117.7	118.3	106	57.3	63.5	65.3	122	128.4	102.6	112.9	122.8	119.1	106	88.615	17	175.226	20
FALSE	High	Master Protein	Q14651	Plastin-1 OS=Homo sapiens OX=9606 GN=PLS1 PE=1 SV=2	FALSE	TRUE	0	123.05	44.0382	23	46	17	1	629	70.209	5.41	High	High	High	High	High	High	High	High	High	High		1.31	1.321	83.4	109.2	110.1	91.8	78.7	85	86.5	110.7	112.1	104.9	113.4	108.2	108.8	91.8	9	0	144.082	23
FALSE	High	Master Protein	Q9ULV4	Coronin-1C OS=Homo sapiens OX=9606 GN=CORO1C PE=1 SV=1	FALSE	TRUE	0	123.047	47.6793	22	51	21	1	474	53.215	7.08	High	High	High	High	High	High	High	High	High	High		1.452	1.429	80.7	117.2	115.3	60.3	83.1	79.4	79.6	113.5	112.2	126	109.2	113.2	123.6	60.3	40.246	2	140.376	22
FALSE	High	Master Protein	P60228	Eukaryotic translation initiation factor 3 subunit E OS=Homo sapiens OX=9606 GN=EIF3E PE=1 SV=1	FALSE	TRUE	0	122.93	56.6292	23	50	16	1	445	52.187	6.04	High	High	High	High	High	High	High	High	High	High		1.492	1.513	75.6	112.8	114.4	91.5	69.2	79.6	77.9	114.1	116.8	107.6	118.9	108.9	115.3	91.5	12.335	7	149.262	23
FALSE	High	Master Protein	P05534	HLA class I histocompatibility antigen, A-24 alpha chain OS=Homo sapiens OX=9606 GN=HLA-A PE=1 SV=2	FALSE	TRUE	0	122.888	53.9726	18	45	12	1	365	40.663	6.34	High	High	High	High	High	High	High	High	High	High		2.809	3.195	42.7	119.8	136.3	103.7	40.8	43	44.2	105.5	109	145	97.7	148.5	162.7	103.7	40.596	6	146.206	18
FALSE	High	Master Protein	Q9Y617	Phosphoserine aminotransferase OS=Homo sapiens OX=9606 GN=PSAT1 PE=1 SV=2	FALSE	TRUE	0	122.76	55.4054	17	47	17	1	370	40.397	7.66	High	High	High	High	High	High	High	High	High	High		1.25	1.266	87.7	109.6	111	75.1	86.4	90.9	85.9	111.7	111.3	105.9	116.1	106.9	109.9	75.1	18.307	0	161.944	17
FALSE	High	Master Protein	Q96C19	EF-hand domain-containing protein D2 OS=Homo sapiens OX=9606 GN=EFHD2 PE=1 SV=1	FALSE	TRUE	0	122.499	57.9167	21	53	21	1	240	26.68	5.2	High	High	High	High	High	High	High	High	High	High	Phospho [S74(89.3)]	0.516	0.52	152.2	78.6	79.1	70.5	156.9	163.4	136.2	73.4	75.8	86.6	76	84.5	76.8	70.5	224.393	0	156.281	21
FALSE	High	Master Protein	P22695	Cytochrome b-c1 complex subunit 2, mitochondrial OS=Homo sapiens OX=9606 GN=UQCRC2 PE=1 SV=3	FALSE	TRUE	0	122.428	46.5784	17	48	17	1	453	48.413	8.63	High	High	High	High	High	High	High	High	High	High		0.928	0.92	101.2	93.9	93	135.7	101	95.4	107.2	93.9	96.3	91.4	91.5	91.7	95.9	135.7	24.119	0	170.727	17
FALSE	High	Master Protein	P43304	Glycerol-3-phosphate dehydrogenase, mitochondrial OS=Homo sapiens OX=9606 GN=GPD2 PE=1 SV=3	FALSE	TRUE	0	122.25	49.1059	30	40	30	1	727	80.802	7.69	High	High	High	High	High	High	High	High	High	High		1.577	1.622	68.7	108.4	111.5	134.4	68.2	66.3	71.6	106.5	110.7	107.8	99.8	114	120.5	134.4	4.495	0	137.789	30
FALSE	High	Master Protein	P62241	40S ribosomal protein S8 OS=Homo sapiens OX=9606 GN=RPS8 PE=1 SV=2	FALSE	TRUE	0	121.669	51.9231	12	56	12	1	208	24.19	10.32	High	High	High	High	High	High	High	High	High	High		0.871	0.842	112.7	98.2	95	82.4	111.6	111.6	115	103.1	102	89.4	107.3	84	93.6	82.4	3980.07	0	181.926	12
FALSE	High	Master Protein	P53992	Protein transport protein Sec24C OS=Homo sapiens OX=9606 GN=SEC24C PE=1 SV=3	FALSE	TRUE	0	121.441	35.192	30	42	29	1	1094	118.249	7.06	High	High	High	High	High	High	High	High	High	High		1.557	1.589	75.3	117.3	119.7	63	64.5	82.7	78.9	117.6	119	115.3	116.1	118	124.9	63	5.813	1	128.286	30
FALSE	High	Master Protein	Q9H0D6	5'-3' exoribonuclease 2 OS=Homo sapiens OX=9606 GN=XRN2 PE=1 SV=1	FALSE	TRUE	0	121.397	36.7368	28	45	28	1	950	108.513	7.47	High	High	High	High	High	High	High	High	High	High		1.359	1.334	77.3	105	103.1	143.9	70.2	80.4	81.3	106.2	110.2	98.6	105.2	98.5	105.5	143.9	3.833	0	134.896	28
FALSE	High	Master Protein	Q9BXP5	Serrate RNA effector molecule homolog OS=Homo sapiens OX=9606 GN=SRRT PE=1 SV=1	FALSE	TRUE	0	121.394	33.6758	29	45	29	1	876	100.604	5.96	High	High	High	High	High	High	High	High	High	High		0.963	0.959	98.7	95.1	94.7	134.2	95.7	96.9	103.7	93.1	98.1	94.1	94.2	94.6	95.4	134.2	5.026	0	133.481	29
FALSE	High	Master Protein	P46939	Utrophin OS=Homo sapiens OX=9606 GN=UTRN PE=1 SV=2	FALSE	TRUE	0	121.34	13.0207	42	44	42	1	3433	394.22	5.33	High	High	High	High	High	High	High	High	High	High		1.18	1.115	91.3	107.7	101.8	97.5	81.3	96.3	96.3	111.8	114.8	96.6	108.3	98.6	98.6	97.5	0.571	0	122.605	42
FALSE	High	Master Protein	Q5T5C7	Serine--tRNA ligase, cytoplasmic OS=Homo sapiens OX=9606 GN=SARS PE=1 SV=1	FALSE	TRUE	0	121.321	42.1642	23	43	23	1	536	61.274	7.06	High	High	High	High	High	High	High	High	High	High		1.596	1.625	69.8	111.4	113.5	116	66.5	71.8	71.2	110	110.9	113.2	112.7	111.5	116.2	116	15.298	0	131.117	23
FALSE	High	Master Protein	P37837	Transaldolase OS=Homo sapiens OX=9606 GN=TALDO1 PE=1 SV=2	FALSE	TRUE	0	121.07	49.8516	19	52	19	1	337	37.516	6.81	High	High	High	High	High	High	High	High	High	High		1.141	1.161	95.2	108.7	110.6	56.6	91.6	95.7	98.4	101.9	105.1	118.9	106.7	111.7	113.4	56.6	45.416	0	154.9	19
FALSE	High	Master Protein	P36952	Serpin B5 OS=Homo sapiens OX=9606 GN=SERPINB5 PE=1 SV=2	FALSE	TRUE	0	121.061	65.6	22	46	22	1	375	42.073	6.05	High	High	High	High	High	High	High	High	High	High	Acetyl [N-Term]	1.473	1.587	73.6	108.5	116.9	102.9	73.8	71.9	75.2	100.6	102	122.9	105	122.2	123.5	102.9	37.986	0	154.673	22
FALSE	High	Master Protein	P49189	4-trimethylaminobutyraldehyde dehydrogenase OS=Homo sapiens OX=9606 GN=ALDH9A1 PE=1 SV=3	FALSE	TRUE	0	121.038	42.1053	19	46	19	1	494	53.767	5.87	High	High	High	High	High	High	High	High	High	High		1.451	1.55	73.1	106	113.2	123.2	70.4	73.6	75.2	104.8	106.2	107	108	115.9	115.8	123.2	22.462	0	144.194	19
FALSE	High	Master Protein	P35908	SWISS-PROT:P35908 Tax_Id=9606 Gene_Symbol=KRT2 Keratin, type II cytoskeletal 2 epidermal	TRUE	TRUE	0	120.877	37.5194	24	52	14	1	645	65.825	8	High	High	High	High	High	High	High	High	High	High		2.623	1.146	62.9	165	72.1	100	70.1	62.9	55.7	224.8	79.8	190.5	76.2	59.3	80.8	100	5.874	0	168.521	24
FALSE	High	Master Protein	B1AK88	F-actin-capping protein subunit beta OS=Homo sapiens OX=9606 GN=CAPZB PE=1 SV=1	FALSE	FALSE	0	120.849	50.4983	19	49	19	1	301	33.76	6.43	High	High	High	High	High	High	High	High	High	High		1.177	1.14	93.9	110.6	107.1	65	87.9	94.2	99.8	106.2	111.7	113.9	105.1	107.3	108.9	65	88.125	0	153.577	19
FALSE	High	Master Protein	P62714	Serine/threonine-protein phosphatase 2A catalytic subunit beta isoform OS=Homo sapiens OX=9606 GN=PPP2CB PE=1 SV=1	FALSE	TRUE	0	120.727	66.0194	15	49	2	1	309	35.552	5.43	High	High	High	High	High	High	High	High	High	High		0.742	0.768	121.8	90.4	93.5	83	130.5	139.9	95.1	87	90	94.1	93	93.3	94.2	83	47.329	17	175.725	15
FALSE	High	Master Protein	Q5JTH9	RRP12-like protein OS=Homo sapiens OX=9606 GN=RRP12 PE=1 SV=2	FALSE	TRUE	0	119.888	29.8381	35	44	35	1	1297	143.611	8.75	High	High	High	High	High	High	High	High	High	High		1.761	1.788	64.7	113.8	115.6	117.8	60.2	64.9	68.8	113.7	121.1	106.6	119.9	111.5	115.3	117.8	2.36	0	129.512	35
FALSE	High	Master Protein	O15067	Phosphoribosylformylglycinamidine synthase OS=Homo sapiens OX=9606 GN=PFAS PE=1 SV=4	FALSE	TRUE	0	119.834	31.0164	29	45	29	1	1338	144.643	5.76	High	High	High	High	High	High	High	High	High	High		1.251	1.234	88.8	111.1	109.6	71.7	81.5	92	92.9	111.8	114.4	107	111.8	106.9	110.1	71.7	2.325	0	147.979	29
FALSE	High	Master Protein	Q07960	Rho GTPase-activating protein 1 OS=Homo sapiens OX=9606 GN=ARHGAP1 PE=1 SV=1	FALSE	TRUE	0	119.827	46.697	19	48	19	1	439	50.404	6.29	High	High	High	High	High	High	High	High	High	High		1.344	1.379	81.2	109.1	111.9	93.5	76.3	79.8	87.4	106.1	109.1	112.1	109.1	113	113.6	93.5	29.303	0	144.277	19
FALSE	High	Master Protein	Q13838	Spliceosome RNA helicase DDX39B OS=Homo sapiens OX=9606 GN=DDX39B PE=1 SV=1	FALSE	TRUE	0	119.735	44.1589	18	41	7	1	428	48.96	5.67	High	High	High	High	High	High	High	High	High	High		0.964	1.068	104.6	100.8	111.8	48.2	107	105.3	101.7	101.1	102.9	98.5	109.4	129.5	96.5	48.2	21.758	13	133.972	18
FALSE	High	Master Protein	P52789	Hexokinase-2 OS=Homo sapiens OX=9606 GN=HK2 PE=1 SV=2	FALSE	TRUE	0	119.696	31.7339	27	37	23	1	917	102.313	6.05	High	High	High	High	High	High	High	High	High	High		1.509	1.548	69.2	104.4	107.1	158	63.8	72.5	71.3	98.5	102	112.6	97.5	109.8	114	158	3.778	0	122.049	27
FALSE	High	Master Protein	Q9P258	Protein RCC2 OS=Homo sapiens OX=9606 GN=RCC2 PE=1 SV=2	FALSE	TRUE	0	119.615	55.9387	27	45	27	1	522	56.049	8.78	High	High	High	High	High	High	High	High	High	High		1.022	1.021	101.4	103.6	103.5	74.8	95.8	104.4	103.9	106.7	108.3	95.7	112	99.3	99.1	74.8	9.701	0	145.408	27
FALSE	High	Master Protein	Q13620	Cullin-4B OS=Homo sapiens OX=9606 GN=CUL4B PE=1 SV=4	FALSE	TRUE	0	119.519	33.4064	30	44	18	1	913	103.916	7.37	High	High	High	High	High	High	High	High	High	High		1.562	1.568	77.1	120.4	120.9	45	71.3	80.6	79.3	121.9	124	115.3	120.3	120.1	122.3	45	2.981	13	130.681	30
FALSE	High	Master Protein	Q92817	Envoplakin OS=Homo sapiens OX=9606 GN=EVPL PE=1 SV=3	FALSE	TRUE	0	119.367	22.1348	35	39	35	1	2033	231.463	6.96	High	High	High	High	High	High	High	High	High	High		0.855	0.834	105.5	90.2	88.1	148.6	100.6	103.7	112.2	91	92.4	87.3	92.4	84.8	87	148.6	0.871	0	122.069	35
FALSE	High	Master Protein	P31150	Rab GDP dissociation inhibitor alpha OS=Homo sapiens OX=9606 GN=GDI1 PE=1 SV=2	FALSE	TRUE	0	119.218	50.5593	22	49	12	1	447	50.55	5.14	High	High	High	High	High	High	High	High	High	High		1.141	1.15	92.4	105.4	106.3	87.6	91.3	91.4	94.6	99.6	102.9	113.7	101.9	107.4	109.6	87.6	22.462	0	137.625	22
FALSE	High	Master Protein	Q14444	Caprin-1 OS=Homo sapiens OX=9606 GN=CAPRIN1 PE=1 SV=2	FALSE	TRUE	0	118.969	29.7602	20	58	20	1	709	78.318	5.25	High	High	High	High	High	High	High	High	High	High		0.559	0.515	152	85	78.2	54.3	169	140.1	146.9	90.6	90.6	73.8	91.3	71.5	71.9	54.3	36.751	0	183.101	20
FALSE	High	Master Protein	P63241	Eukaryotic translation initiation factor 5A-1 OS=Homo sapiens OX=9606 GN=EIF5A PE=1 SV=2	FALSE	TRUE	0	118.837	72.0779	14	91	14	1	154	16.821	5.24	High	High	High	High	High	High	High	High	High	High		0.64	0.644	119.3	76.3	76.8	182.8	138.4	110.8	108.6	77.6	75.9	75.4	81.3	75.5	73.7	182.8	56233.1	0	274.054	14
FALSE	High	Master Protein	P62495	Eukaryotic peptide chain release factor subunit 1 OS=Homo sapiens OX=9606 GN=ETF1 PE=1 SV=3	FALSE	TRUE	0	118.781	40.7323	17	41	17	1	437	49	5.71	High	High	High	High	High	High	High	High	High	High		0.882	0.884	112.5	99.3	99.5	66.1	110.9	110.3	116.4	101.1	98.7	98.1	105.4	94.7	98.4	66.1	18.783	0	127.9	17
FALSE	High	Master Protein	P54819	Adenylate kinase 2, mitochondrial OS=Homo sapiens OX=9606 GN=AK2 PE=1 SV=2	FALSE	TRUE	0	118.777	74.477	16	45	16	1	239	26.461	7.81	High	High	High	High	High	High	High	High	High	High		0.828	0.833	119.1	98.6	99.2	49	119.6	113.5	124.3	95.3	96.4	104.1	99.8	98.2	99.7	49	130.113	0	142.033	16
FALSE	High	Master Protein	O00515	Ladinin-1 OS=Homo sapiens OX=9606 GN=LAD1 PE=1 SV=2	FALSE	TRUE	0	118.561	58.0271	28	45	28	1	517	57.097	9.67	High	High	High	High	High	High	High	High	High	High		0.665	0.685	131.7	87.5	90.2	71.9	133.6	128	133.4	83.5	85.8	93.1	89.3	91.4	89.9	71.9	8.454	0	136.22	28
FALSE	High	Master Protein	P17174	Aspartate aminotransferase, cytoplasmic OS=Homo sapiens OX=9606 GN=GOT1 PE=1 SV=3	FALSE	TRUE	0	118.547	59.8063	21	46	21	1	413	46.219	7.01	High	High	High	High	High	High	High	High	High	High		1.011	1.023	102.2	103.3	104.6	69.6	101.7	101.7	103.2	103	102.4	104.6	106.7	101.2	105.9	69.6	24.551	0	141.271	21
FALSE	High	Master Protein	B7ZM99	MTHFD1L protein OS=Homo sapiens OX=9606 GN=MTHFD1L PE=1 SV=1	FALSE	TRUE	0	118.523	29.1113	29	43	27	1	979	105.823	8.06	High	High	High	High	High	High	High	High	High	High		1.377	1.351	83.5	115	112.9	65.7	78.3	87.7	84.6	118.8	119.8	106.5	117	109.4	112.2	65.7	4.397	0	133.277	29
FALSE	High	Master Protein	A2A274	Aconitate hydratase, mitochondrial OS=Homo sapiens OX=9606 GN=ACO2 PE=1 SV=1	FALSE	TRUE	0	118.121	36.5217	22	40	22	1	805	87.765	7.37	High	High	High	High	High	High	High	High	High	High		0.953	0.969	105	100	101.7	79.8	101.7	107	106.3	101.7	105.2	93.1	105.9	99.7	99.5	79.8	6.197	0	122.262	22
FALSE	High	Master Protein	Q9NYL9	Tropomodulin-3 OS=Homo sapiens OX=9606 GN=TMOD3 PE=1 SV=1	FALSE	TRUE	0	118.1	63.0682	19	48	19	1	352	39.57	5.19	High	High	High	High	High	High	High	High	High	High		0.626	0.62	136.2	85.2	84.4	82.8	138.9	131.9	137.8	81.6	81.9	92.1	83.8	83	86.3	82.8	27.73	0	149.525	19
FALSE	High	Master Protein	P08758	Annexin A5 OS=Homo sapiens OX=9606 GN=ANXA5 PE=1 SV=2	FALSE	TRUE	0	117.944	68.4375	24	48	23	1	320	35.914	5.05	High	High	High	High	High	High	High	High	High	High		0.968	1.008	102.9	99.6	103.7	81.4	100.2	102.1	106.4	91.7	92.1	114.9	98.1	107.9	105.1	81.4	33.551	1	148.959	24
FALSE	High	Master Protein	Q12965	Unconventional myosin-Ie OS=Homo sapiens OX=9606 GN=MYO1E PE=1 SV=2	FALSE	TRUE	0	117.936	29.3321	27	39	27	1	1108	126.982	8.92	High	High	High	High	High	High	High	High	High	High		1.596	1.701	73.1	116.7	124.3	57.8	66.7	74.9	77.7	112.2	115.1	122.7	116.4	120.6	136	57.8	2.108	0	116.139	27
FALSE	High	Master Protein	P62140	Serine/threonine-protein phosphatase PP1-beta catalytic subunit OS=Homo sapiens OX=9606 GN=PPP1CB PE=1 SV=3	FALSE	TRUE	0	117.934	55.0459	16	41	4	1	327	37.163	6.19	High	High	High	High	High	High	High	High	High	High		1.196	1.33	86.9	103.9	115.5	81.3	87.9	85.3	87.4	100.7	103.5	107.4	109	113.8	123.6	81.3	43.668	0	133.725	16
FALSE	High	Master Protein	P32969	60S ribosomal protein L9 OS=Homo sapiens OX=9606 GN=RPL9 PE=1 SV=1	FALSE	TRUE	0	117.668	74.4792	12	42	12	1	192	21.85	9.95	High	High	High	High	High	High	High	High	High	High		0.828	0.828	113	93.5	93.6	99.7	114.1	109.7	115.2	96.3	96.6	87.7	96.5	93.9	90.3	99.7	1231.85	0	145.119	12
FALSE	High	Master Protein	Q9BUJ2	Heterogeneous nuclear ribonucleoprotein U-like protein 1 OS=Homo sapiens OX=9606 GN=HNRNPUL1 PE=1 SV=2	FALSE	TRUE	0	117.589	34.229	24	48	24	1	856	95.679	6.92	High	High	High	High	High	High	High	High	High	High		1.191	1.193	90.8	108.1	108.3	78.1	84.2	94.3	93.9	105.9	111.8	106.7	107	106.6	111.4	78.1	6.097	0	139.083	24
FALSE	High	Master Protein	P48637	Glutathione synthetase OS=Homo sapiens OX=9606 GN=GSS PE=1 SV=1	FALSE	TRUE	0	117.438	56.5401	22	40	22	1	474	52.352	5.92	High	High	High	High	High	High	High	High	High	High		0.95	0.995	103.8	98.6	103.3	83	106.9	103.6	100.8	95.8	96.8	103.2	101.2	105.3	103.3	83	9.723	0	143.972	22
FALSE	High	Master Protein	D6RBZ0	Heterogeneous nuclear ribonucleoprotein A/B OS=Homo sapiens OX=9606 GN=HNRNPAB PE=1 SV=1	FALSE	FALSE	0	117.36	35.474	15	58	13	1	327	35.66	6.95	High	High	High	High	High	High	High	High	High	High		0.626	0.625	139.5	87.4	87.1	57.8	159	129.6	130.1	86.5	87.3	88.3	89.8	85.8	85.9	57.8	836.678	0	175.902	15
FALSE	High	Master Protein	G3V180	Dipeptidyl peptidase 3 OS=Homo sapiens OX=9606 GN=DPP3 PE=1 SV=1	FALSE	TRUE	0	117.177	43.7252	27	44	27	1	757	84.324	5.03	High	High	High	High	High	High	High	High	High	High		1.665	1.693	70.5	117.3	119.3	78.8	65.7	72.4	73.2	115.5	116.6	119.9	116.2	118.1	123.6	78.8	5.434	0	137.617	27
FALSE	High	Master Protein	Q9UNM6	26S proteasome non-ATPase regulatory subunit 13 OS=Homo sapiens OX=9606 GN=PSMD13 PE=1 SV=2	FALSE	TRUE	0	117.005	60.6383	22	48	22	1	376	42.918	5.81	High	High	High	High	High	High	High	High	High	High		1.46	1.47	78.1	114.1	114.9	78.8	73.6	80	80.9	115.6	115	111.7	115.7	111.8	117.2	78.8	25.49	0	149.382	22
FALSE	High	Master Protein	Q8N1G4	Leucine-rich repeat-containing protein 47 OS=Homo sapiens OX=9606 GN=LRRC47 PE=1 SV=1	FALSE	TRUE	0	116.922	45.1115	24	41	24	1	583	63.434	8.28	High	High	High	High	High	High	High	High	High	High		0.937	0.938	103.4	96.9	96.9	108.1	103.2	100.5	106.5	94.5	97.8	98.5	94.6	98	98.2	108.1	9	0	135.027	24
FALSE	High	Master Protein	Q6PKG0	La-related protein 1 OS=Homo sapiens OX=9606 GN=LARP1 PE=1 SV=2	FALSE	TRUE	0	116.831	33.9416	34	45	31	1	1096	123.434	8.82	High	High	High	High	High	High	High	High	High	High	Phospho [T788(99.9)]	0.81	0.791	121.4	98.3	96	53.1	111.6	122.6	130	99.5	99.2	96.2	98.6	92.5	96.9	53.1	2.554	3	137.208	34
FALSE	High	Master Protein	P12004	Proliferating cell nuclear antigen OS=Homo sapiens OX=9606 GN=PCNA PE=1 SV=1	FALSE	TRUE	0	116.778	73.1801	15	50	15	1	261	28.75	4.69	High	High	High	High	High	High	High	High	High	High		1.21	1.211	95	115	115.1	24.6	92.4	94.3	98.4	123.5	111.9	109.6	122.8	111.3	111.2	24.6	87.587	0	159.666	15
FALSE	High	Master Protein	O94874	E3 UFM1-protein ligase 1 OS=Homo sapiens OX=9606 GN=UFL1 PE=1 SV=2	FALSE	TRUE	0	116.468	35.5164	26	38	25	1	794	89.54	6.79	High	High	High	High	High	High	High	High	High	High		1.534	1.557	69.3	106.3	107.8	149.7	65	69	73.8	101.1	109.8	107.9	102.7	110.4	110.5	149.7	3.924	1	120.006	26
FALSE	High	Master Protein	P25786	Proteasome subunit alpha type-1 OS=Homo sapiens OX=9606 GN=PSMA1 PE=1 SV=1	FALSE	TRUE	0	116.436	73.7643	21	50	21	1	263	29.537	6.61	High	High	High	High	High	High	High	High	High	High		0.863	0.865	106.6	92.1	92.3	127.1	108.5	109.1	102.4	90.4	86.9	98.9	92	86.2	98.6	127.1	126.427	0	148.818	21
FALSE	High	Master Protein	P11908	Ribose-phosphate pyrophosphokinase 2 OS=Homo sapiens OX=9606 GN=PRPS2 PE=1 SV=2	FALSE	TRUE	0	116.429	57.5472	16	43	7	1	318	34.747	6.61	High	High	High	High	High	High	High	High	High	High		1.224	1.238	86.7	106.2	107.4	99.1	85.2	87.7	87.3	104.1	108.7	105.7	107.3	109.2	105.7	99.1	87.587	12	138.267	16
FALSE	High	Master Protein	P06868	SWISS-PROT:P06868 (Bos taurus) Plasminogen precursor	TRUE	FALSE	0	116.286	44.335	33	43	33	1	812	91.157	7.5	High	High	High	High	High	High	High	High	High	High		1.512	1.478	78.9	119.2	116.6	56	79.4	76.4	80.8	125.3	127.4	105	125.7	107.3	116.7	56	4.275	0	127.813	33
FALSE	High	Master Protein	Q15366	Poly(rC)-binding protein 2 OS=Homo sapiens OX=9606 GN=PCBP2 PE=1 SV=1	FALSE	TRUE	0	116.125	50.137	14	51	7	1	365	38.556	6.79	High	High	High	High	High	High	High	High	High	High		1.054	1.005	106.7	112.5	107.3	20.6	101.8	106	112.4	115.8	113	108.5	111.9	100.3	109.6	20.6	62.096	1	167.698	14
FALSE	High	Master Protein	P28838	Cytosol aminopeptidase OS=Homo sapiens OX=9606 GN=LAP3 PE=1 SV=3	FALSE	TRUE	0	115.814	53.5645	21	41	21	1	519	56.131	7.93	High	High	High	High	High	High	High	High	High	High		1.113	1.156	88.5	98.6	102.3	131.8	86.8	90	88.8	96	97.7	102	101.5	101.7	103.7	131.8	8.38	0	132.328	21
FALSE	High	Master Protein	P61160	Actin-related protein 2 OS=Homo sapiens OX=9606 GN=ACTR2 PE=1 SV=1	FALSE	TRUE	0	115.813	37.0558	13	43	13	1	394	44.732	6.74	High	High	High	High	High	High	High	High	High	High		1.547	1.609	70.9	109.6	114	116.6	66.5	72.2	73.9	106.6	110.9	111.4	109.4	116.2	116.4	116.6	30.623	0	137.186	13
FALSE	High	Master Protein	P13928	Annexin A8 OS=Homo sapiens OX=9606 GN=ANXA8 PE=1 SV=3	FALSE	TRUE	0	115.473	70.0306	21	47	2	1	327	36.858	5.78	High	High	High	High	High	High	High	High	High	High		1.04	1.096	100.8	104.8	110.5	51.8	104.1	94.1	104.1	100.8	103.3	110.3	111	111.4	109.1	51.8	32.246	22	165.783	21
FALSE	High	Master Protein	P28331	NADH-ubiquinone oxidoreductase 75 kDa subunit, mitochondrial OS=Homo sapiens OX=9606 GN=NDUFS1 PE=1 SV=3	FALSE	TRUE	0	115.374	46.3549	26	39	26	1	727	79.417	6.23	High	High	High	High	High	High	High	High	High	High		1.158	1.156	87.8	101.7	101.6	126.7	87.5	85.5	90.5	102.7	105.7	96.7	106.6	97.1	100.9	126.7	5.579	0	119.99	26
FALSE	High	Master Protein	Q9H2M9	Rab3 GTPase-activating protein non-catalytic subunit OS=Homo sapiens OX=9606 GN=RAB3GAP2 PE=1 SV=1	FALSE	TRUE	0	115.296	23.6899	31	41	30	1	1393	155.886	5.62	High	High	High	High	High	High	High	High	High	High		1.722	1.758	65.4	112.7	115	120.8	59.2	68.4	68.6	112.6	114.8	110.6	111.1	113.7	120.1	120.8	2.115	1	125.391	31
FALSE	High	Master Protein	Q8NC51	Plasminogen activator inhibitor 1 RNA-binding protein OS=Homo sapiens OX=9606 GN=SERBP1 PE=1 SV=2	FALSE	TRUE	0	115.156	47.0588	18	53	18	1	408	44.938	8.65	High	High	High	High	High	High	High	High	High	High		0.603	0.61	133.2	80.3	81.2	115.6	135.3	123.6	140.8	81.9	83.9	75.2	87.4	79.6	76.7	115.6	30.623	0	144.495	18
FALSE	High	Master Protein	P55265	Double-stranded RNA-specific adenosine deaminase OS=Homo sapiens OX=9606 GN=ADAR PE=1 SV=4	FALSE	TRUE	0	115.003	28.5481	34	45	34	1	1226	135.981	8.65	High	High	High	High	High	High	High	High	High	High		1.385	1.371	81	112.2	111	87.4	72.5	84.5	86	115.2	114.2	107.1	114	108.8	110.2	87.4	2.162	0	133.422	34
FALSE	High	Master Protein	G3V5Z7	Proteasome subunit alpha type OS=Homo sapiens OX=9606 GN=PSMA6 PE=1 SV=1	FALSE	TRUE	0	114.958	55.5556	14	44	14	1	252	28.129	6.76	High	High	High	High	High	High	High	High	High	High		1.058	1.066	101.4	107.4	108.1	49.2	102.8	98.1	103.4	106.2	106.3	109.6	109.5	106.5	108.3	49.2	250.189	0	141.467	14
FALSE	High	Master Protein	O76021	Ribosomal L1 domain-containing protein 1 OS=Homo sapiens OX=9606 GN=RSL1D1 PE=1 SV=3	FALSE	TRUE	0	114.93	52.6531	26	48	26	1	490	54.939	10.13	High	High	High	High	High	High	High	High	High	High	Acetyl [N-Term]	1.174	1.123	95.1	111.7	106.8	59.1	92.6	93.8	99	116.6	119.3	99	123	95.8	101.7	59.1	30.623	0	133.697	26
FALSE	High	Master Protein	O60763	General vesicular transport factor p115 OS=Homo sapiens OX=9606 GN=USO1 PE=1 SV=2	FALSE	TRUE	0	114.852	37.1102	29	44	29	1	962	107.828	4.91	High	High	High	High	High	High	High	High	High	High		1.458	1.499	76.2	111.1	114.2	95.4	66.9	80.6	81.1	107.7	109.1	116.5	108.1	115.6	118.9	95.4	3.924	0	139.759	29
FALSE	High	Master Protein	O75694	Nuclear pore complex protein Nup155 OS=Homo sapiens OX=9606 GN=NUP155 PE=1 SV=1	FALSE	TRUE	0	114.804	25.3774	27	37	27	1	1391	155.1	6.16	High	High	High	High	High	High	High	High	High	High		1.424	1.431	75.2	107	107.5	131	69.1	77.8	78.6	106.9	110.7	103.3	107	109.3	106.3	131	2.391	0	112.327	27
FALSE	High	Master Protein	A0A0J9YVP6	Poly(U)-binding-splicing factor PUF60 (Fragment) OS=Homo sapiens OX=9606 GN=PUF60 PE=1 SV=1	FALSE	FALSE	0	114.679	47.5655	21	42	21	1	534	57.362	5.35	High	High	High	High	High	High	High	High	High	High		0.792	0.786	119.7	94.8	94.1	74	111.5	120.2	127.6	97.7	96.6	90.2	102.9	86.4	93	74	11.496	0	138.258	21
FALSE	High	Master Protein	Q06323	Proteasome activator complex subunit 1 OS=Homo sapiens OX=9606 GN=PSME1 PE=1 SV=1	FALSE	TRUE	0	114.615	70.6827	18	49	18	1	249	28.705	6.02	High	High	High	High	High	High	High	High	High	High		1.232	1.24	86.3	106.3	107	101.1	78.3	84.5	96.2	108.8	101.6	108.4	107.3	108.5	105.2	101.1	99	0	146.073	18
FALSE	High	Master Protein	A0A1C7CYX9	Dihydropyrimidinase-related protein 2 OS=Homo sapiens OX=9606 GN=DPYSL2 PE=1 SV=1	FALSE	TRUE	0	114.583	40.1773	18	37	18	1	677	73.457	6.35	High	High	High	High	High	High	High	High	High	High		0.918	0.93	101.1	92.9	94.1	135.8	99.5	98	105.9	92.4	92.6	93.6	96.5	91.2	94.5	135.8	5.032	0	126.219	18
FALSE	High	Master Protein	Q5VZU9	Tripeptidyl-peptidase 2 OS=Homo sapiens OX=9606 GN=TPP2 PE=1 SV=1	FALSE	TRUE	0	114.511	28.9223	31	42	31	1	1262	139.677	6.52	High	High	High	High	High	High	High	High	High	High		1.478	1.548	75.5	111.6	116.9	88.1	68.5	79.5	78.5	111.4	111.9	111.5	112.9	116.4	121.4	88.1	2.365	0	116.058	31
FALSE	High	Master Protein	Q15424	Scaffold attachment factor B1 OS=Homo sapiens OX=9606 GN=SAFB PE=1 SV=4	FALSE	TRUE	0	114.125	32.6776	29	46	19	1	915	102.58	5.47	High	High	High	High	High	High	High	High	High	High		0.59	0.602	138.6	81.8	83.4	88.5	144.2	135.8	135.8	81	81.7	82.8	86.5	80.9	82.8	88.5	5.086	11	137.42	29
FALSE	High	Master Protein	O76003	Glutaredoxin-3 OS=Homo sapiens OX=9606 GN=GLRX3 PE=1 SV=2	FALSE	TRUE	0	114.048	49.8507	17	45	17	1	335	37.408	5.39	High	High	High	High	High	High	High	High	High	High		0.861	0.882	107.9	92.9	95.1	112.2	109	104.5	110.2	90.8	92	95.9	93	96.8	95.6	112.2	68.519	0	138.729	17
FALSE	High	Master Protein	P43246	DNA mismatch repair protein Msh2 OS=Homo sapiens OX=9606 GN=MSH2 PE=1 SV=1	FALSE	TRUE	0	113.804	33.0835	29	40	29	1	934	104.677	5.77	High	High	High	High	High	High	High	High	High	High		1.402	1.372	76.1	106.7	104.3	138.7	72.7	77.5	78.1	109.6	111.6	98.8	110	102.8	100.1	138.7	3.778	0	127.69	29
FALSE	High	Master Protein	P62987	Ubiquitin-60S ribosomal protein L40 OS=Homo sapiens OX=9606 GN=UBA52 PE=1 SV=2	FALSE	TRUE	0	113.781	59.375	13	87	1	1	128	14.719	9.83	High	High	High	High	High	High	High	High	High	High		0.773	0.661	108.6	83.9	71.8	206.9	103.9	108.7	113.2	81.7	103.1	67.1	83.9	67	64.5	206.9	3592.81	0	244.985	13
FALSE	High	Master Protein	A0MZ66	Shootin-1 OS=Homo sapiens OX=9606 GN=SHTN1 PE=1 SV=4	FALSE	TRUE	0	113.662	45.3249	27	37	26	1	631	71.596	5.33	High	High	High	High	High	High	High	High	High	High	Acetyl [N-Term]	0.63	0.623	139.8	88.1	87.1	55	144	135.9	139.6	89.6	87.8	87	90.9	83.2	87.1	55	4.696	1	122.405	27
FALSE	High	Master Protein	P08243	Asparagine synthetase [glutamine-hydrolyzing] OS=Homo sapiens OX=9606 GN=ASNS PE=1 SV=4	FALSE	TRUE	0	113.628	49.9109	23	45	23	1	561	64.329	6.86	High	High	High	High	High	High	High	High	High	High		1.386	1.409	81.7	113.1	115.1	70.4	77.4	85.4	82.2	111.4	114.5	113.5	117.4	110.5	117.3	70.4	8.397	0	135.462	23
FALSE	High	Master Protein	G8JLD5	Dynamin-1-like protein OS=Homo sapiens OX=9606 GN=DNM1L PE=1 SV=1	FALSE	FALSE	0	113.526	46.7697	29	43	1	1	712	79.572	7.08	High	High	High	High	High	High	High	High	High	Not Found	Acetyl [N-Term]	1.015	0.943	112.7	114.4	106.3		95.6	115.4	127	115.7	122.2	105.2	105.8	109.3	103.8		5.086	0	125.122	29
FALSE	High	Master Protein	F8W0W8	Serine/threonine-protein phosphatase OS=Homo sapiens OX=9606 GN=PPP1CC PE=1 SV=1	FALSE	TRUE	0	113.515	54.2169	16	38	1	1	332	38.225	6.83	High	High	High	High	High	High	High	High	High	Not Found		0.878	0.809	124	108.9	100.4		118.1	137.3	116.7	109.9	111.4	105.4	108.1	90.2	102.8		47.329	0	125.311	16
FALSE	High	Master Protein	Q5VT79	Annexin A8-like protein 1 OS=Homo sapiens OX=9606 GN=ANXA8L1 PE=2 SV=2	FALSE	TRUE	0	113.494	70.0306	21	44	2	1	327	36.856	5.78	High	High	High	High	High	High	High	High	High	Not Found		1.014	1.058	108.5	110	114.8		113.6	101.6	110.3	107.1	106.3	116.8	115.5	112.4	116.5		29.079	0	158.345	21
FALSE	High	Master Protein	P51149	Ras-related protein Rab-7a OS=Homo sapiens OX=9606 GN=RAB7A PE=1 SV=1	FALSE	TRUE	0	113.478	80.6763	19	44	19	1	207	23.475	6.7	High	High	High	High	High	High	High	High	High	High		2.256	2.043	57	128.5	116.4	94.6	54.2	57.8	58.9	125.2	127.1	133.2	92.4	141.7	115	94.6	99	0	149.167	19
FALSE	High	Master Protein	P38117	Electron transfer flavoprotein subunit beta OS=Homo sapiens OX=9606 GN=ETFB PE=1 SV=3	FALSE	TRUE	0	113.452	62.3529	18	44	18	1	255	27.826	8.1	High	High	High	High	High	High	High	High	High	High		0.704	0.71	128.4	90.4	91.2	70.2	125	125.9	134.2	87.1	88.9	95	94.3	88	91.3	70.2	152.993	0	137.65	18
FALSE	High	Master Protein	Q15008	26S proteasome non-ATPase regulatory subunit 6 OS=Homo sapiens OX=9606 GN=PSMD6 PE=1 SV=1	FALSE	TRUE	0	113.222	50.3856	23	47	23	1	389	45.502	5.62	High	High	High	High	High	High	High	High	High	High		1.426	1.451	70	99.8	101.6	186	65.6	72.2	72.1	98.1	101.3	99.9	99.7	104.1	100.9	186	19.434	0	150.266	23
FALSE	High	Master Protein	Q12904	Aminoacyl tRNA synthase complex-interacting multifunctional protein 1 OS=Homo sapiens OX=9606 GN=AIMP1 PE=1 SV=2	FALSE	TRUE	0	113.159	65.7051	16	48	16	1	312	34.331	8.43	High	High	High	High	High	High	High	High	High	High		0.914	0.906	100.7	92	91.3	147.9	100.9	97.3	103.9	90.9	92.4	92.8	90.9	89.5	93.4	147.9	68.519	0	137.196	16
FALSE	High	Master Protein	E7EUC7	UTP--glucose-1-phosphate uridylyltransferase OS=Homo sapiens OX=9606 GN=UGP2 PE=1 SV=1	FALSE	TRUE	0	112.995	50.677	24	44	24	1	517	57.769	8.13	High	High	High	High	High	High	High	High	High	High		1.036	1.051	96.1	99.5	101	110.3	90.6	95.2	102.4	97.3	97.5	103.9	99	99.5	104.4	110.3	11.409	0	131.65	24
FALSE	High	Master Protein	P61106	Ras-related protein Rab-14 OS=Homo sapiens OX=9606 GN=RAB14 PE=1 SV=4	FALSE	TRUE	0	112.848	72.5581	14	44	12	1	215	23.882	6.21	High	High	High	High	High	High	High	High	High	High		1.992	2.007	58.2	115.9	116.7	127.7	55.8	57.7	61	113.5	120.6	113.5	106.8	121.9	121.5	127.7	115.591	1	145.278	14
FALSE	High	Master Protein	P04899	Guanine nucleotide-binding protein G(i) subunit alpha-2 OS=Homo sapiens OX=9606 GN=GNAI2 PE=1 SV=3	FALSE	TRUE	0	112.763	55.7746	15	42	9	1	355	40.425	5.54	High	High	High	High	High	High	High	High	High	High		1.502	1.527	62.9	94.5	96.1	239.8	58.9	64.4	65.4	89.2	106.2	88	87.9	98	102.3	239.8	36.276	9	123.591	15
FALSE	High	Master Protein	P12763	SWISS-PROT:P12763 (Bos taurus) Alpha-2-HS-glycoprotein precursor	TRUE	FALSE	0	112.743	41.7827	13	54	13	1	359	38.394	5.5	High	High	High	High	High	High	High	High	High	High	Phospho [S138(100)]	1.184	1.093	90.7	107.3	99.1	108.5	115.2	64.7	92.2	108.7	118.8	94.5	106.7	110.1	80.6	108.5	76.426	0	179.019	13
FALSE	High	Master Protein	Q15785	Mitochondrial import receptor subunit TOM34 OS=Homo sapiens OX=9606 GN=TOMM34 PE=1 SV=2	FALSE	TRUE	0	112.704	61.4887	22	37	22	1	309	34.538	8.98	High	High	High	High	High	High	High	High	High	High		0.749	0.77	124.4	93.2	95.7	60.3	124.2	123	125.9	93.1	91.4	95	99.7	90.7	96.7	60.3	36.276	0	129.243	22
FALSE	High	Master Protein	Q93052	Lipoma-preferred partner OS=Homo sapiens OX=9606 GN=LPP PE=1 SV=1	FALSE	TRUE	0	112.687	56.8627	24	39	21	1	612	65.704	7.37	High	High	High	High	High	High	High	High	High	High		0.868	0.869	109.7	95.3	95.4	98.8	103.6	108.1	117.5	93.1	94.9	97.8	94	96	96.2	98.8	21.19	2	107.571	24
FALSE	High	Master Protein	Q99615	DnaJ homolog subfamily C member 7 OS=Homo sapiens OX=9606 GN=DNAJC7 PE=1 SV=2	FALSE	TRUE	0	112.661	55.2632	29	39	29	1	494	56.405	6.96	High	High	High	High	High	High	High	High	High	High		0.997	0.967	108.5	108.2	104.9	35	104.5	109.9	111.2	109.9	110.6	104.1	113.4	96.2	105.1	35	9	0	122.69	29
FALSE	High	Master Protein	Q7Z417	Nuclear fragile X mental retardation-interacting protein 2 OS=Homo sapiens OX=9606 GN=NUFIP2 PE=1 SV=1	FALSE	TRUE	0	112.644	40.5755	21	41	21	1	695	76.075	8.7	High	High	High	High	High	High	High	High	High	High		0.529	0.505	157.6	83.3	79.5	38.7	158.2	154.7	159.8	83.7	83.9	82.3	84.7	75	78.8	38.7	9.746	0	133.003	21
FALSE	High	Master Protein	P08779	SWISS-PROT:P08779 Tax_Id=9606 Gene_Symbol=KRT16 Keratin, type I cytoskeletal 16	TRUE	TRUE	0	112.624	46.0888	24	48	8	1	473	51.236	5.05	High	High	High	High	High	High	High	High	High	High		0.856	0.834	98.1	83.9	81.7	208.9	94.2	99.9	100.1	82.3	87.6	81.8	84.1	84.2	77	208.9	11.182	0	149.142	24
FALSE	High	Master Protein	Q9HB71	Calcyclin-binding protein OS=Homo sapiens OX=9606 GN=CACYBP PE=1 SV=2	FALSE	TRUE	0	112.573	75.8772	17	49	17	1	228	26.194	8.25	High	High	High	High	High	High	High	High	High	High		0.599	0.571	141.4	84.8	80.7	79.2	157.7	148	118.6	84.2	84.1	86	87	74.8	80.3	79.2	371.759	0	131.92	17
FALSE	High	Master Protein	O60264	SWI/SNF-related matrix-associated actin-dependent regulator of chromatin subfamily A member 5 OS=Homo sapiens OX=9606 GN=SMARCA5 PE=1 SV=1	FALSE	TRUE	0	112.534	32.1293	34	43	25	1	1052	121.828	8.09	High	High	High	High	High	High	High	High	High	High		1.495	1.384	73.3	109.5	101.4	147.4	66.1	76.4	77.3	114.6	125.4	88.6	100.5	101.7	102	147.4	2.621	8	119.746	34
FALSE	High	Master Protein	P50570	Dynamin-2 OS=Homo sapiens OX=9606 GN=DNM2 PE=1 SV=2	FALSE	TRUE	0	112.497	42.9885	31	42	20	1	870	98.003	7.44	High	High	High	High	High	High	High	High	High	High		1.258	1.287	82.9	104.3	106.7	118.4	74.9	86.1	87.6	102.7	106.2	104	104.6	106.4	109.1	118.4	3.112	9	114.324	31
FALSE	High	Master Protein	O43592	Exportin-T OS=Homo sapiens OX=9606 GN=XPOT PE=1 SV=2	FALSE	TRUE	0	112.441	34.0956	26	37	26	1	962	109.893	5.39	High	High	High	High	High	High	High	High	High	High	Acetyl [N-Term]	1.74	1.777	65.4	113.8	116.2	114	60.4	67.7	68.1	115.3	116	110	114.4	116.2	118	114	4.289	0	120.107	26
FALSE	High	Master Protein	P40222	Alpha-taxilin OS=Homo sapiens OX=9606 GN=TXLNA PE=1 SV=3	FALSE	TRUE	0	112.253	61.9048	31	48	31	1	546	61.853	6.52	High	High	High	High	High	High	High	High	High	High		0.609	0.57	144.5	87.9	82.4	55.6	146.7	148.7	138	88.2	89.3	86.4	91.9	78.4	76.9	55.6	14.013	0	138.303	31
FALSE	High	Master Protein	P07339	Cathepsin D OS=Homo sapiens OX=9606 GN=CTSD PE=1 SV=1	FALSE	TRUE	0	112.171	46.6019	16	44	16	1	412	44.524	6.54	High	High	High	High	High	High	High	High	High	High		1.018	1.061	93.6	95.3	99.3	135.6	91.8	88	100.9	90.8	90.2	104.9	98.6	94.1	105.2	135.6	32.246	0	136.469	16
FALSE	High	Master Protein	P27694	Replication protein A 70 kDa DNA-binding subunit OS=Homo sapiens OX=9606 GN=RPA1 PE=1 SV=2	FALSE	TRUE	0	111.831	46.1039	24	40	24	1	616	68.095	7.21	High	High	High	High	High	High	High	High	High	High		1.399	1.449	79	110.5	114.5	87.9	75.6	79.9	81.5	110.9	109.4	111.3	112.6	112.7	118.2	87.9	7.83	0	132.053	24
FALSE	High	Master Protein	P30084	Enoyl-CoA hydratase, mitochondrial OS=Homo sapiens OX=9606 GN=ECHS1 PE=1 SV=4	FALSE	TRUE	0	111.671	60.6897	17	45	17	1	290	31.367	8.07	High	High	High	High	High	High	High	High	High	High		0.723	0.75	125.9	91	94.4	66	132.2	128.7	116.8	88.2	89.2	95.6	95.5	91.4	96.4	66	62.096	0	146.039	17
FALSE	High	Master Protein	P05387	60S acidic ribosomal protein P2 OS=Homo sapiens OX=9606 GN=RPLP2 PE=1 SV=1	FALSE	TRUE	0	111.484	77.3913	8	50	8	1	115	11.658	4.54	High	High	High	High	High	High	High	High	High	High		0.725	0.668	100.1	72.6	66.9	281.1	130.1	76.6	93.7	74.6	72.5	70.8	68.8	71.9	60	281.1	215442	0	167.365	8
FALSE	High	Master Protein	Q9H2G2	STE20-like serine/threonine-protein kinase OS=Homo sapiens OX=9606 GN=SLK PE=1 SV=1	FALSE	TRUE	0	111.313	26.3158	30	41	28	1	1235	142.607	5.15	High	High	High	High	High	High	High	High	High	High		1.02	0.987	102.1	104.1	100.8	78.7	89.4	104.7	112.3	104.1	106.5	101.8	98.2	99.2	104.9	78.7	2.113	2	121.346	30
FALSE	High	Master Protein	P52209	6-phosphogluconate dehydrogenase, decarboxylating OS=Homo sapiens OX=9606 GN=PGD PE=1 SV=3	FALSE	TRUE	0	111.15	54.4513	23	47	23	1	483	53.106	7.23	High	High	High	High	High	High	High	High	High	High		1.779	1.794	70	124.5	125.5	39.9	64.6	73.7	71.7	125	126.1	122.4	124.8	124.3	127.5	39.9	16.113	0	153.083	23
FALSE	High	Master Protein	Q96KP4	Cytosolic non-specific dipeptidase OS=Homo sapiens OX=9606 GN=CNDP2 PE=1 SV=2	FALSE	TRUE	0	111.097	48.6316	18	35	18	1	475	52.845	5.97	High	High	High	High	High	High	High	High	High	High		1.136	1.155	91.2	103.6	105.3	99.5	87	92.1	94.5	103.7	103.9	103.2	106.6	102.9	106.5	99.5	10.721	0	126.409	18
FALSE	High	Master Protein	J3KTL2	Serine/arginine-rich-splicing factor 1 OS=Homo sapiens OX=9606 GN=SRSF1 PE=1 SV=1	FALSE	TRUE	0	110.994	61.6601	19	50	19	1	253	28.312	10.08	High	High	High	High	High	High	High	High	High	High	Phospho [S199(100); S201(100)]	0.573	0.566	146.1	83.7	82.6	62.6	147.5	144.3	146.5	79.5	84.2	87.5	87.9	80.5	79.5	62.6	132.352	0	151.021	19
FALSE	High	Master Protein	Q9Y383	Putative RNA-binding protein Luc7-like 2 OS=Homo sapiens OX=9606 GN=LUC7L2 PE=1 SV=2	FALSE	TRUE	0	110.804	41.5816	20	44	14	1	392	46.486	10.01	High	High	High	High	High	High	High	High	High	High		0.619	0.614	133.4	82.6	82	106	134.4	138.4	127.5	82.6	83.7	81.6	88.7	76.9	80.4	106	111.884	6	127.407	20
FALSE	High	Master Protein	B4DDD6	Drebrin-like protein OS=Homo sapiens OX=9606 GN=DBNL PE=1 SV=1	FALSE	FALSE	0	110.791	49.7537	17	42	1	1	406	45.718	4.96	High	High	High	High	High	High	High	High	High	Not Found	Phospho [S251(99.4)]	0.669	0.65	143.8	96.1	93.4		140.5	139.7	151.2	85.4	92	111	92.1	87.5	100.7		32.246	0	129.226	17
FALSE	High	Master Protein	Q96G03	Phosphoglucomutase-2 OS=Homo sapiens OX=9606 GN=PGM2 PE=1 SV=4	FALSE	TRUE	0	110.741	40.8497	25	41	24	1	612	68.24	6.73	High	High	High	High	High	High	High	High	High	High	Phospho [S165(98.8)]	1.527	1.59	73.6	112.4	117	90.7	70.6	75	75.2	109.1	110.7	117.6	112.4	117.6	121.2	90.7	6.552	1	124.221	25
FALSE	High	Master Protein	O95373	Importin-7 OS=Homo sapiens OX=9606 GN=IPO7 PE=1 SV=1	FALSE	TRUE	0	110.695	21.9653	17	36	17	1	1038	119.44	4.82	High	High	High	High	High	High	High	High	High	High	Acetyl [N-Term]	1.546	1.582	67.5	104.4	106.8	163.8	62.6	68.2	71.7	107.2	108	98	107.6	104	108.8	163.8	3.498	0	126.915	17
FALSE	High	Master Protein	Q13439	Golgin subfamily A member 4 OS=Homo sapiens OX=9606 GN=GOLGA4 PE=1 SV=1	FALSE	TRUE	0	110.688	17.3991	36	39	35	1	2230	260.98	5.39	High	High	High	High	High	High	High	High	High	High		0.59	0.589	136.2	80.4	80.2	109.6	130.2	135.9	142.5	80.1	82.6	78.4	84.6	80.4	75.7	109.6	0.673	0	111.587	36
FALSE	High	Master Protein	P09429	High mobility group protein B1 OS=Homo sapiens OX=9606 GN=HMGB1 PE=1 SV=3	FALSE	TRUE	0	110.612	55.814	17	63	13	1	215	24.878	5.74	High	High	High	High	High	High	High	High	High	High		0.643	0.641	135.2	87	86.7	73.3	143.5	144.1	118.1	83.9	91.6	85.4	93.5	84.9	81.8	73.3	2847.04	5	165.513	17
FALSE	High	Master Protein	P38159	RNA-binding motif protein, X chromosome OS=Homo sapiens OX=9606 GN=RBMX PE=1 SV=3	FALSE	TRUE	0	110.505	58.8235	27	58	10	1	391	42.306	10.05	High	High	High	High	High	High	High	High	High	High	Phospho [S208(100)]	0.632	0.64	133.9	84.6	85.8	87	137.1	136.7	128	82.5	83.9	87.5	89.9	81.2	86.2	87	17.738	21	173.708	27
FALSE	High	Master Protein	Q29RF7	Sister chromatid cohesion protein PDS5 homolog A OS=Homo sapiens OX=9606 GN=PDS5A PE=1 SV=1	FALSE	TRUE	0	110.453	25.5049	30	35	28	1	1337	150.734	7.91	High	High	High	High	High	High	High	High	High	High		1.635	1.58	64.6	105.6	102	183.5	57.8	67.6	68.4	104.9	115.7	96.1	99.5	100	106.5	183.5	1.348	2	110.977	30
FALSE	High	Master Protein	Q14498	RNA-binding protein 39 OS=Homo sapiens OX=9606 GN=RBM39 PE=1 SV=2	FALSE	TRUE	0	110.282	36.4151	16	39	15	1	530	59.343	10.1	High	High	High	High	High	High	High	High	High	High	Phospho [S97(99.9)]	0.781	0.778	117	91.4	91	101.8	111.2	120.7	119.1	92.5	92.3	89.3	96.1	85.8	91.2	101.8	12.895	1	131.596	16
FALSE	High	Master Protein	P35232	Prohibitin OS=Homo sapiens OX=9606 GN=PHB PE=1 SV=1	FALSE	TRUE	0	110.098	68.0147	16	43	16	1	272	29.786	5.76	High	High	High	High	High	High	High	High	High	High		0.787	0.806	121.3	95.5	97.8	56.2	119.7	116.6	127.6	93.2	91.9	101.4	95.1	95.9	102.4	56.2	51.75	0	143.23	16
FALSE	High	Master Protein	P11216	Glycogen phosphorylase, brain form OS=Homo sapiens OX=9606 GN=PYGB PE=1 SV=5	FALSE	TRUE	0	110.072	36.2989	27	38	23	1	843	96.635	6.86	High	High	High	High	High	High	High	High	High	High		1.55	1.58	72.9	113	115.1	97.1	68.5	74.2	76	110.4	112.4	116	109.8	113.8	121.9	97.1	2.793	0	116.413	27
FALSE	High	Master Protein	Q9NQW7	Xaa-Pro aminopeptidase 1 OS=Homo sapiens OX=9606 GN=XPNPEP1 PE=1 SV=3	FALSE	TRUE	0	109.792	44.4623	25	39	24	1	623	69.873	5.67	High	High	High	High	High	High	High	High	High	High		1.596	1.641	71.7	114.4	117.7	88.5	67.5	73.4	74.2	112.9	114.9	115.5	115	116.8	121.3	88.5	6.897	1	111.364	25
FALSE	High	Master Protein	Q99714	3-hydroxyacyl-CoA dehydrogenase type-2 OS=Homo sapiens OX=9606 GN=HSD17B10 PE=1 SV=3	FALSE	TRUE	0	109.779	73.5632	14	34	14	1	261	26.906	7.78	High	High	High	High	High	High	High	High	High	High		0.872	0.948	103.4	90.2	98	125.4	104.4	99.4	106.3	89.5	89.7	91.4	97.1	99.4	97.5	125.4	63.938	0	115.425	14
FALSE	High	Master Protein	Q6P2E9	Enhancer of mRNA-decapping protein 4 OS=Homo sapiens OX=9606 GN=EDC4 PE=1 SV=1	FALSE	TRUE	0	109.573	23.2691	28	39	28	1	1401	151.567	5.86	High	High	High	High	High	High	High	High	High	High		1.315	1.314	84.7	111.4	111.3	77.9	77.1	86.7	90.4	111.5	112.5	110.1	112.8	108.2	112.8	77.9	2.275	0	116.153	28
FALSE	High	Master Protein	Q9H6S3	Epidermal growth factor receptor kinase substrate 8-like protein 2 OS=Homo sapiens OX=9606 GN=EPS8L2 PE=1 SV=2	FALSE	TRUE	0	109.533	36.3636	23	39	23	1	715	80.57	6.84	High	High	High	High	High	High	High	High	High	High	Phospho [S570(99.9)]	1.215	1.17	86.9	105.6	101.7	117.6	82.7	85	92.9	108.2	109.8	98.7	107.5	95.9	101.6	117.6	5.516	0	122.443	23
FALSE	High	Master Protein	Q562R1	Beta-actin-like protein 2 OS=Homo sapiens OX=9606 GN=ACTBL2 PE=1 SV=2	FALSE	TRUE	0	109.525	24.4681	9	105	2	1	376	41.976	5.59	High	High	High	High	High	High	High	High	High	High		1.456	1.301	34.9	50.8	45.4	606.4	41.3	34.9	28.6	49.9	46.9	55.8	37.2	39	60.2	606.4	33.807	0	306.751	9
FALSE	High	Master Protein	Q13561	Dynactin subunit 2 OS=Homo sapiens OX=9606 GN=DCTN2 PE=1 SV=4	FALSE	TRUE	0	109.456	49.6259	19	40	19	1	401	44.204	5.21	High	High	High	High	High	High	High	High	High	High		0.56	0.553	149.4	83.7	82.7	52.8	154.1	144.8	149.3	80.9	82.1	87.9	84.8	81.1	82.1	52.8	15.681	0	146.982	19
FALSE	High	Master Protein	H0YA96	Heterogeneous nuclear ribonucleoprotein D0 (Fragment) OS=Homo sapiens OX=9606 GN=HNRNPD PE=1 SV=1	FALSE	FALSE	0	109.44	60	16	48	1	1	210	23.906	9.58	High	High	High	High	High	High	High	High	High	Not Found		0.286	0.265	214.9	61.4	57		231.7	199.5	213.4	74	72.7	37.6	84.3	43.7	43.2		226.585	0	151.848	16
FALSE	High	Master Protein	O75821	Eukaryotic translation initiation factor 3 subunit G OS=Homo sapiens OX=9606 GN=EIF3G PE=1 SV=2	FALSE	TRUE	0	109.332	41.875	17	42	2	1	320	35.589	6.13	High	High	High	High	High	High	High	High	High	High		0.561	0.554	143.7	80.6	79.6	88.3	163.8	153.2	114.1	82	79.8	80	86.2	74.6	78	88.3	43.668	16	127.459	17
FALSE	High	Master Protein	Q14568	Heat shock protein HSP 90-alpha A2 OS=Homo sapiens OX=9606 GN=HSP90AA2P PE=1 SV=2	FALSE	TRUE	0	108.97	29.4461	11	69	1	1	343	39.34	4.65	High	High	High	High	High	High	High	High	High	High		1.487	1.512	71.3	106.1	107.9	144	93.5	63	57.6	111.6	103.9	102.8	79.4	101.3	143	144	32.405	0	213.269	11
FALSE	High	Master Protein	O43852	Calumenin OS=Homo sapiens OX=9606 GN=CALU PE=1 SV=2	FALSE	TRUE	0	108.927	56.5079	17	38	17	1	315	37.084	4.64	High	High	High	High	High	High	High	High	High	High	Phospho [S44(98.4)]	0.649	0.627	133.5	86.7	83.6	88.7	148.5	123.6	128.3	85.2	81.1	93.8	81	86.1	83.9	88.7	86.333	0	115.788	17
FALSE	High	Master Protein	Q9NSD9	Phenylalanine--tRNA ligase beta subunit OS=Homo sapiens OX=9606 GN=FARSB PE=1 SV=3	FALSE	TRUE	0	108.895	42.7844	26	45	26	1	589	66.074	6.84	High	High	High	High	High	High	High	High	High	High		1.338	1.351	82.2	110	111.1	89.9	79.5	83.9	83.3	110.5	113.6	106	110.7	112.8	109.8	89.9	5.127	0	129.961	26
FALSE	High	Master Protein	Q04917	14-3-3 protein eta OS=Homo sapiens OX=9606 GN=YWHAH PE=1 SV=4	FALSE	TRUE	0	108.833	60.5691	18	59	15	1	246	28.201	4.84	High	High	High	High	High	High	High	High	High	High		1.008	1.01	100.3	101.1	101.3	91.7	95	97.8	108.2	100	96.2	107.2	101.7	96.3	105.9	91.7	112.646	0	179.192	18
FALSE	High	Master Protein	O75150	E3 ubiquitin-protein ligase BRE1B OS=Homo sapiens OX=9606 GN=RNF40 PE=1 SV=5	FALSE	TRUE	0	108.794	27.8721	26	36	23	1	1001	113.609	6.29	High	High	High	High	High	High	High	High	High	High		0.748	0.725	119.6	89.5	86.7	112.5	113.8	123.7	121.4	88.7	91.9	87.8	91.7	83	85.5	112.5	2.535	0	119.8	26
FALSE	High	Master Protein	P62424	60S ribosomal protein L7a OS=Homo sapiens OX=9606 GN=RPL7A PE=1 SV=2	FALSE	TRUE	0	108.767	46.6165	15	47	15	1	266	29.977	10.61	High	High	High	High	High	High	High	High	High	High		0.804	0.94	111.2	89.3	104.5	85.1	123.6	104.3	105.7	102.6	92.7	72.6	135.7	86.7	91	85.1	250.189	0	145.673	15
FALSE	High	Master Protein	Q15042	Rab3 GTPase-activating protein catalytic subunit OS=Homo sapiens OX=9606 GN=RAB3GAP1 PE=1 SV=3	FALSE	TRUE	0	108.661	28.2365	25	35	25	1	981	110.454	5.55	High	High	High	High	High	High	High	High	High	High		1.544	1.595	66	101.9	105.3	180.1	60.2	68.2	69.7	100.7	102.9	102.2	101	107.6	107.4	180.1	2.793	0	112.817	25
FALSE	High	Master Protein	P00966	Argininosuccinate synthase OS=Homo sapiens OX=9606 GN=ASS1 PE=1 SV=2	FALSE	TRUE	0	108.459	47.3301	20	41	20	1	412	46.501	8.02	High	High	High	High	High	High	High	High	High	High		1.635	1.686	69.4	113.5	117.1	100.1	65.9	70.4	72	116.4	115.2	108.8	118.8	115.8	116.5	100.1	25.49	0	124.97	20
FALSE	High	Master Protein	Q5T0R9	Adenylyl cyclase-associated protein 1 (Fragment) OS=Homo sapiens OX=9606 GN=CAP1 PE=1 SV=8	FALSE	FALSE	0	108.37	48.855	12	52	1	1	262	28.617	7.49	High	High	High	High	High	High	High	High	High	High		0.99	1.014	84.2	83.3	85.3	241.6	78.1	82.6	91.7	81.5	76.7	91.7	82.8	83.4	89.8	241.6	75.27	0	158.728	12
FALSE	High	Master Protein	P13804	Electron transfer flavoprotein subunit alpha, mitochondrial OS=Homo sapiens OX=9606 GN=ETFA PE=1 SV=1	FALSE	TRUE	0	108.286	53.1532	13	40	13	1	333	35.058	8.38	High	High	High	High	High	High	High	High	High	High		0.776	0.809	115.6	89.8	93.6	103	114.5	111.1	121.4	87.6	88.8	92.9	93.3	91.1	96.4	103	19.153	0	140.489	13
FALSE	High	Master Protein	P62820	Ras-related protein Rab-1A OS=Homo sapiens OX=9606 GN=RAB1A PE=1 SV=3	FALSE	TRUE	0	108.148	71.2195	13	49	5	1	205	22.663	6.21	High	High	High	High	High	High	High	High	High	High		2.016	1.998	59.2	119.4	118.3	109.3	56.7	60.3	60.7	121.6	127.3	109.3	109.5	123.9	121.6	109.3	67.129	0	162.468	13
FALSE	High	Master Protein	P43358	Melanoma-associated antigen 4 OS=Homo sapiens OX=9606 GN=MAGEA4 PE=1 SV=2	FALSE	TRUE	0	108.14	39.7476	15	59	15	1	317	34.877	4.69	High	High	High	High	High	High	High	High	High	High		1.173	1.167	94.2	110.5	109.9	56.2	88.9	93.3	100.4	112.4	107.1	111.9	114.5	103.9	111.3	56.2	128.155	0	157.885	15
FALSE	High	Master Protein	P20042	Eukaryotic translation initiation factor 2 subunit 2 OS=Homo sapiens OX=9606 GN=EIF2S2 PE=1 SV=2	FALSE	TRUE	0	108.092	59.4595	22	43	22	1	333	38.364	5.8	High	High	High	High	High	High	High	High	High	High		0.692	0.655	132.3	91.6	86.6	68.4	136.5	148.2	112.2	90.7	89.9	94.2	85.8	85.3	88.7	68.4	47.064	0	122.123	22
FALSE	High	Master Protein	Q15643	Thyroid receptor-interacting protein 11 OS=Homo sapiens OX=9606 GN=TRIP11 PE=1 SV=3	FALSE	TRUE	0	107.922	16.8267	32	36	32	1	1979	227.447	5.26	High	High	High	High	High	High	High	High	High	High		0.681	0.676	131	89.2	88.5	74	125	127.2	140.7	88.4	88.1	91.1	91.8	87.6	86.1	74	0.736	0	111.797	32
FALSE	High	Master Protein	Q5JPE7	Nodal modulator 2 OS=Homo sapiens OX=9606 GN=NOMO2 PE=1 SV=1	FALSE	TRUE	0	107.892	25.0987	24	34	24	1	1267	139.351	5.76	High	High	High	High	High	High	High	High	High	High		1.123	1.106	91.2	102.4	100.8	117	84.8	90.5	98.3	103.8	102.3	101	98.5	101.1	102.8	117	1.707	0	96.7289	24
FALSE	High	Master Protein	O95757	Heat shock 70 kDa protein 4L OS=Homo sapiens OX=9606 GN=HSPA4L PE=1 SV=3	FALSE	TRUE	0	107.872	32.5387	25	38	20	1	839	94.453	5.88	High	High	High	High	High	High	High	High	High	High		1.214	1.17	90.2	109.5	105.5	84.4	84.6	92.4	93.5	110.7	113.5	104.2	110.4	101.3	104.9	84.4	2.892	0	117.457	25
FALSE	High	Master Protein	P16070	CD44 antigen OS=Homo sapiens OX=9606 GN=CD44 PE=1 SV=3	FALSE	TRUE	0	107.625	17.3854	13	52	13	1	742	81.487	5.33	High	High	High	High	High	High	High	High	High	High		2.123	1.869	55.6	117.9	103.9	167.9	47.9	58.1	60.8	104.4	106.8	142.7	81.8	119.4	110.4	167.9	9.701	0	149.708	13
FALSE	High	Master Protein	Q9Y224	RNA transcription, translation and transport factor protein OS=Homo sapiens OX=9606 GN=RTRAF PE=1 SV=1	FALSE	TRUE	0	107.591	68.0328	17	45	17	1	244	28.051	6.65	High	High	High	High	High	High	High	High	High	High		0.543	0.559	142.2	77.2	79.5	103.1	147.8	137.7	141.1	75.9	74.9	81	82.7	77.2	78.7	103.1	86.992	0	122.352	17
FALSE	High	Master Protein	Q9H0U4	Ras-related protein Rab-1B OS=Homo sapiens OX=9606 GN=RAB1B PE=1 SV=1	FALSE	TRUE	0	107.587	83.5821	16	45	8	1	201	22.157	5.73	High	High	High	High	High	High	High	High	High	High	Acetyl [N-Term]	1.809	1.788	61.3	110.8	109.6	155	60	61.5	62.3	112.8	114.8	104.9	103.5	114.3	110.9	155	75.27	11	145.851	16
FALSE	High	Master Protein	P55084	Trifunctional enzyme subunit beta, mitochondrial OS=Homo sapiens OX=9606 GN=HADHB PE=1 SV=3	FALSE	TRUE	0	107.575	53.3755	22	44	22	1	474	51.262	9.41	High	High	High	High	High	High	High	High	High	High		0.908	0.957	106.3	96.5	101.7	86.8	106.2	104.1	108.6	95.9	92.5	100.9	97.6	99.3	108.2	86.8	12.46	0	125.25	22
FALSE	High	Master Protein	P43490	Nicotinamide phosphoribosyltransferase OS=Homo sapiens OX=9606 GN=NAMPT PE=1 SV=1	FALSE	TRUE	0	107.436	53.7678	24	42	24	1	491	55.487	7.15	High	High	High	High	High	High	High	High	High	High	Acetyl [N-Term]	1.46	1.442	79.5	116.1	114.6	69.4	75	80.4	83.1	112	111.8	124.5	100	125.5	118.4	69.4	16.113	0	122.226	24
FALSE	High	Master Protein	Q86XP3	ATP-dependent RNA helicase DDX42 OS=Homo sapiens OX=9606 GN=DDX42 PE=1 SV=1	FALSE	TRUE	0	107.429	36.9936	24	38	24	1	938	102.912	7.02	High	High	High	High	High	High	High	High	High	High		0.845	0.829	117.9	99.6	97.7	54.7	110.4	120.4	122.7	98.7	101.4	98.6	100.2	94.4	98.4	54.7	2.728	0	125.587	24
FALSE	High	Master Protein	O43776	Asparagine--tRNA ligase, cytoplasmic OS=Homo sapiens OX=9606 GN=NARS PE=1 SV=1	FALSE	TRUE	0	107.261	37.4088	20	43	20	1	548	62.903	6.25	High	High	High	High	High	High	High	High	High	High		1.399	1.464	76.4	106.9	111.9	114.4	74.1	78.8	76.4	106.6	108.7	105.4	110	109.8	115.9	114.4	9	0	129.503	20
FALSE	High	Master Protein	C9JIF9	Acylamino-acid-releasing enzyme OS=Homo sapiens OX=9606 GN=APEH PE=1 SV=1	FALSE	TRUE	0	107.248	34.057	21	39	21	1	737	81.622	5.54	High	High	High	High	High	High	High	High	High	High		1.256	1.283	82.2	103.3	105.5	126.9	83.5	80.8	82.4	106.5	102	101.3	105.2	100.7	110.6	126.9	6.796	0	131.239	21
FALSE	High	Master Protein	P60891	Ribose-phosphate pyrophosphokinase 1 OS=Homo sapiens OX=9606 GN=PRPS1 PE=1 SV=2	FALSE	TRUE	0	107.186	58.1761	16	39	7	1	318	34.812	6.98	High	High	High	High	High	High	High	High	High	High		1.155	1.207	99.1	114.5	119.6	0.4	99.4	98.2	99.7	115.6	116.6	111.3	121.4	117.7	119.8	0.4	43.668	0	121.571	16
FALSE	High	Master Protein	Q08380	Galectin-3-binding protein OS=Homo sapiens OX=9606 GN=LGALS3BP PE=1 SV=1	FALSE	TRUE	0	107.168	42.0513	17	33	17	1	585	65.289	5.27	High	High	High	High	High	High	High	High	High	High		1.445	1.631	70.8	102.3	115.5	134.5	69.1	69.2	74	86.4	90	130.4	91.6	122.6	132.1	134.5	7.111	0	113.983	17
FALSE	High	Master Protein	Q6NZI2	Caveolae-associated protein 1 OS=Homo sapiens OX=9606 GN=CAVIN1 PE=1 SV=1	FALSE	TRUE	0	107.061	39.4872	16	37	16	1	390	43.45	5.6	High	High	High	High	High	High	High	High	High	High		0.471	0.447	157.2	74.1	70.2	95.6	164.3	196.7	110.5	72	77.9	72.4	72.7	67.4	70.5	95.6	51.75	0	123.205	16
FALSE	High	Master Protein	P48506	Glutamate--cysteine ligase catalytic subunit OS=Homo sapiens OX=9606 GN=GCLC PE=1 SV=2	FALSE	TRUE	0	106.885	45.6829	25	36	24	1	637	72.719	6.09	High	High	High	High	High	High	High	High	High	High		2.418	2.747	48.3	116.8	132.7	106.8	44.6	49	51.3	101.4	104.1	144.8	100.8	147.2	150	106.8	8.397	1	113.891	25
FALSE	High	Master Protein	J3KN01	Afadin OS=Homo sapiens OX=9606 GN=AFDN PE=1 SV=1	FALSE	TRUE	0	106.813	20.3168	30	32	20	1	1831	207.489	6.37	High	High	High	High	High	High	High	High	High	High	Phospho [S1189(100)]	1.233	1.247	91.3	112.6	113.9	46.2	80.3	94.8	98.8	109.9	113.7	114.4	106.8	116.5	118.5	46.2	0.978	9	108.803	30
FALSE	High	Master Protein	E7EMB3	Calmodulin-2 OS=Homo sapiens OX=9606 GN=CALM2 PE=1 SV=1	FALSE	TRUE	0	106.8	43.8776	12	58	12	1	196	21.675	4.56	High	High	High	High	High	High	High	High	High	High		0.779	0.718	122.7	95.6	88.2	80.5	141.6	92	134.6	96.7	87.3	102.7	78.3	109.7	76.6	80.5	656.933	0	170.004	12
FALSE	High	Master Protein	Q9HAV7	GrpE protein homolog 1, mitochondrial OS=Homo sapiens OX=9606 GN=GRPEL1 PE=1 SV=2	FALSE	TRUE	0	106.715	65.8986	16	38	16	1	217	24.264	8.12	High	High	High	High	High	High	High	High	High	High		0.547	0.524	151.6	83	79.4	58	180	141	133.9	81.1	82.2	85.6	80.9	77.1	80.2	58	67.129	0	114.45	16
FALSE	High	Master Protein	O95433	Activator of 90 kDa heat shock protein ATPase homolog 1 OS=Homo sapiens OX=9606 GN=AHSA1 PE=1 SV=1	FALSE	TRUE	0	106.383	57.3964	21	42	21	1	338	38.25	5.53	High	High	High	High	High	High	High	High	High	High		1.205	1.224	85.2	102.6	104.2	123.9	78	88	89.5	102.2	102.5	103.1	105.8	101.5	105.4	123.9	27.73	0	136.648	21
FALSE	High	Master Protein	Q8TEX9	Importin-4 OS=Homo sapiens OX=9606 GN=IPO4 PE=1 SV=2	FALSE	TRUE	0	106.292	28.3071	25	37	25	1	1081	118.64	4.96	High	High	High	High	High	High	High	High	High	High	Acetyl [N-Term]	1.658	1.615	69.8	115.7	112.7	105.3	62.6	72.6	74.1	116	120.7	110.5	114	109.9	114.3	105.3	2.643	0	118.314	25
FALSE	High	Master Protein	J3QRS3	Myosin regulatory light chain 12A OS=Homo sapiens OX=9606 GN=MYL12A PE=1 SV=1	FALSE	TRUE	0	106.136	64.4068	12	46	12	1	177	20.444	4.75	High	High	High	High	High	High	High	High	High	High		0.556	0.591	139.6	77.7	82.5	100.7	150.4	143.8	124.6	74.4	75.7	83	82.8	80.4	84.2	100.7	382.119	0	146.361	12
FALSE	High	Master Protein	Q15293	Reticulocalbin-1 OS=Homo sapiens OX=9606 GN=RCN1 PE=1 SV=1	FALSE	TRUE	0	106.023	43.8066	16	47	16	1	331	38.866	5	High	High	High	High	High	High	High	High	High	High		0.549	0.549	147	80.7	80.7	74.9	158	145.9	137	78.9	74.9	88.4	81.3	80.4	80.2	74.9	114.478	0	155.441	16
FALSE	High	Master Protein	O75146	Huntingtin-interacting protein 1-related protein OS=Homo sapiens OX=9606 GN=HIP1R PE=1 SV=2	FALSE	TRUE	0	106.001	29.6816	28	40	26	1	1068	119.315	6.67	High	High	High	High	High	High	High	High	High	High		1.447	1.405	79	114.4	111	86.6	68.7	82.1	86.3	115.5	116.3	111.4	113.4	107.3	112.4	86.6	1.934	2	115.784	28
FALSE	High	Master Protein	P45974	Ubiquitin carboxyl-terminal hydrolase 5 OS=Homo sapiens OX=9606 GN=USP5 PE=1 SV=2	FALSE	TRUE	0	105.959	30.5361	23	36	22	1	858	95.725	5.03	High	High	High	High	High	High	High	High	High	High		1.36	1.384	81.9	111.4	113.4	80	83.5	82	80.3	92.3	106.3	135.6	102.4	129.4	108.3	80	4.337	1	105.299	23
FALSE	High	Master Protein	H3BNC9	Uncharacterized protein OS=Homo sapiens OX=9606 PE=3 SV=2	FALSE	TRUE	0	105.674	15.2397	13	46	13	1	584	64.492	8.78	High	High	High	High	High	High	High	High	High	High		0.665	0.643	136.4	90.7	87.7	55.5	143.5	140.7	125	91.3	92.1	88.5	90	84.4	88.9	55.5	15.681	0	147.755	13
FALSE	High	Master Protein	P22087	rRNA 2'-O-methyltransferase fibrillarin OS=Homo sapiens OX=9606 GN=FBL PE=1 SV=2	FALSE	TRUE	0	105.552	54.8287	18	36	18	1	321	33.763	10.18	High	High	High	High	High	High	High	High	High	High		0.998	1.031	94.5	94.4	97.5	140.9	89.3	93.6	100.7	96.7	97.3	89	102.3	94.8	95.4	140.9	21.275	0	117.144	18
FALSE	High	Master Protein	P36776	Lon protease homolog, mitochondrial OS=Homo sapiens OX=9606 GN=LONP1 PE=1 SV=2	FALSE	TRUE	0	105.437	28.3629	23	38	23	1	959	106.422	6.39	High	High	High	High	High	High	High	High	High	High		1.369	1.408	74.4	101.8	104.7	157.5	70.3	75.2	77.6	97.8	100.2	107.4	98.5	105.1	110.4	157.5	3.151	0	108.475	23
FALSE	High	Master Protein	P51114	Fragile X mental retardation syndrome-related protein 1 OS=Homo sapiens OX=9606 GN=FXR1 PE=1 SV=3	FALSE	TRUE	0	105.301	47.182	25	38	22	1	621	69.678	6.15	High	High	High	High	High	High	High	High	High	High		0.75	0.713	130.3	97.7	92.9	37.3	127.4	129.2	134.3	101.3	101.3	90.5	101.5	87.3	90	37.3	5.615	2	113.435	25
FALSE	High	Master Protein	B4DUT8	Calponin OS=Homo sapiens OX=9606 GN=CNN2 PE=1 SV=1	FALSE	TRUE	0	105.27	56.9697	15	46	15	1	330	35.92	7.3	High	High	High	High	High	High	High	High	High	High		0.601	0.559	144.6	86.9	80.8	62.9	162	151.4	120.4	92.3	90.2	78.3	93.2	71.5	77.8	62.9	41.813	0	136.66	15
FALSE	High	Master Protein	Q7L2E3	ATP-dependent RNA helicase DHX30 OS=Homo sapiens OX=9606 GN=DHX30 PE=1 SV=1	FALSE	TRUE	0	105.245	27.5544	30	39	30	1	1194	133.855	8.78	High	High	High	High	High	High	High	High	High	High		1.498	1.504	73.3	109.8	110.3	119.8	68.1	75.8	76	107.6	119.7	102.1	110.9	110.4	109.5	119.8	1.526	0	120.279	30
FALSE	High	Master Protein	P43686	26S proteasome regulatory subunit 6B OS=Homo sapiens OX=9606 GN=PSMC4 PE=1 SV=2	FALSE	TRUE	0	105.157	50.7177	21	36	21	1	418	47.337	5.21	High	High	High	High	High	High	High	High	High	High		0.619	0.631	133.7	82.8	84.4	97.3	138.3	128.5	134.4	81.7	79.4	87.3	86.1	80.9	86.1	97.3	19.893	0	105.919	21
FALSE	High	Master Protein	Q9UHD1	Cysteine and histidine-rich domain-containing protein 1 OS=Homo sapiens OX=9606 GN=CHORDC1 PE=1 SV=2	FALSE	TRUE	0	105.038	58.4337	13	35	13	1	332	37.466	7.87	High	High	High	High	High	High	High	High	High	High		0.541	0.547	139.2	75.3	76.1	127.8	143.7	132.2	141.8	75.8	78.4	71.9	85.1	73.4	69.9	127.8	22.714	0	108.924	13
FALSE	High	Master Protein	P30044	Peroxiredoxin-5, mitochondrial OS=Homo sapiens OX=9606 GN=PRDX5 PE=1 SV=4	FALSE	TRUE	0	104.921	56.0748	10	39	10	1	214	22.073	8.7	High	High	High	High	High	High	High	High	High	High		0.762	0.833	120	91.5	100	65.8	125.8	112.5	121.6	86.3	85.1	103.1	96.4	102.6	100.9	65.8	241.446	0	119.985	10
FALSE	High	Master Protein	J3KQ32	Obg-like ATPase 1 OS=Homo sapiens OX=9606 GN=OLA1 PE=1 SV=1	FALSE	TRUE	0	104.802	52.6442	19	49	19	1	416	46.908	8.06	High	High	High	High	High	High	High	High	High	High		0.965	0.986	96.9	93.5	95.6	141.9	94.5	96	100.3	93.9	93	93.7	95.2	93.9	97.8	141.9	24.551	0	135.239	19
FALSE	High	Master Protein	Q13347	Eukaryotic translation initiation factor 3 subunit I OS=Homo sapiens OX=9606 GN=EIF3I PE=1 SV=1	FALSE	TRUE	0	104.643	75.0769	17	41	17	1	325	36.479	5.64	High	High	High	High	High	High	High	High	High	High		0.81	0.851	115.8	93.7	98.5	75.8	121.1	110.7	115.6	91.9	95.1	94.3	104.9	94.3	96.4	75.8	21.275	0	135.598	17
FALSE	High	Master Protein	O60231	Pre-mRNA-splicing factor ATP-dependent RNA helicase DHX16 OS=Homo sapiens OX=9606 GN=DHX16 PE=1 SV=2	FALSE	TRUE	0	104.617	31.1239	28	37	27	1	1041	119.189	6.8	High	High	High	High	High	High	High	High	High	High	Phospho [S160(100)]	1.202	1.174	92.7	111.5	108.9	60.6	85.5	94.9	97.8	113.1	118.7	102.7	116	105.8	104.8	60.6	2.707	0	117.655	28
FALSE	High	Master Protein	Q6Y7W6	GRB10-interacting GYF protein 2 OS=Homo sapiens OX=9606 GN=GIGYF2 PE=1 SV=1	FALSE	TRUE	0	104.584	27.4057	28	45	28	1	1299	149.978	5.54	High	High	High	High	High	High	High	High	High	High		0.642	0.617	133.2	85.6	82.2	96.9	125.4	133.3	141	83.4	87.7	85.6	88.3	79.7	78.7	96.9	2.162	0	109.967	28
FALSE	High	Master Protein	Q1RMK2	TREMBL:Q1RMK2 (Bos taurus) IGHM protein	TRUE	FALSE	0	104.572	50.5863	19	34	19	1	597	65.016	5.97	High	High	High	High	High	High	High	High	High	High		1.637	1.579	69.2	113.4	109.4	124.1	73.3	65.3	69.1	118.3	114.6	107.2	105.2	111.4	111.5	124.1	6.627	0	120.827	19
FALSE	High	Master Protein	O75131	Copine-3 OS=Homo sapiens OX=9606 GN=CPNE3 PE=1 SV=1	FALSE	TRUE	0	104.494	44.3203	22	45	21	1	537	60.092	5.85	High	High	High	High	High	High	High	High	High	High		1.543	1.539	73.7	113.7	113.4	97.7	71.3	74.2	75.7	113.5	114.9	112.6	111.3	110.9	117.9	97.7	14.849	1	129.958	22
FALSE	High	Master Protein	P09525	Annexin A4 OS=Homo sapiens OX=9606 GN=ANXA4 PE=1 SV=4	FALSE	TRUE	0	104.343	62.3824	22	42	21	1	319	35.86	6.13	High	High	High	High	High	High	High	High	High	High		1.316	1.4	84.5	111.1	118.3	58.4	84.5	80.7	88.1	104.8	105.6	123.1	110	126.1	118.6	58.4	23.621	0	147.861	22
FALSE	High	Master Protein	P36957	Dihydrolipoyllysine-residue succinyltransferase component of 2-oxoglutarate dehydrogenase complex, mitochondrial OS=Homo sapiens OX=9606 GN=DLST PE=1 SV=4	FALSE	TRUE	0	104.266	37.7483	17	41	17	1	453	48.724	8.95	High	High	High	High	High	High	High	High	High	High		0.779	0.804	119.3	93	96	75.2	116.8	117.3	123.8	89.8	89.2	99.9	91.3	93.6	103	75.2	22.714	0	133.285	17
FALSE	High	Master Protein	P46087	Probable 28S rRNA (cytosine(4447)-C(5))-methyltransferase OS=Homo sapiens OX=9606 GN=NOP2 PE=1 SV=2	FALSE	TRUE	0	104.223	29.6798	22	37	22	1	812	89.247	9.23	High	High	High	High	High	High	High	High	High	High		0.967	0.916	103.8	100.3	95.1	102.5	98.5	102.6	110.1	103.4	108.4	89.1	114.1	83.2	88	102.5	4.337	0	116.465	22
FALSE	High	Master Protein	P61604	10 kDa heat shock protein, mitochondrial OS=Homo sapiens OX=9606 GN=HSPE1 PE=1 SV=2	FALSE	TRUE	0	104.084	92.1569	17	61	7	1	102	10.925	8.92	High	High	High	High	High	High	High	High	High	High		0.669	0.697	134.4	89.9	93.7	45.9	178.6	119.3	105.4	81.5	84.4	103.8	95.6	91.8	93.6	45.9	6308.57	14	165.824	17
FALSE	High	Master Protein	P31040	Succinate dehydrogenase [ubiquinone] flavoprotein subunit, mitochondrial OS=Homo sapiens OX=9606 GN=SDHA PE=1 SV=2	FALSE	TRUE	0	104.04	49.0964	22	34	22	1	664	72.645	7.39	High	High	High	High	High	High	High	High	High	High		0.987	0.941	103.5	102.1	97.4	91.1	102.7	102.9	104.8	121.7	96.3	88.4	113.2	84.8	94.1	91.1	5.884	0	112.045	22
FALSE	High	Master Protein	Q9Y6N5	Sulfide:quinone oxidoreductase, mitochondrial OS=Homo sapiens OX=9606 GN=SQOR PE=1 SV=1	FALSE	TRUE	0	104	52	21	39	21	1	450	49.929	9.11	High	High	High	High	High	High	High	High	High	High		2.133	2.316	54.9	117.1	127.1	102.7	52.3	56.2	56.2	108.1	113.1	130	98.6	134.8	148	102.7	7.161	0	122.531	21
FALSE	High	Master Protein	Q15637	Splicing factor 1 OS=Homo sapiens OX=9606 GN=SF1 PE=1 SV=4	FALSE	TRUE	0	103.92	30.3599	15	37	13	1	639	68.286	8.98	High	High	High	High	High	High	High	High	High	High		0.603	0.567	139.4	84.1	79	92.7	136.8	133	148.4	84.3	82.1	85.8	84.2	72.9	79.9	92.7	85.596	2	112.836	15
FALSE	High	Master Protein	A0AVT1	Ubiquitin-like modifier-activating enzyme 6 OS=Homo sapiens OX=9606 GN=UBA6 PE=1 SV=1	FALSE	TRUE	0	103.886	29.2776	26	37	26	1	1052	117.895	6.14	High	High	High	High	High	High	High	High	High	High		1.605	1.647	66.4	106.6	109.4	152.8	63.3	68.3	67.7	104.3	107	108.5	105.4	110.9	111.8	152.8	2.105	0	104.716	26
FALSE	High	Master Protein	Q14676	Mediator of DNA damage checkpoint protein 1 OS=Homo sapiens OX=9606 GN=MDC1 PE=1 SV=3	FALSE	TRUE	0	103.71	17.7118	26	34	26	1	2089	226.529	5.47	High	High	High	High	High	High	High	High	High	High	Phospho [S793(85.1)]	0.753	0.687	124.5	93.8	85.5	88.6	108.7	123.1	141.7	99.8	104.4	77.1	84.9	85.2	86.5	88.6	1.072	0	102.451	26
FALSE	High	Master Protein	Q12905	Interleukin enhancer-binding factor 2 OS=Homo sapiens OX=9606 GN=ILF2 PE=1 SV=2	FALSE	TRUE	0	103.704	58.4615	18	38	18	1	390	43.035	5.26	High	High	High	High	High	High	High	High	High	High		1.451	1.509	75.5	109.6	113.9	103	72	75.7	78.8	111	110	107.7	115.7	109.6	116.5	103	28.936	0	128.356	18
FALSE	High	Master Protein	K7EJH8	Alpha-actinin-4 (Fragment) OS=Homo sapiens OX=9606 GN=ACTN4 PE=1 SV=1	FALSE	FALSE	0	103.66	71.4286	13	42	1	1	182	21.417	6.7	High	High	High	High	High	High	High	High	High	High		1.156	1.198	93	107.5	111.4	64.1	100.2	88.5	90.3	106.4	109.5	106.7	105.3	109.1	119.9	64.1	344.511	0	125.333	13
FALSE	High	Master Protein	A0A494C0R8	Clustered mitochondria protein homolog OS=Homo sapiens OX=9606 GN=CLUH PE=1 SV=1	FALSE	FALSE	0	103.641	22.6261	25	39	25	1	1348	150.371	6.11	High	High	High	High	High	High	High	High	High	High	Phospho [S702(95)]	1.432	1.34	80.4	115.1	107.7	90.4	74	84.3	82.8	117.7	128.4	99.3	119.6	101.3	102.1	90.4	1.512	0	124.905	25
FALSE	High	Master Protein	Q93009	Ubiquitin carboxyl-terminal hydrolase 7 OS=Homo sapiens OX=9606 GN=USP7 PE=1 SV=2	FALSE	TRUE	0	103.461	36.7514	33	38	33	1	1102	128.22	5.55	High	High	High	High	High	High	High	High	High	High	Phospho [S1026(100)]	1.297	1.306	82.8	107.4	108.2	104.8	82.8	84.5	81.2	105.2	108.4	108.5	107.3	106.4	110.9	104.8	2.162	0	112.863	33
FALSE	High	Master Protein	P39019	40S ribosomal protein S19 OS=Homo sapiens OX=9606 GN=RPS19 PE=1 SV=2	FALSE	TRUE	0	103.297	60	15	56	8	1	145	16.051	10.32	High	High	High	High	High	High	High	High	High	High		0.716	0.694	128.3	91.9	89.1	72.1	157.5	125	102.5	93	93	89.6	91.8	86.4	89	72.1	824.404	10	171.373	15
FALSE	High	Master Protein	Q92973	Transportin-1 OS=Homo sapiens OX=9606 GN=TNPO1 PE=1 SV=2	FALSE	TRUE	0	103.141	25.0557	21	35	16	1	898	102.289	4.98	High	High	High	High	High	High	High	High	High	High		1.773	1.771	68.9	122.2	122.1	60.3	63.4	71.6	71.8	124.3	126.1	116.2	122.1	122	122	60.3	4.854	6	106.277	21
FALSE	High	Master Protein	O60884	DnaJ homolog subfamily A member 2 OS=Homo sapiens OX=9606 GN=DNAJA2 PE=1 SV=1	FALSE	TRUE	0	103.105	43.6893	22	41	22	1	412	45.717	6.48	High	High	High	High	High	High	High	High	High	High		0.761	0.754	127	96.6	95.7	42.3	134.3	134.8	111.8	97.2	96.5	96	101.6	90.9	94.5	42.3	27.73	0	114.031	22
FALSE	High	Master Protein	Q15021	Condensin complex subunit 1 OS=Homo sapiens OX=9606 GN=NCAPD2 PE=1 SV=3	FALSE	TRUE	0	102.983	25.4818	29	37	29	1	1401	157.082	6.61	High	High	High	High	High	High	High	High	High	High		1.62	1.536	71.8	116.3	110.3	104.6	65.2	76.4	73.9	121.7	125.7	101.6	119.4	104.6	107	104.6	1.326	0	108.209	29
FALSE	High	Master Protein	Q9BQ52	Zinc phosphodiesterase ELAC protein 2 OS=Homo sapiens OX=9606 GN=ELAC2 PE=1 SV=2	FALSE	TRUE	0	102.756	40.678	24	37	24	1	826	92.16	7.9	High	High	High	High	High	High	High	High	High	High		1.219	1.171	90.1	109.8	105.5	83.8	89	91.1	90.1	113.8	115	100.6	114.7	98.1	103.6	83.8	3.054	0	117.204	24
FALSE	High	Master Protein	Q14677	Clathrin interactor 1 OS=Homo sapiens OX=9606 GN=CLINT1 PE=1 SV=1	FALSE	TRUE	0	102.737	31.84	21	39	21	1	625	68.216	6.42	High	High	High	High	High	High	High	High	High	High		0.571	0.556	141.3	80.7	78.6	98.2	147.2	136.3	140.5	81.1	81.4	79.6	81.1	76.3	78.3	98.2	16.013	0	116.581	21
FALSE	High	Master Protein	P12236	ADP/ATP translocase 3 OS=Homo sapiens OX=9606 GN=SLC25A6 PE=1 SV=4	FALSE	TRUE	0	102.734	47.9866	16	50	3	1	298	32.845	9.74	High	High	High	High	High	High	High	High	High	High		1.564	1.516	74.8	117	113.4	84.6	69.9	74.6	79.8	120.1	126	104.9	108.8	116.7	114.7	84.6	30.623	0	137.196	16
FALSE	High	Master Protein	Q15437	Protein transport protein Sec23B OS=Homo sapiens OX=9606 GN=SEC23B PE=1 SV=2	FALSE	TRUE	0	102.674	36.2451	21	32	19	1	767	86.424	6.89	High	High	High	High	High	High	High	High	High	High		1.518	1.592	67.3	102.2	107.2	169.7	61.5	69.8	70.7	101.5	102.8	102.2	102.4	108.2	111	169.7	3.819	2	102.167	21
FALSE	High	Master Protein	P15170	Eukaryotic peptide chain release factor GTP-binding subunit ERF3A OS=Homo sapiens OX=9606 GN=GSPT1 PE=1 SV=1	FALSE	TRUE	0	102.647	46.2926	21	41	21	1	499	55.72	5.62	High	High	High	High	High	High	High	High	High	High		1.043	1.051	102	106.4	107.2	53.3	102.1	100.3	103.6	116.3	97.4	105.4	108.8	106.5	106.2	53.3	11.496	0	119.794	21
FALSE	High	Master Protein	Q9H0B6	Kinesin light chain 2 OS=Homo sapiens OX=9606 GN=KLC2 PE=1 SV=1	FALSE	TRUE	0	102.595	42.4437	22	36	18	1	622	68.892	7.15	High	High	High	High	High	High	High	High	High	High		0.843	0.832	114.2	96.3	95.1	83	113.7	112.7	116.2	93.4	95.6	100	95.6	92.7	97	83	5.31	0	115.429	22
FALSE	High	Master Protein	Q13751	Laminin subunit beta-3 OS=Homo sapiens OX=9606 GN=LAMB3 PE=1 SV=1	FALSE	TRUE	0	102.582	26.0239	25	31	25	1	1172	129.489	7.21	High	High	High	High	High	High	High	High	High	High		1.291	1.468	80.1	103.3	117.5	97.3	78.4	76.5	85.2	86.1	87.9	136	85.6	129.7	137.3	97.3	1.733	0	102.735	25
FALSE	High	Master Protein	Q13185	Chromobox protein homolog 3 OS=Homo sapiens OX=9606 GN=CBX3 PE=1 SV=4	FALSE	TRUE	0	102.449	70.4918	13	47	11	1	183	20.798	5.33	High	High	High	High	High	High	High	High	High	High	Phospho [S97(99.7)]	0.619	0.561	133.8	82.9	75	124.8	164.2	122.1	115.2	86.4	86.5	75.8	86.8	73.2	65	124.8	999	4	143.932	13
FALSE	High	Master Protein	Q8WVM8	Sec1 family domain-containing protein 1 OS=Homo sapiens OX=9606 GN=SCFD1 PE=1 SV=4	FALSE	TRUE	0	102.39	33.6449	18	33	18	1	642	72.334	6.27	High	High	High	High	High	High	High	High	High	High		1.428	1.446	76.3	109	110.3	113	70.8	77.6	80.5	106.9	108.6	111.5	108.7	108.4	114	113	5.884	0	111.688	18
FALSE	High	Master Protein	O00203	AP-3 complex subunit beta-1 OS=Homo sapiens OX=9606 GN=AP3B1 PE=1 SV=3	FALSE	TRUE	0	102.33	29.159	30	37	30	1	1094	121.244	6.04	High	High	High	High	High	High	High	High	High	High		1.361	1.337	87.3	118.8	116.7	32	80	88.9	92.9	119.8	119.7	116.7	115.9	115.5	118.6	32	2.58	0	102.804	30
FALSE	High	Master Protein	P61204	ADP-ribosylation factor 3 OS=Homo sapiens OX=9606 GN=ARF3 PE=1 SV=2	FALSE	TRUE	0	102.18	64.0884	12	40	7	1	181	20.588	7.43	High	High	High	High	High	High	High	High	High	High		1.226	1.317	86.2	105.7	113.6	83.2	85.5	88.7	84.6	108.6	106.3	102.4	116.3	113.7	110.8	83.2	260.016	8	124.222	12
FALSE	High	Master Protein	P39687	Acidic leucine-rich nuclear phosphoprotein 32 family member A OS=Homo sapiens OX=9606 GN=ANP32A PE=1 SV=1	FALSE	TRUE	0	102.065	36.5462	13	50	7	1	249	28.568	4.09	High	High	High	High	High	High	High	High	High	High		0.608	0.59	141.4	86	83.5	67.5	154.4	131.2	138.6	85.3	84.9	87.7	88.3	79.7	82.3	67.5	656.933	7	135.677	13
FALSE	High	Master Protein	P09758	Tumor-associated calcium signal transducer 2 OS=Homo sapiens OX=9606 GN=TACSTD2 PE=1 SV=3	FALSE	TRUE	0	102.047	47.9876	14	47	14	1	323	35.687	8.87	High	High	High	High	High	High	High	High	High	High		2.281	2.407	52.3	119.2	125.8	107.9	47.8	53.2	55.8	109.3	115.4	133	96.7	138	142.8	107.9	47.329	0	137.334	14
FALSE	High	Master Protein	Q01105	Protein SET OS=Homo sapiens OX=9606 GN=SET PE=1 SV=3	FALSE	TRUE	0	102.021	56.5517	16	49	16	1	290	33.469	4.32	High	High	High	High	High	High	High	High	High	High	Phospho [S7(100)]	0.633	0.625	135.6	85.8	84.8	81.6	165.3	132.5	109	84.1	85.6	87.7	88.1	84.8	81.3	81.6	680.292	0	153.974	16
FALSE	High	Master Protein	Q9UQB8	Brain-specific angiogenesis inhibitor 1-associated protein 2 OS=Homo sapiens OX=9606 GN=BAIAP2 PE=1 SV=1	FALSE	TRUE	0	101.887	53.8043	24	39	1	1	552	60.83	8.9	High	High	High	High	High	High	High	High	High	Not Found		0.844	0.827	124.8	105.4	103.2		122.7	124.6	127.1	106.7	104.2	105.2	106.4	95	108.1		4.854	0	108.877	24
FALSE	High	Master Protein	P05784	SWISS-PROT:P05784 Tax_Id=10090 Gene_Symbol=Krt18 Keratin, type I cytoskeletal 18	TRUE	FALSE	0	101.753	25.2955	17	57	1	1	423	47.509	5.33	High	High	High	High	High	High	High	High	High	Not Found		0.659	0.698	141.4	93.2	98.7		148.3	137.2	138.8	85.7	91.5	102.5	95.7	96	104.4		9.746	0	172.786	17
FALSE	High	Master Protein	P51572	B-cell receptor-associated protein 31 OS=Homo sapiens OX=9606 GN=BCAP31 PE=1 SV=3	FALSE	TRUE	0	101.61	47.561	17	49	17	1	246	27.974	8.44	High	High	High	High	High	High	High	High	High	High		1.836	1.777	58.8	107.9	104.5	186.4	56.3	59.3	60.7	104.7	108.4	110.7	88.9	125.6	98.9	186.4	176.828	0	143.018	17
FALSE	High	Master Protein	Q02818	Nucleobindin-1 OS=Homo sapiens OX=9606 GN=NUCB1 PE=1 SV=4	FALSE	TRUE	0	101.59	55.7484	21	32	21	1	461	53.846	5.25	High	High	High	High	High	High	High	High	High	High		0.71	0.672	123.5	87.7	83	117.3	126.4	114.4	129.7	87.5	81.1	94.5	79.7	85.4	84	117.3	9.798	0	108.313	21
FALSE	High	Master Protein	O00148	ATP-dependent RNA helicase DDX39A OS=Homo sapiens OX=9606 GN=DDX39A PE=1 SV=2	FALSE	TRUE	0	101.489	42.8571	17	36	6	1	427	49.098	5.68	High	High	High	High	High	High	High	High	High	High		1.105	1.131	87.6	96.8	99.1	149.4	87.6	87.5	87.7	99.1	95.4	96	102.1	94.2	101	149.4	11.798	0	114.128	17
FALSE	High	Master Protein	P06396	Gelsolin OS=Homo sapiens OX=9606 GN=GSN PE=1 SV=1	FALSE	TRUE	0	101.468	29.7954	22	37	6	1	782	85.644	6.28	High	High	High	High	High	High	High	High	High	High		1.067	1.145	94.4	100.7	108.1	90.4	96.1	89.7	97.4	91.9	91.4	118.9	94.2	110	120.2	90.4	5.381	17	117.553	22
FALSE	High	Master Protein	P54727	UV excision repair protein RAD23 homolog B OS=Homo sapiens OX=9606 GN=RAD23B PE=1 SV=1	FALSE	TRUE	0	101.439	40.8313	16	43	14	1	409	43.145	4.84	High	High	High	High	High	High	High	High	High	High	Phospho [S160(94.8)]	0.576	0.555	143.2	82.5	79.5	84.5	143.8	136	149.8	82	75	90.4	77.6	79.5	81.4	84.5	57.171	2	138.811	16
FALSE	High	Master Protein	O60701	UDP-glucose 6-dehydrogenase OS=Homo sapiens OX=9606 GN=UGDH PE=1 SV=1	FALSE	TRUE	0	101.428	52.2267	21	40	21	1	494	54.989	7.12	High	High	High	High	High	High	High	High	High	High		1.665	1.82	64.5	107.4	117.4	132.1	62.2	65.1	66.3	96.7	98.2	127.2	100.3	121	130.9	132.1	9	0	104.952	21
FALSE	High	Master Protein	O95861	3'(2'),5'-bisphosphate nucleotidase 1 OS=Homo sapiens OX=9606 GN=BPNT1 PE=1 SV=1	FALSE	TRUE	0	101.323	49.6753	13	32	13	1	308	33.371	5.69	High	High	High	High	High	High	High	High	High	High		1.423	1.495	74.7	106.3	111.7	121.7	72.3	74	77.9	104.1	103.9	111	106.2	112.2	116.7	121.7	19.153	0	113.132	13
FALSE	High	Master Protein	Q15691	Microtubule-associated protein RP/EB family member 1 OS=Homo sapiens OX=9606 GN=MAPRE1 PE=1 SV=3	FALSE	TRUE	0	101.289	68.2836	18	40	16	1	268	29.98	5.14	High	High	High	High	High	High	High	High	High	High		0.547	0.535	149.3	81.7	79.8	67.5	159.7	161.8	126.3	80.8	82.4	81.9	85.4	76	78.1	67.5	67.129	3	124.062	18
FALSE	High	Master Protein	Q32MZ4	Leucine-rich repeat flightless-interacting protein 1 OS=Homo sapiens OX=9606 GN=LRRFIP1 PE=1 SV=2	FALSE	TRUE	0	101.167	27.7228	17	31	16	1	808	89.199	4.65	High	High	High	High	High	High	High	High	High	High		0.689	0.725	131.6	90.7	95.4	46.9	135.4	123.2	136.1	85.6	86.7	99.9	89.2	104	93	46.9	3.14	1	97.8628	17
FALSE	High	Master Protein	ENSEMBL:ENSBTAP00000024146	(Bos taurus) similar to alpha-2-macroglobulin isoform 1	TRUE	FALSE	0	101.001	20.5823	25	36	25	1	1477	164.239	6.02	High	High	High	High	High	High	High	High	High	High		1.887	1.941	59.9	113.1	116.4	131.7	66.3	53.7	59.8	118	115.3	106.1	102.8	133.7	112.6	131.7	1.348	0	115.777	25
FALSE	High	Master Protein	Q9NUU7	ATP-dependent RNA helicase DDX19A OS=Homo sapiens OX=9606 GN=DDX19A PE=1 SV=1	FALSE	TRUE	0	101.001	51.046	24	41	24	1	478	53.941	6.58	High	High	High	High	High	High	High	High	High	High		1.068	1.048	97.4	103.9	102	89.9	95	95.3	101.8	105.5	103.8	102.6	106.5	97.9	101.8	89.9	7.733	0	130.498	24
FALSE	High	Master Protein	P04040	Catalase OS=Homo sapiens OX=9606 GN=CAT PE=1 SV=3	FALSE	TRUE	0	100.997	44.9715	23	31	23	1	527	59.719	7.39	High	High	High	High	High	High	High	High	High	High		0.929	0.881	112.3	104.4	99	53	106.8	116.8	113.4	108.6	107.1	97.4	104.3	91.4	101.2	53	7.111	0	93.3396	23
FALSE	High	Master Protein	P30876	DNA-directed RNA polymerase II subunit RPB2 OS=Homo sapiens OX=9606 GN=POLR2B PE=1 SV=1	FALSE	TRUE	0	100.969	30.5792	30	37	30	1	1174	133.811	6.87	High	High	High	High	High	High	High	High	High	High		1.641	1.649	72.7	119.4	120	63.8	67.5	75.8	74.9	120.2	125	112.9	119.6	117.2	123.1	63.8	1.744	0	100.567	30
FALSE	High	Master Protein	P16435	NADPH--cytochrome P450 reductase OS=Homo sapiens OX=9606 GN=POR PE=1 SV=2	FALSE	TRUE	0	100.904	39.7341	24	39	24	1	677	76.641	5.58	High	High	High	High	High	High	High	High	High	High		1.725	1.685	70.3	121.2	118.4	70.4	66	71.2	73.6	123.5	134.8	105.4	111.6	121.1	122.4	70.4	7.297	0	119.228	24
FALSE	High	Master Protein	P15497	SWISS-PROT:P15497 (Bos taurus) Apolipoprotein A-I precursor	TRUE	FALSE	0	100.851	69.0566	21	32	21	1	265	30.258	5.97	High	High	High	High	High	High	High	High	High	High		1.405	1.285	82.4	115.8	105.9	87.8	103.2	62.1	81.8	124.8	127.5	95	112.1	107.5	98.1	87.8	24.119	0	113.005	21
FALSE	High	Master Protein	Q14134	Tripartite motif-containing protein 29 OS=Homo sapiens OX=9606 GN=TRIM29 PE=1 SV=2	FALSE	TRUE	0	100.845	52.7211	28	40	28	1	588	65.793	7.15	High	High	High	High	High	High	High	High	High	High	Acetyl [N-Term]	0.61	0.582	144.3	88	84.1	50.7	147.8	138.9	146.3	92.6	91.9	79.6	98.5	75	78.7	50.7	6.943	0	114.548	28
FALSE	High	Master Protein	Q99459	Cell division cycle 5-like protein OS=Homo sapiens OX=9606 GN=CDC5L PE=1 SV=2	FALSE	TRUE	0	100.646	37.6559	24	36	24	1	802	92.194	8.18	High	High	High	High	High	High	High	High	High	High		0.73	0.706	124.7	91.1	88.1	88.2	122.3	121.3	130.6	88	92.5	92.9	89.3	86.9	88.1	88.2	4.412	0	113.172	24
FALSE	High	Master Protein	P52907	F-actin-capping protein subunit alpha-1 OS=Homo sapiens OX=9606 GN=CAPZA1 PE=1 SV=3	FALSE	TRUE	0	100.489	71.6783	13	31	11	1	286	32.902	5.69	High	High	High	High	High	High	High	High	High	High		0.88	0.915	112.3	98.9	102.7	58.4	110.7	110.5	115.7	97.6	97.8	101.2	103.1	104.9	100.3	58.4	47.697	3	108.796	13
FALSE	High	Master Protein	P62906	60S ribosomal protein L10a OS=Homo sapiens OX=9606 GN=RPL10A PE=1 SV=2	FALSE	TRUE	0	100.461	47.4654	11	42	11	1	217	24.816	9.94	High	High	High	High	High	High	High	High	High	High		1.466	1.469	79.3	116.2	116.4	64.4	75.6	80.7	81.5	121.7	125.8	101	134.9	102.9	111.6	64.4	99	0	121.556	11
FALSE	High	Master Protein	P50995	Annexin A11 OS=Homo sapiens OX=9606 GN=ANXA11 PE=1 SV=1	FALSE	TRUE	0	100.386	35.4455	18	39	18	1	505	54.355	7.65	High	High	High	High	High	High	High	High	High	High		1.136	1.166	92.5	105.1	107.9	83.3	87.2	96.5	93.9	103.2	106.8	105.4	106.9	104	112.9	83.3	24.65	0	132.21	18
FALSE	High	Master Protein	Q27J81	Inverted formin-2 OS=Homo sapiens OX=9606 GN=INF2 PE=1 SV=2	FALSE	TRUE	0	100.205	26.9816	25	30	25	1	1249	135.54	5.38	High	High	High	High	High	High	High	High	High	High		1.474	1.416	69.5	102.5	98.5	188.5	62.9	74.7	71	105	106.9	95.7	99	97.5	99	188.5	1.829	0	95.6312	25
FALSE	High	Master Protein	H0Y2W2	ATPase family AAA domain-containing protein 3A (Fragment) OS=Homo sapiens OX=9606 GN=ATAD3A PE=1 SV=1	FALSE	TRUE	0	99.8684	41.7832	22	41	10	1	572	64.314	9.44	High	High	High	High	High	High	High	High	High	High		0.878	0.92	110.9	97.4	102.1	68.6	111.2	122	99.6	100.8	91.4	100.1	99.7	101.7	104.9	68.6	4.854	12	111.138	22
FALSE	High	Master Protein	P16949	Stathmin OS=Homo sapiens OX=9606 GN=STMN1 PE=1 SV=3	FALSE	TRUE	0	99.7691	65.7718	15	49	15	1	149	17.292	5.97	High	High	High	High	High	High	High	High	High	High	Phospho [S25(100); S38(100)]	0.554	0.509	155.6	86.1	79.2	37.3	162.3	175.2	129.2	84.5	85.8	88.1	86.2	76.8	74.6	37.3	3161.28	0	157.98	15
FALSE	High	Master Protein	P50502	Hsc70-interacting protein OS=Homo sapiens OX=9606 GN=ST13 PE=1 SV=2	FALSE	TRUE	0	99.7346	37.3984	13	39	13	1	369	41.305	5.27	High	High	High	High	High	High	High	High	High	High		0.653	0.6	138.9	90.6	83.3	61.5	169.6	118.9	128	93.7	86.2	91.9	85	84.1	80.9	61.5	51.75	0	116.936	13
FALSE	High	Master Protein	P31942	Heterogeneous nuclear ribonucleoprotein H3 OS=Homo sapiens OX=9606 GN=HNRNPH3 PE=1 SV=2	FALSE	TRUE	0	99.6566	45.6647	11	39	10	1	346	36.903	6.87	High	High	High	High	High	High	High	High	High	High		0.587	0.579	139.6	81.9	80.8	93	144.3	143	131.6	79.2	80	86.6	81.3	80.6	80.4	93	23.041	0	120.239	11
FALSE	High	Master Protein	Q9H6T3	RNA polymerase II-associated protein 3 OS=Homo sapiens OX=9606 GN=RPAP3 PE=1 SV=2	FALSE	TRUE	0	99.5073	44.0602	27	34	27	1	665	75.672	6.84	High	High	High	High	High	High	High	High	High	High		0.728	0.715	123.3	89.7	88.1	96.3	118.4	120.4	131.2	89.9	89.9	89.4	94.8	82.6	87	96.3	4.78	0	101.246	27
FALSE	High	Master Protein	P62750	60S ribosomal protein L23a OS=Homo sapiens OX=9606 GN=RPL23A PE=1 SV=1	FALSE	TRUE	0	99.2556	55.7692	15	45	15	1	156	17.684	10.45	High	High	High	High	High	High	High	High	High	High		0.673	0.647	127.5	85.8	82.5	112.9	128.8	138.6	114.9	86.8	88.9	81.6	91.8	75.7	79.9	112.9	5993.84	0	127.342	15
FALSE	High	Master Protein	P27635	60S ribosomal protein L10 OS=Homo sapiens OX=9606 GN=RPL10 PE=1 SV=4	FALSE	TRUE	0	98.9479	47.1963	12	36	12	1	214	24.588	10.08	High	High	High	High	High	High	High	High	High	High		1.148	1.146	92	105.6	105.4	90.8	91.9	90	94.1	111.7	111.4	93.8	115.3	99.8	101.2	90.8	241.446	0	112.086	12
FALSE	High	Master Protein	Q96HE7	ERO1-like protein alpha OS=Homo sapiens OX=9606 GN=ERO1A PE=1 SV=2	FALSE	TRUE	0	98.8493	54.0598	19	29	19	1	468	54.358	5.68	High	High	High	High	High	High	High	High	High	High		1.667	1.788	66.3	110.6	118.6	113.4	62.2	67.9	69	104.5	104.2	123.1	108.3	117.1	130.4	113.4	8.237	0	99.8267	19
FALSE	High	Master Protein	Q9UMS4	Pre-mRNA-processing factor 19 OS=Homo sapiens OX=9606 GN=PRPF19 PE=1 SV=1	FALSE	TRUE	0	98.7904	51.1905	16	37	16	1	504	55.146	6.61	High	High	High	High	High	High	High	High	High	High		1.086	1.101	95.3	103.5	104.9	88.9	98.6	93.3	94	104.6	106.9	98.9	111.7	99.1	103.9	88.9	19.153	0	116.857	16
FALSE	High	Master Protein	Q9BS26	Endoplasmic reticulum resident protein 44 OS=Homo sapiens OX=9606 GN=ERP44 PE=1 SV=1	FALSE	TRUE	0	98.625	45.5665	18	35	17	1	406	46.941	5.26	High	High	High	High	High	High	High	High	High	High		1.041	1.121	96.8	100.8	108.5	81.6	100	93.2	97.2	96.4	99.2	106.9	101.6	116.5	107.5	81.6	16.783	0	111.765	18
FALSE	High	Master Protein	Q8WWM7	Ataxin-2-like protein OS=Homo sapiens OX=9606 GN=ATXN2L PE=1 SV=2	FALSE	TRUE	0	98.5661	25.3023	24	37	23	1	1075	113.304	8.59	High	High	High	High	High	High	High	High	High	High	Acetyl [N-Term]	0.703	0.693	134.1	94.3	93	35.5	126.9	133.4	142.2	93.5	95.7	93.8	96.6	89.5	93	35.5	4.995	1	106.763	24
FALSE	High	Master Protein	A0A0G2JPQ2	NACHT, LRR and PYD domains-containing protein 2 OS=Homo sapiens OX=9606 GN=NLRP2 PE=1 SV=1	FALSE	TRUE	0	98.489	32.58	31	39	31	1	1062	120.407	6.07	High	High	High	High	High	High	High	High	High	High		1.515	1.474	72.7	110.1	107.2	130	68.8	74.1	75.3	113	115.7	101.7	113.4	101.7	106.4	130	2.162	0	123.253	31
FALSE	High	Master Protein	C9JIZ6	Prosaposin OS=Homo sapiens OX=9606 GN=PSAP PE=1 SV=2	FALSE	TRUE	0	98.4732	37.3814	20	38	20	1	527	58.402	5.17	High	High	High	High	High	High	High	High	High	High		1.198	1.144	94.6	113.3	108.2	52	105.4	77.7	100.6	106.8	83.9	149.2	76.3	142.9	105.3	52	6.128	0	117.384	20
FALSE	High	Master Protein	O60812	Heterogeneous nuclear ribonucleoprotein C-like 1 OS=Homo sapiens OX=9606 GN=HNRNPCL1 PE=1 SV=1	FALSE	TRUE	0	98.2513	25.9386	12	43	1	1	293	32.123	5.06	High	High	High	High	High	High	High	High	High	High		0.536	0.472	132.7	71.1	62.6	200.5	118.1	129.9	150.2	72	66.8	74.5	69.1	55.5	63.3	200.5	17.233	0	134.242	12
FALSE	High	Master Protein	I3L4C2	Brain-specific angiogenesis inhibitor 1-associated protein 2 OS=Homo sapiens OX=9606 GN=BAIAP2 PE=1 SV=1	FALSE	FALSE	0	98.1687	53.7071	24	38	1	1	553	61.343	8.94	High	High	High	High	High	High	High	High	High	High		0.925	0.921	110.2	101.9	101.5	58.9	104.9	111.6	114.2	101.2	103.7	100.9	102.7	101.6	100.3	58.9	4.78	23	104.772	24
FALSE	High	Master Protein	Q9H4A4	Aminopeptidase B OS=Homo sapiens OX=9606 GN=RNPEP PE=1 SV=2	FALSE	TRUE	0	97.9778	35.8462	19	36	19	1	650	72.549	5.74	High	High	High	High	High	High	High	High	High	High		1.593	1.64	69.4	110.6	113.9	118.2	63.6	71.8	72.9	109.1	109.5	113.2	109.6	111.4	120.7	118.2	5.391	0	114.376	19
FALSE	High	Master Protein	O94906	Pre-mRNA-processing factor 6 OS=Homo sapiens OX=9606 GN=PRPF6 PE=1 SV=1	FALSE	TRUE	0	97.8996	23.5919	22	32	22	1	941	106.858	8.25	High	High	High	High	High	High	High	High	High	High		1.377	1.396	80.8	111.3	112.8	85.1	74.2	84.7	83.6	112.4	119.5	102	112.4	111.8	114.4	85.1	1.999	0	101.58	22
FALSE	High	Master Protein	M0QZR4	Rho guanine nucleotide exchange factor 1 OS=Homo sapiens OX=9606 GN=ARHGEF1 PE=1 SV=1	FALSE	TRUE	0	97.7453	27.376	24	32	24	1	968	108.257	6.15	High	High	High	High	High	High	High	High	High	High		1.54	1.543	74.4	114.6	114.8	88.6	68.2	75.4	79.6	111.8	109.4	122.6	107.9	118.6	117.9	88.6	2.594	0	100.468	24
FALSE	High	Master Protein	P09622	Dihydrolipoyl dehydrogenase, mitochondrial OS=Homo sapiens OX=9606 GN=DLD PE=1 SV=2	FALSE	TRUE	0	97.5946	38.3104	18	40	18	1	509	54.143	7.85	High	High	High	High	High	High	High	High	High	High		0.951	0.966	102.5	97.5	99.1	102.7	104.1	99.1	104.4	94.9	98.1	99.6	97.1	100.4	99.8	102.7	12.594	0	111.559	18
FALSE	High	Master Protein	P55010	Eukaryotic translation initiation factor 5 OS=Homo sapiens OX=9606 GN=EIF5 PE=1 SV=2	FALSE	TRUE	0	97.4306	46.6357	19	38	18	1	431	49.192	5.58	High	High	High	High	High	High	High	High	High	High		0.692	0.683	122.7	84.9	83.8	125.9	125.8	117.9	124.4	83.9	85.1	85.7	86.9	81.7	82.8	125.9	11.915	1	113.027	19
FALSE	High	Master Protein	P30050	60S ribosomal protein L12 OS=Homo sapiens OX=9606 GN=RPL12 PE=1 SV=1	FALSE	TRUE	0	97.2757	67.2727	11	40	11	1	165	17.808	9.42	High	High	High	High	High	High	High	High	High	High		0.914	0.939	109.8	100.4	103	60.5	116.8	97.8	114.7	102.2	99	99.9	109.2	98.7	101.2	60.5	350.119	0	145.511	11
FALSE	High	Master Protein	P61289	Proteasome activator complex subunit 3 OS=Homo sapiens OX=9606 GN=PSME3 PE=1 SV=1	FALSE	TRUE	0	97.2364	46.4567	12	35	12	1	254	29.488	5.95	High	High	High	High	High	High	High	High	High	High		0.697	0.693	128.4	89.5	89	79.2	128.6	123.2	133.4	92.2	90.7	85.6	98.7	82	86.4	79.2	39.842	0	114.425	12
FALSE	High	Master Protein	Q96RT1	Erbin OS=Homo sapiens OX=9606 GN=ERBIN PE=1 SV=2	FALSE	TRUE	0	97.1149	24.221	29	38	29	1	1412	158.2	5.5	High	High	High	High	High	High	High	High	High	High		1.174	1.162	91.4	107.3	106.2	85.5	79.9	94.2	100.1	106.5	111.6	103.8	102.5	106.2	109.7	85.5	1.459	0	112.091	29
FALSE	High	Master Protein	P49959	Double-strand break repair protein MRE11 OS=Homo sapiens OX=9606 GN=MRE11 PE=1 SV=3	FALSE	TRUE	0	97.111	34.6045	22	33	22	1	708	80.543	5.9	High	High	High	High	High	High	High	High	High	High		1.062	1.063	101.8	108	108.1	46.3	100.2	99.6	105.5	107.1	108.1	108.8	109.9	102.7	111.8	46.3	4.623	0	100.042	22
FALSE	High	Master Protein	P23229	Integrin alpha-6 OS=Homo sapiens OX=9606 GN=ITGA6 PE=1 SV=5	FALSE	TRUE	0	97.0341	31.5929	29	33	29	1	1130	126.526	6.61	High	High	High	High	High	High	High	High	High	High		1	0.966	106.9	106.8	103.3	49.1	98.6	107.5	114.5	105.7	110.4	104.4	98.6	102.3	108.8	49.1	1.955	0	94.6171	29
FALSE	High	Master Protein	O14818	Proteasome subunit alpha type-7 OS=Homo sapiens OX=9606 GN=PSMA7 PE=1 SV=1	FALSE	TRUE	0	96.9474	64.9194	16	33	16	1	248	27.87	8.46	High	High	High	High	High	High	High	High	High	High		0.731	0.757	121.9	89.1	92.2	90.4	123.4	117.5	124.7	88.5	86	92.8	93.1	90.3	93.3	90.4	55.234	0	118.755	16
FALSE	High	Master Protein	Q9UKM9	RNA-binding protein Raly OS=Homo sapiens OX=9606 GN=RALY PE=1 SV=1	FALSE	TRUE	0	96.7741	54.902	16	49	16	1	306	32.444	9.17	High	High	High	High	High	High	High	High	High	High	Phospho [S135(100)]	0.799	0.805	120.5	96.2	97	58.6	137.5	111.2	112.8	94.8	93.9	100.1	97.2	96.6	97.4	58.6	55.234	0	152.401	16
FALSE	High	Master Protein	Q6NUK1	Calcium-binding mitochondrial carrier protein SCaMC-1 OS=Homo sapiens OX=9606 GN=SLC25A24 PE=1 SV=2	FALSE	TRUE	0	96.7619	44.4444	21	34	21	1	477	53.32	6.33	High	High	High	High	High	High	High	High	High	High		1.256	1.306	89.4	112.2	116.7	44.9	84.8	87.6	95.7	109.2	111.5	116	101.8	118.3	130.1	44.9	11.589	0	103.516	21
FALSE	High	Master Protein	P10599	Thioredoxin OS=Homo sapiens OX=9606 GN=TXN PE=1 SV=3	FALSE	TRUE	0	96.3612	96.1905	11	45	11	1	105	11.73	4.92	High	High	High	High	High	High	High	High	High	High		0.688	0.688	133.1	91.6	91.5	51.5	142	128.5	128.6	86.8	87.3	100.6	87.7	98.3	88.7	51.5	26826	0	131.233	11
FALSE	High	Master Protein	J3QSA9	26S proteasome regulatory subunit 8 (Fragment) OS=Homo sapiens OX=9606 GN=PSMC5 PE=1 SV=1	FALSE	FALSE	0	96.3476	68.4825	18	42	1	1	257	28.679	6.81	High	High	High	High	High	High	High	High	High	Not Found	Acetyl [N-Term]	0.87	0.97	117.4	102.1	113.9		118.6	107.9	125.6	85	95.7	125.5	102.9	122.5	116.3		28.936	0	134.219	18
FALSE	High	Master Protein	Q9UHB9	Signal recognition particle subunit SRP68 OS=Homo sapiens OX=9606 GN=SRP68 PE=1 SV=2	FALSE	TRUE	0	96.3182	40.6699	21	31	21	1	627	70.686	8.56	High	High	High	High	High	High	High	High	High	High		1.606	1.602	75.6	121.3	121	46.2	70	77.6	79.1	120.1	124.4	119.5	118.5	118.8	125.8	46.2	3.985	0	94.9136	21
FALSE	High	Master Protein	P25788	Proteasome subunit alpha type-3 OS=Homo sapiens OX=9606 GN=PSMA3 PE=1 SV=2	FALSE	TRUE	0	96.2305	41.1765	15	40	15	1	255	28.415	5.33	High	High	High	High	High	High	High	High	High	High		0.941	0.97	106.1	99.8	102.9	73.7	106.4	101.6	110.3	98.2	96.3	104.8	104	99.2	105.5	73.7	162.789	0	123.483	15
FALSE	High	Master Protein	Q6P996	Pyridoxal-dependent decarboxylase domain-containing protein 1 OS=Homo sapiens OX=9606 GN=PDXDC1 PE=1 SV=2	FALSE	TRUE	0	96.1939	39.0863	23	30	23	1	788	86.652	5.38	High	High	High	High	High	High	High	High	High	High	Acetyl [N-Term]	1.296	1.26	81.1	105	102.2	135.2	76.7	81.4	85	115.3	95.7	104.1	94.2	107.8	104.5	135.2	3.41	0	99.9978	23
FALSE	High	Master Protein	A6NFX8	ADP-sugar pyrophosphatase OS=Homo sapiens OX=9606 GN=NUDT5 PE=1 SV=1	FALSE	TRUE	0	96.1169	56.0345	10	33	10	1	232	25.879	5.19	High	High	High	High	High	High	High	High	High	High	Acetyl [N-Term]	0.717	0.739	126.9	91	93.7	65.1	124.5	135.5	120.7	87.8	86	99.2	94.8	90.2	96.3	65.1	141.51	0	102.774	10
FALSE	High	Master Protein	J3KQE5	GTP-binding nuclear protein Ran (Fragment) OS=Homo sapiens OX=9606 GN=RAN PE=1 SV=1	FALSE	TRUE	0	96.0777	43.5897	12	47	12	1	234	26.799	9.58	High	High	High	High	High	High	High	High	High	High		1.013	1.027	99.7	101	102.3	91	99.9	94.7	104.4	98.7	104.9	99.3	106.6	103.5	96.9	91	656.933	0	140.164	12
FALSE	High	Master Protein	Q7Z406	Myosin-14 OS=Homo sapiens OX=9606 GN=MYH14 PE=1 SV=2	FALSE	TRUE	0	95.9999	7.06767	15	43	4	1	1995	227.732	5.6	High	High	High	High	High	High	High	High	High	High		0.872	0.907	108.5	94.6	98.4	95.9	99.9	105.2	120.2	93	97.6	93.1	89.8	108.4	96.9	95.9	0.747	0	127.918	15
FALSE	High	Master Protein	P50579	Methionine aminopeptidase 2 OS=Homo sapiens OX=9606 GN=METAP2 PE=1 SV=1	FALSE	TRUE	0	95.9778	49.3724	17	34	2	1	478	52.858	5.82	High	High	High	High	High	High	High	High	High	Not Found		1.264	1.248	94.9	119.9	118.5		88.5	102.8	93.4	112.6	118.4	128.8	120	109.3	126.1		6.43	0	107.442	17
FALSE	High	Master Protein	Q9NUQ6	SPATS2-like protein OS=Homo sapiens OX=9606 GN=SPATS2L PE=1 SV=2	FALSE	TRUE	0	95.9593	38.3513	19	33	9	1	558	61.691	9.64	High	High	High	High	High	High	High	High	High	High		0.779	0.792	114.9	89.5	91.1	113.5	115.4	110.5	118.9	90.1	89.5	88.9	91	89.8	92.4	113.5	4.878	10	109.485	19
FALSE	High	Master Protein	A0A1B0GTU4	Paxillin OS=Homo sapiens OX=9606 GN=PXN PE=1 SV=1	FALSE	TRUE	0	95.614	27.7521	23	42	23	1	1081	115.832	5.64	High	High	High	High	High	High	High	High	High	High	Phospho [S85(95.5)]; Acetyl [N-Term]	0.599	0.594	140.3	84.1	83.3	76.9	140.5	136.5	143.8	83.3	82.2	86.8	84.7	82.3	82.9	76.9	2.946	0	105.145	23
FALSE	High	Master Protein	O43395	U4/U6 small nuclear ribonucleoprotein Prp3 OS=Homo sapiens OX=9606 GN=PRPF3 PE=1 SV=2	FALSE	TRUE	0	95.5963	32.6501	20	33	20	1	683	77.481	9.5	High	High	High	High	High	High	High	High	High	High		0.788	0.764	115.9	91.4	88.5	112.8	108.9	113.5	125.2	90.8	95.6	87.7	88.6	88.2	88.7	112.8	4.223	0	101.442	20
FALSE	High	Master Protein	F8W930	Insulin-like growth factor 2 mRNA-binding protein 2 OS=Homo sapiens OX=9606 GN=IGF2BP2 PE=1 SV=1	FALSE	TRUE	0	95.5699	33.8843	20	33	20	1	605	66.745	8.46	High	High	High	High	High	High	High	High	High	High		0.756	0.779	123.2	93.1	96	63.4	120.3	121.1	128.1	91	89.6	98.6	93.9	95.4	98.7	63.4	6.627	0	104.728	20
FALSE	High	Master Protein	A5A3E0	POTE ankyrin domain family member F OS=Homo sapiens OX=9606 GN=POTEF PE=1 SV=2	FALSE	TRUE	0	95.5605	11.814	11	82	2	1	1075	121.367	6.2	High	High	High	High	High	High	High	High	High	Not Found		1.402	1.402	70.9	99.3	99.3	191.4	70.6	70.6	71.4	98	103.3	96.8	94	102.1	101.9	191.4	1.495	3	247.991	11
FALSE	High	Master Protein	P31689	DnaJ homolog subfamily A member 1 OS=Homo sapiens OX=9606 GN=DNAJA1 PE=1 SV=2	FALSE	TRUE	0	95.5537	48.3627	16	33	16	1	397	44.839	7.08	High	High	High	High	High	High	High	High	High	High		0.763	0.722	125.5	95.8	90.6	64.4	135.9	141.5	98.9	98.9	100.2	88.2	102.5	82.8	86.6	64.4	17.738	0	105.6	16
FALSE	High	Master Protein	O00116	Alkyldihydroxyacetonephosphate synthase, peroxisomal OS=Homo sapiens OX=9606 GN=AGPS PE=1 SV=1	FALSE	TRUE	0	95.5454	46.2006	21	31	21	1	658	72.866	7.34	High	High	High	High	High	High	High	High	High	High		1.751	1.806	63.8	111.8	115.3	127.2	58.6	67.3	65.6	108.7	117.6	109	105.7	119.1	121	127.2	4.541	0	101.004	21
FALSE	High	Master Protein	Q9UDT6	CAP-Gly domain-containing linker protein 2 OS=Homo sapiens OX=9606 GN=CLIP2 PE=1 SV=1	FALSE	TRUE	0	95.5109	22.3709	22	30	17	1	1046	115.767	6.73	High	High	High	High	High	High	High	High	High	High		0.758	0.77	121.2	91.9	93.4	80.6	119.1	117.6	127	86.7	87.9	101	88.2	93.3	98.7	80.6	1.38	0	91.9081	22
FALSE	High	Master Protein	Q13162	Peroxiredoxin-4 OS=Homo sapiens OX=9606 GN=PRDX4 PE=1 SV=1	FALSE	TRUE	0	95.4644	64.5756	15	34	12	1	271	30.521	6.29	High	High	High	High	High	High	High	High	High	High		0.773	0.79	114.2	88.4	90.2	121.6	134.1	100.6	108	86.5	87.8	90.8	89	93.9	87.8	121.6	62.096	0	105.63	15
FALSE	High	Master Protein	Q9UJZ1	Stomatin-like protein 2, mitochondrial OS=Homo sapiens OX=9606 GN=STOML2 PE=1 SV=1	FALSE	TRUE	0	95.3953	50	15	32	15	1	356	38.51	7.39	High	High	High	High	High	High	High	High	High	High		0.741	0.767	112.8	83.6	86.6	151	111	110.4	117	79	82.4	89.4	85.6	86.8	87.3	151	14.849	0	118.116	15
FALSE	High	Master Protein	Q15435	Protein phosphatase 1 regulatory subunit 7 OS=Homo sapiens OX=9606 GN=PPP1R7 PE=1 SV=1	FALSE	TRUE	0	95.1174	58.8889	20	31	20	1	360	41.539	4.91	High	High	High	High	High	High	High	High	High	High	Phospho [S24(100); S27(100)]	0.65	0.648	139	90.3	90.1	41.7	145.7	145.5	125.9	86.9	87.5	96.6	92.1	86.1	92	41.7	23.041	0	103.513	20
FALSE	High	Master Protein	H7C4C5	Microtubule-associated protein (Fragment) OS=Homo sapiens OX=9606 GN=MAP4 PE=1 SV=1	FALSE	FALSE	0	95.0422	39.1481	17	39	1	1	493	50.945	10.21	High	High	High	High	High	High	High	High	High	Not Found	Phospho [S352(98.9); S415(100)]																	9.723	0	107.254	17
FALSE	High	Master Protein	K7EL20	Eukaryotic translation initiation factor 3 subunit G (Fragment) OS=Homo sapiens OX=9606 GN=EIF3G PE=1 SV=8	FALSE	FALSE	0	94.9781	48.4733	16	36	1	1	262	29.265	5.41	High	High	High	High	High	High	High	High	High	Not Found		0.994	1.003	111.2	110.6	111.6		102.8	113.9	116.9	101.8	108.2	121.7	109.5	120.8	104.3		57.171	0	105.34	16
FALSE	High	Master Protein	P39748	Flap endonuclease 1 OS=Homo sapiens OX=9606 GN=FEN1 PE=1 SV=1	FALSE	TRUE	0	94.9587	49.4737	16	33	15	1	380	42.566	8.62	High	High	High	High	High	High	High	High	High	High		0.921	0.879	109.9	101.2	96.6	76.8	105.6	110.1	113.9	103.3	109.9	90.4	100.2	95.4	94.3	76.8	13.678	1	113.393	16
FALSE	High	Master Protein	Q13753	Laminin subunit gamma-2 OS=Homo sapiens OX=9606 GN=LAMC2 PE=1 SV=2	FALSE	TRUE	0	94.9432	26.4878	26	31	26	1	1193	130.892	6.19	High	High	High	High	High	High	High	High	High	High		1.205	1.398	87.4	105.4	122.2	55	86.5	83.8	92	81.6	85.6	148.9	84	138.9	143.7	55	1.576	0	97.5319	26
FALSE	High	Master Protein	Q9BY89	Uncharacterized protein KIAA1671 OS=Homo sapiens OX=9606 GN=KIAA1671 PE=1 SV=2	FALSE	TRUE	0	94.883	23.2004	33	34	33	1	1806	196.59	8.47	High	High	High	High	High	High	High	High	High	High		0.752	0.744	120	90.3	89.3	101.2	112.5	119.5	128.1	92.7	93.2	84.9	97.5	85.2	85.2	101.2	0.904	0	98.724	33
FALSE	High	Master Protein	Q99497	Protein/nucleic acid deglycase DJ-1 OS=Homo sapiens OX=9606 GN=PARK7 PE=1 SV=2	FALSE	TRUE	0	94.7065	78.3069	15	51	15	1	189	19.878	6.79	High	High	High	High	High	High	High	High	High	High		0.643	0.645	126.5	81.3	81.6	131.8	139.2	117.7	122.6	80.7	80	83.2	84.4	79.3	81	131.8	241.446	0	161.677	15
FALSE	High	Master Protein	Q13740	CD166 antigen OS=Homo sapiens OX=9606 GN=ALCAM PE=1 SV=2	FALSE	TRUE	0	94.5529	41.8525	22	36	22	1	583	65.061	6.25	High	High	High	High	High	High	High	High	High	High		2.07	2.107	56.3	116.6	118.7	125	52	58.9	58.2	112.8	119.7	117.4	101.2	123.4	131.5	125	7.66	0	111.394	22
FALSE	High	Master Protein	Q14166	Tubulin--tyrosine ligase-like protein 12 OS=Homo sapiens OX=9606 GN=TTLL12 PE=1 SV=2	FALSE	TRUE	0	94.5309	39.7516	19	30	19	1	644	74.356	5.53	High	High	High	High	High	High	High	High	High	High	Acetyl [N-Term]	1.604	1.66	74.5	119.6	123.8	46.5	71.9	75.9	75.9	117.9	120.9	119.8	120.7	137.4	113.2	46.5	4.275	0	94.6974	19
FALSE	High	Master Protein	P28066	Proteasome subunit alpha type-5 OS=Homo sapiens OX=9606 GN=PSMA5 PE=1 SV=3	FALSE	TRUE	0	94.4921	63.4855	11	34	11	1	241	26.394	4.79	High	High	High	High	High	High	High	High	High	High	Phospho [S56(89)]	0.81	0.817	115.7	93.8	94.6	87.6	119.7	109.2	118.4	93.6	93	94.8	96.4	92.5	94.8	87.6	230.013	0	116.451	11
FALSE	High	Master Protein	P62873	Guanine nucleotide-binding protein G(I)/G(S)/G(T) subunit beta-1 OS=Homo sapiens OX=9606 GN=GNB1 PE=1 SV=3	FALSE	TRUE	0	94.4802	48.5294	12	36	6	1	340	37.353	6	High	High	High	High	High	High	High	High	High	High		1.246	1.319	89.7	111.8	118.4	40.2	89.5	87.6	92.1	108	112.1	115.3	108.9	123.2	122.9	40.2	53.117	9	119.731	12
FALSE	High	Master Protein	Q9BVJ6	U3 small nucleolar RNA-associated protein 14 homolog A OS=Homo sapiens OX=9606 GN=UTP14A PE=1 SV=1	FALSE	TRUE	0	94.4448	29.3126	20	29	20	1	771	87.924	7.87	High	High	High	High	High	High	High	High	High	High		0.764	0.725	125.9	96.1	91.3	60	150.7	111.2	115.8	98.8	97.9	91.7	95.9	86.9	91.1	60	2.942	0	90.1478	20
FALSE	High	Master Protein	Q99961	Endophilin-A2 OS=Homo sapiens OX=9606 GN=SH3GL1 PE=1 SV=1	FALSE	TRUE	0	94.4029	46.1957	16	42	11	1	368	41.464	5.43	High	High	High	High	High	High	High	High	High	High		0.541	0.53	143.2	77.5	76	109.8	146.7	149.8	133.1	76.4	79.4	76.8	82.3	73.4	72.2	109.8	21.275	5	128.186	16
FALSE	High	Master Protein	P30048	Thioredoxin-dependent peroxide reductase, mitochondrial OS=Homo sapiens OX=9606 GN=PRDX3 PE=1 SV=3	FALSE	TRUE	0	94.2932	41.0156	9	48	9	1	256	27.675	7.78	High	High	High	High	High	High	High	High	High	High		0.895	0.936	103.9	93	97.3	117.6	106.1	99.1	106.4	91.2	89.6	98.2	94.4	97.1	100.2	117.6	83.834	0	171.031	9
FALSE	High	Master Protein	Q9Y6K5	2'-5'-oligoadenylate synthase 3 OS=Homo sapiens OX=9606 GN=OAS3 PE=1 SV=3	FALSE	TRUE	0	94.1147	22.8151	25	33	25	1	1087	121.093	8.4	High	High	High	High	High	High	High	High	High	High	Acetyl [N-Term]	2.064	2.183	59.6	123.1	130.1	61.5	54	61.9	63	116	125.6	127.6	118	139.8	132.7	61.5	2.353	0	95.9711	25
FALSE	High	Master Protein	Q96IF1	LIM domain-containing protein ajuba OS=Homo sapiens OX=9606 GN=AJUBA PE=1 SV=1	FALSE	TRUE	0	94.0569	60.9665	24	35	23	1	538	56.897	7.14	High	High	High	High	High	High	High	High	High	High	Phospho [S137(88.6)]	0.713	0.682	134.9	96.2	92.1	30.5	135.1	131.9	137.7	98.1	98.8	91.7	100	86.1	90.1	30.5	7.66	1	96.2465	24
FALSE	High	Master Protein	Q13596	Sorting nexin-1 OS=Homo sapiens OX=9606 GN=SNX1 PE=1 SV=3	FALSE	TRUE	0	94.0024	38.3142	18	36	16	1	522	59.033	5.15	High	High	High	High	High	High	High	High	High	High		0.642	0.643	133.9	86	86.1	82.1	134.7	129.1	137.9	85.6	84.6	87.7	88.4	83.2	86.6	82.1	7.577	0	117.334	18
FALSE	High	Master Protein	P49790	Nuclear pore complex protein Nup153 OS=Homo sapiens OX=9606 GN=NUP153 PE=1 SV=2	FALSE	TRUE	0	93.9582	20.0678	23	32	23	1	1475	153.843	8.73	High	High	High	High	High	High	High	High	High	High		0.88	0.879	111.9	98.4	98.3	74.1	100.4	112.2	123.1	97.4	100.5	97.3	96.2	97.2	101.5	74.1	1.762	0	91.5425	23
FALSE	High	Master Protein	P15559	NAD(P)H dehydrogenase [quinone] 1 OS=Homo sapiens OX=9606 GN=NQO1 PE=1 SV=1	FALSE	TRUE	0	93.947	47.8102	14	42	14	1	274	30.848	8.88	High	High	High	High	High	High	High	High	High	High		1.795	1.794	64.8	116.2	116.2	108.6	62.4	67.3	64.6	106.2	108.4	133.9	104.7	137.6	106.2	108.6	288.427	0	124.186	14
FALSE	High	Master Protein	P46782	40S ribosomal protein S5 OS=Homo sapiens OX=9606 GN=RPS5 PE=1 SV=4	FALSE	TRUE	0	93.8932	51.4706	11	38	11	1	204	22.862	9.72	High	High	High	High	High	High	High	High	High	High	Acetyl [N-Term]	1.232	1.234	87.5	107.8	108	89.9	81.4	88	93.2	109.1	114.2	100.2	112.3	104.6	107.2	89.9	500.187	0	125.032	11
FALSE	High	Master Protein	Q14315	Filamin-C OS=Homo sapiens OX=9606 GN=FLNC PE=1 SV=3	FALSE	TRUE	0	93.7293	6.82569	18	42	1	1	2725	290.841	5.97	High	High	High	High	High	High	High	High	High	High																		0.572	0	124.144	18
FALSE	High	Master Protein	F6TLX2	Glyoxalase domain-containing protein 4 OS=Homo sapiens OX=9606 GN=GLOD4 PE=1 SV=1	FALSE	FALSE	0	93.6413	40.6375	19	35	19	1	502	54.685	8.7	High	High	High	High	High	High	High	High	High	High		1.11	1.113	98.1	108.9	109.2	51.4	95.7	97.4	101.2	103.3	101.8	121.7	106.1	104.2	117.2	51.4	4.817	0	115.273	19
FALSE	High	Master Protein	Q9UNZ2	NSFL1 cofactor p47 OS=Homo sapiens OX=9606 GN=NSFL1C PE=1 SV=2	FALSE	TRUE	0	93.4499	52.4324	20	31	20	1	370	40.548	5.1	High	High	High	High	High	High	High	High	High	High		0.635	0.645	134.2	85.2	86.5	82	141	140.4	121.3	81.6	83.1	90.9	84.1	91.6	84	82	13.678	0	100.767	20
FALSE	High	Master Protein	P28799	Progranulin OS=Homo sapiens OX=9606 GN=GRN PE=1 SV=2	FALSE	TRUE	0	93.4478	36.9309	17	36	17	1	593	63.5	6.83	High	High	High	High	High	High	High	High	High	High		1.677	1.799	65.4	109.7	117.7	121.4	61.2	65.1	70	97.3	98.4	133.5	91.6	135.1	126.6	121.4	9	0	105.848	17
FALSE	High	Master Protein	Q12888	TP53-binding protein 1 OS=Homo sapiens OX=9606 GN=TP53BP1 PE=1 SV=2	FALSE	TRUE	0	93.4046	18.2049	26	29	26	1	1972	213.443	4.7	High	High	High	High	High	High	High	High	High	High		0.972	0.974	100.6	97.8	98	111.1	90.8	99.8	111.1	95.8	97.4	100.1	98.9	97.2	97.8	111.1	0.837	0	89.2097	26
FALSE	High	Master Protein	Q9P0L0	Vesicle-associated membrane protein-associated protein A OS=Homo sapiens OX=9606 GN=VAPA PE=1 SV=3	FALSE	TRUE	0	93.2446	55.4217	12	41	11	1	249	27.875	8.62	High	High	High	High	High	High	High	High	High	High		2	2.008	61.3	122.5	123	79.6	58.8	60.4	64.6	124.6	137.8	105.2	111.2	132.3	125.6	79.6	72.564	0	113.658	12
FALSE	High	Master Protein	A0A0A0MRI2	Sorting nexin OS=Homo sapiens OX=9606 GN=SNX6 PE=1 SV=1	FALSE	TRUE	0	93.0409	44.0191	20	34	19	1	418	47.774	6.43	High	High	High	High	High	High	High	High	High	High		0.957	0.955	105.3	100.7	100.6	80.1	103.6	103.7	108.7	100.3	99.3	102.6	104.5	96.3	100.8	80.1	10.788	2	99.166	20
FALSE	High	Master Protein	P16989	Y-box-binding protein 3 OS=Homo sapiens OX=9606 GN=YBX3 PE=1 SV=4	FALSE	TRUE	0	93.0108	48.3871	15	41	9	1	372	40.066	9.77	High	High	High	High	High	High	High	High	High	High		0.514	0.493	157.8	81.2	77.8	49.6	162.2	150.2	161.1	82	79.9	81.6	77.4	74.8	81.2	49.6	30.623	0	112.128	15
FALSE	High	Master Protein	P52701	DNA mismatch repair protein Msh6 OS=Homo sapiens OX=9606 GN=MSH6 PE=1 SV=2	FALSE	TRUE	0	92.9923	20.9559	26	32	26	1	1360	152.689	6.9	High	High	High	High	High	High	High	High	High	High		1.614	1.538	72.6	117.1	111.6	96.3	66.6	76.1	75	123.9	127.3	100.2	124.6	105.6	104.5	96.3	1.371	0	94.3209	26
FALSE	High	Master Protein	Q92688	Acidic leucine-rich nuclear phosphoprotein 32 family member B OS=Homo sapiens OX=9606 GN=ANP32B PE=1 SV=1	FALSE	TRUE	0	92.9788	37.4502	12	45	6	1	251	28.77	4.06	High	High	High	High	High	High	High	High	High	High		0.625	0.635	137.7	86	87.4	66.8	139	144.5	129.4	82.7	88.6	86.7	98.3	81.7	82.1	66.8	431.876	0	120.056	12
FALSE	High	Master Protein	P30040	Endoplasmic reticulum resident protein 29 OS=Homo sapiens OX=9606 GN=ERP29 PE=1 SV=4	FALSE	TRUE	0	92.9657	46.3602	10	38	10	1	261	28.975	7.31	High	High	High	High	High	High	High	High	High	High		0.653	0.671	133.1	86.9	89.3	71.8	137.3	126.9	135.3	83.6	86.3	90.8	92.2	89.6	86.2	71.8	84.77	0	108.232	10
FALSE	High	Master Protein	P61221	ATP-binding cassette sub-family E member 1 OS=Homo sapiens OX=9606 GN=ABCE1 PE=1 SV=1	FALSE	TRUE	0	92.9092	36.0601	21	34	21	1	599	67.271	8.34	High	High	High	High	High	High	High	High	High	High		1.222	1.198	87.8	107.3	105.2	99.4	82.7	89.3	91.4	112.1	112.8	96.8	111.9	98.8	104.9	99.4	6.263	0	107.344	21
FALSE	High	Master Protein	O43865	S-adenosylhomocysteine hydrolase-like protein 1 OS=Homo sapiens OX=9606 GN=AHCYL1 PE=1 SV=2	FALSE	TRUE	0	92.9074	32.2642	22	39	20	1	530	58.913	6.89	High	High	High	High	High	High	High	High	High	High		1.257	1.241	83.3	104.7	103.4	125.5	78.2	85.5	86.3	106.2	106.7	101.3	106.3	101.7	102.2	125.5	6.197	0	120.763	22
FALSE	High	Master Protein	P31153	S-adenosylmethionine synthase isoform type-2 OS=Homo sapiens OX=9606 GN=MAT2A PE=1 SV=1	FALSE	TRUE	0	92.8228	36.2025	17	35	17	1	395	43.633	6.48	High	High	High	High	High	High	High	High	High	High		1.198	1.137	88.5	105.9	100.6	115.1	83	89.9	92.5	107.3	110	100.6	105.2	96.9	99.6	115.1	23.621	0	110.928	17
FALSE	High	Master Protein	Q14847	LIM and SH3 domain protein 1 OS=Homo sapiens OX=9606 GN=LASP1 PE=1 SV=2	FALSE	TRUE	0	92.7757	54.4061	18	38	18	1	261	29.698	7.05	High	High	High	High	High	High	High	High	High	High	Acetyl [N-Term]	0.632	0.618	135.8	85.8	84	83	155.3	135.8	116.5	83.8	84	89.8	90.3	78.1	83.5	83	45.416	0	122.55	18
FALSE	High	Master Protein	P17812	CTP synthase 1 OS=Homo sapiens OX=9606 GN=CTPS1 PE=1 SV=2	FALSE	TRUE	0	92.6967	38.4095	20	35	20	1	591	66.648	6.46	High	High	High	High	High	High	High	High	High	High		1.257	1.204	88.7	111.5	106.7	79.3	89	87.2	89.8	107.7	114.4	112.5	107.7	105.9	106.6	79.3	5.739	0	105.957	20
FALSE	High	Master Protein	P08621	U1 small nuclear ribonucleoprotein 70 kDa OS=Homo sapiens OX=9606 GN=SNRNP70 PE=1 SV=2	FALSE	TRUE	0	92.6549	34.5538	19	48	19	1	437	51.526	9.94	High	High	High	High	High	High	High	High	High	High	Phospho [S226(100)]	0.644	0.655	133.5	85.9	87.4	79.5	147.2	122	131.3	83.9	86.4	87.4	90.8	84.9	86.5	79.5	43.668	0	146.55	19
FALSE	High	Master Protein	A0A0G2JK23	Large proline-rich protein BAG6 OS=Homo sapiens OX=9606 GN=BAG6 PE=1 SV=1	FALSE	TRUE	0	92.5629	24.9117	21	29	21	1	1132	119.344	5.6	High	High	High	High	High	High	High	High	High	High		1.161	1.154	86.7	100.6	100	138.1	78.3	89.9	91.7	98.6	104.3	98.9	99.4	100.7	100	138.1	3.245	0	92.4261	21
FALSE	High	Master Protein	P07686	Beta-hexosaminidase subunit beta OS=Homo sapiens OX=9606 GN=HEXB PE=1 SV=3	FALSE	TRUE	0	92.5507	34.3525	21	34	19	1	556	63.071	6.76	High	High	High	High	High	High	High	High	High	High		0.75	0.807	123.9	93	100	49.3	136.9	136.4	98.5	92.6	92.6	93.7	101.4	98.6	100	49.3	7.111	2	102.488	21
FALSE	High	Master Protein	B3KS98	Eukaryotic translation initiation factor 3 subunit H OS=Homo sapiens OX=9606 GN=EIF3H PE=1 SV=1	FALSE	TRUE	0	92.5328	41.8033	18	35	18	1	366	41.555	7.33	High	High	High	High	High	High	High	High	High	High		0.873	0.876	110.8	96.7	97.1	86.3	106.5	110.8	115	96.7	96.9	96.4	102.4	92.3	96.6	86.3	20.544	0	114.123	18
FALSE	High	Master Protein	Q9Y263	Phospholipase A-2-activating protein OS=Homo sapiens OX=9606 GN=PLAA PE=1 SV=2	FALSE	TRUE	0	92.3732	32.8302	23	31	23	1	795	87.101	6.37	High	High	High	High	High	High	High	High	High	High		1.479	1.523	67.3	99.5	102.5	192.1	63.4	68.1	70.5	97	103.4	98.1	98.9	105.4	103.2	192.1	2.704	0	92.1565	23
FALSE	High	Master Protein	Q16643	Drebrin OS=Homo sapiens OX=9606 GN=DBN1 PE=1 SV=4	FALSE	TRUE	0	92.3231	36.3636	18	31	18	1	649	71.385	4.45	High	High	High	High	High	High	High	High	High	High		0.607	0.605	135.9	82.4	82.1	98.7	135.7	129.7	142.2	81.5	81.2	84.6	81	81.7	83.7	98.7	9	0	109.314	18
FALSE	High	Master Protein	P08240	Signal recognition particle receptor subunit alpha OS=Homo sapiens OX=9606 GN=SRPRA PE=1 SV=2	FALSE	TRUE	0	92.1599	35.4232	19	32	19	1	638	69.767	8.95	High	High	High	High	High	High	High	High	High	High		1.832	1.868	59.1	108.3	110.5	166.3	54.4	61.9	61.1	93.6	137.4	93.9	101.1	109	121.3	166.3	3.819	0	112.203	19
FALSE	High	Master Protein	F8VQZ7	Methionine aminopeptidase 2 OS=Homo sapiens OX=9606 GN=METAP2 PE=1 SV=1	FALSE	FALSE	0	92.0455	49.2662	17	34	2	1	477	52.787	5.82	High	High	High	High	High	High	High	High	High	High		1.26	1.272	85.9	108.3	109.2	89.8	83.5	86	88.3	104.3	106.6	113.9	108.6	110.4	108.8	89.8	6.43	16	105.963	17
FALSE	High	Master Protein	P00492	Hypoxanthine-guanine phosphoribosyltransferase OS=Homo sapiens OX=9606 GN=HPRT1 PE=1 SV=2	FALSE	TRUE	0	91.94	72.9358	12	30	12	1	218	24.564	6.68	High	High	High	High	High	High	High	High	High	High		1.172	1.211	93	109	112.7	55.7	82.9	110.3	85.9	107.9	108.7	110.5	114.3	109.2	114.5	55.7	169.125	0	92.901	12
FALSE	High	Master Protein	Q8TCS8	Polyribonucleotide nucleotidyltransferase 1, mitochondrial OS=Homo sapiens OX=9606 GN=PNPT1 PE=1 SV=2	FALSE	TRUE	0	91.8408	35.7599	26	37	26	1	783	85.897	7.77	High	High	High	High	High	High	High	High	High	High		0.881	0.908	110	96.9	99.8	80.1	106.4	109.1	114.4	95.6	98	97	98.7	100.4	100.3	80.1	3.016	0	108.026	26
FALSE	High	Master Protein	O15027	Protein transport protein Sec16A OS=Homo sapiens OX=9606 GN=SEC16A PE=1 SV=4	FALSE	TRUE	0	91.6247	13.8736	25	34	25	1	2357	251.738	5.8	High	High	High	High	High	High	High	High	High	High		1.04	1.046	91.1	94.7	95.3	156.4	80.4	92.7	100.3	93.1	94.4	96.7	92.9	97.9	95.2	156.4	1.05	0	101.528	25
FALSE	High	Master Protein	Q5VZK9	F-actin-uncapping protein LRRC16A OS=Homo sapiens OX=9606 GN=CARMIL1 PE=1 SV=1	FALSE	TRUE	0	91.5938	23.4865	27	30	27	1	1371	151.462	7.85	High	High	High	High	High	High	High	High	High	High		1.371	1.387	75.8	103.9	105.1	145.9	67	78.4	81.9	102.2	105.7	103.8	99.3	105.6	110.3	145.9	1.233	0	87.658	27
FALSE	High	Master Protein	P13861	cAMP-dependent protein kinase type II-alpha regulatory subunit OS=Homo sapiens OX=9606 GN=PRKAR2A PE=1 SV=2	FALSE	TRUE	0	91.5887	58.4158	20	33	20	1	404	45.49	5.07	High	High	High	High	High	High	High	High	High	High	Phospho [S99(95.2)]	1.054	1.08	98.1	103.4	106	77.5	95.5	96	102.8	99.3	100.3	110.7	101.5	107.1	109.3	77.5	10.938	0	100.379	20
FALSE	High	Master Protein	Q9NR12	PDZ and LIM domain protein 7 OS=Homo sapiens OX=9606 GN=PDLIM7 PE=1 SV=1	FALSE	TRUE	0	91.5811	52.5164	18	34	18	1	457	49.813	8.41	High	High	High	High	High	High	High	High	High	High		0.69	0.667	129.6	89.4	86.4	83.7	128.4	127.2	133.1	87.1	90.7	90.5	88	83.2	87.9	83.7	8.237	0	91.9531	18
FALSE	High	Master Protein	P55809	Succinyl-CoA:3-ketoacid coenzyme A transferase 1, mitochondrial OS=Homo sapiens OX=9606 GN=OXCT1 PE=1 SV=1	FALSE	TRUE	0	91.5743	42.6923	16	28	16	1	520	56.122	7.46	High	High	High	High	High	High	High	High	High	High		0.849	0.873	113.9	96.7	99.4	70.1	115.3	109.7	116.7	94.4	93.4	102.3	100.3	96.1	101.8	70.1	7.532	0	88.2463	16
FALSE	High	Master Protein	Q12959	Disks large homolog 1 OS=Homo sapiens OX=9606 GN=DLG1 PE=1 SV=2	FALSE	TRUE	0	91.1385	26.5487	19	31	19	1	904	100.393	5.76	High	High	High	High	High	High	High	High	High	High		0.92	0.913	103.7	95.4	94.7	118.8	97.9	102.6	110.5	94.4	96	95.7	90.9	94.6	98.6	118.8	3.41	0	104.371	19
FALSE	High	Master Protein	Q9UKS6	Protein kinase C and casein kinase substrate in neurons protein 3 OS=Homo sapiens OX=9606 GN=PACSIN3 PE=1 SV=2	FALSE	TRUE	0	91.1266	49.0566	19	32	19	1	424	48.457	6.18	High	High	High	High	High	High	High	High	High	High	Phospho [S276(100)]	0.697	0.675	125.8	87.8	85	104.1	121.9	124.4	131.2	88	91.6	83.7	90.2	82.3	82.5	104.1	10.86	0	106.723	19
FALSE	High	Master Protein	O75439	Mitochondrial-processing peptidase subunit beta OS=Homo sapiens OX=9606 GN=PMPCB PE=1 SV=2	FALSE	TRUE	0	91.103	45.8078	18	27	17	1	489	54.331	6.83	High	High	High	High	High	High	High	High	High	High		1.263	1.268	88.7	112.1	112.5	60.1	85.8	89	91.4	111.7	111.5	113	110.1	111.2	116.3	60.1	7.483	0	94.1192	18
FALSE	High	Master Protein	O75390	Citrate synthase, mitochondrial OS=Homo sapiens OX=9606 GN=CS PE=1 SV=2	FALSE	TRUE	0	90.9647	29.8283	16	36	16	1	466	51.68	8.32	High	High	High	High	High	High	High	High	High	High		1.159	1.405	89.5	103.7	125.7	43.4	89.1	91.4	87.8	104.6	101.2	105.2	115	149	113.2	43.4	17.233	0	114.796	16
FALSE	High	Master Protein	Q09161	Nuclear cap-binding protein subunit 1 OS=Homo sapiens OX=9606 GN=NCBP1 PE=1 SV=1	FALSE	TRUE	0	90.9567	31.519	18	33	18	1	790	91.781	6.43	High	High	High	High	High	High	High	High	High	High		1.526	1.51	70.5	107.6	106.5	145.9	63.4	74.9	73.4	109.7	108.7	104.6	110.4	98.7	110.4	145.9	3.307	0	103.267	18
FALSE	High	Master Protein	P56537	Eukaryotic translation initiation factor 6 OS=Homo sapiens OX=9606 GN=EIF6 PE=1 SV=1	FALSE	TRUE	0	90.9475	42.8571	6	28	6	1	245	26.582	4.68	High	High	High	High	High	High	High	High	High	High		0.975	0.984	99.4	96.9	97.8	117.8	101.3	94.9	101.9	91.9	92.5	106.3	94.9	95.1	103.3	117.8	81.54	0	93.0896	6
FALSE	High	Master Protein	Q9NQR4	Omega-amidase NIT2 OS=Homo sapiens OX=9606 GN=NIT2 PE=1 SV=1	FALSE	TRUE	0	90.9229	65.5797	17	33	17	1	276	30.589	7.21	High	High	High	High	High	High	High	High	High	High		1.179	1.237	88.2	103.9	109.1	96.2	86	87.3	91.4	100.6	101.9	109.3	107.8	107.4	112.2	96.2	20.544	0	103.057	17
FALSE	High	Master Protein	Q9BUQ8	Probable ATP-dependent RNA helicase DDX23 OS=Homo sapiens OX=9606 GN=DDX23 PE=1 SV=3	FALSE	TRUE	0	90.8237	26.9512	22	31	22	1	820	95.524	9.55	High	High	High	High	High	High	High	High	High	High		1.026	1.034	100.9	103.5	104.4	73.7	96.5	99.2	107	103.5	103.4	103.6	102.6	104.4	106.1	73.7	2.232	0	101.317	22
FALSE	High	Master Protein	Q8NI36	WD repeat-containing protein 36 OS=Homo sapiens OX=9606 GN=WDR36 PE=1 SV=1	FALSE	TRUE	0	90.8235	33.7539	25	31	25	1	951	105.255	7.53	High	High	High	High	High	High	High	High	High	High		1.404	1.407	74.4	104.5	104.7	149.3	68.1	77.2	77.9	101.8	109.9	101.7	101.4	105.2	107.5	149.3	2.704	0	95.2121	25
FALSE	High	Master Protein	P53041	Serine/threonine-protein phosphatase 5 OS=Homo sapiens OX=9606 GN=PPP5C PE=1 SV=1	FALSE	TRUE	0	90.7196	47.6954	20	32	20	1	499	56.842	6.28	High	High	High	High	High	High	High	High	High	High		0.878	0.881	110.3	96.8	97.1	87.7	107.2	114	109.6	95.8	96.2	98.2	97.4	97.5	96.3	87.7	8.284	0	99.6979	20
FALSE	High	Master Protein	Q9Y2Z0	Protein SGT1 homolog OS=Homo sapiens OX=9606 GN=SUGT1 PE=1 SV=3	FALSE	TRUE	0	90.652	54.7945	17	30	17	1	365	40.998	5.16	High	High	High	High	High	High	High	High	High	High		0.775	0.779	113.2	87.8	88.2	132.5	112.5	110.9	116.2	87.3	85.3	90.7	90.1	85.3	89.2	132.5	11.115	0	94.8512	17
FALSE	High	Master Protein	O76094	Signal recognition particle subunit SRP72 OS=Homo sapiens OX=9606 GN=SRP72 PE=1 SV=3	FALSE	TRUE	0	90.5902	34.4262	21	30	21	1	671	74.56	9.26	High	High	High	High	High	High	High	High	High	High		0.988	0.993	104.8	103.5	104.1	62.9	101.8	104.4	108.1	102.4	100.7	107.5	104.7	99.1	108.5	62.9	3.394	0	101.763	21
FALSE	High	Master Protein	P78406	mRNA export factor OS=Homo sapiens OX=9606 GN=RAE1 PE=1 SV=1	FALSE	TRUE	0	90.5559	52.9891	16	37	16	1	368	40.942	7.83	High	High	High	High	High	High	High	High	High	High		1.05	1.023	96.7	101.5	98.9	108.6	96	94.9	99.2	101	99.1	104.4	100	93.8	102.9	108.6	22.101	0	107.23	16
FALSE	High	Master Protein	Q96TA1	Protein Niban 2 OS=Homo sapiens OX=9606 GN=NIBAN2 PE=1 SV=3	FALSE	TRUE	0	90.0716	31.9035	20	30	20	1	746	84.085	6.19	High	High	High	High	High	High	High	High	High	High		1.269	1.319	81.9	103.9	108	118.8	79.2	82.9	83.5	104.1	104.9	102.7	105.6	107.2	111.2	118.8	3.19	0	97.8651	20
FALSE	High	Master Protein	C9JSZ1	Far upstream element-binding protein 1 (Fragment) OS=Homo sapiens OX=9606 GN=FUBP1 PE=1 SV=1	FALSE	FALSE	0	90.0462	59.4828	12	42	1	1	232	24.029	6.21	High	High	High	High	High	High	High	High	High	High		0.895	1.174	74	66.3	86.9	318.4	74.5	68	79.6	63.7	67.7	67.4	68.6	129.6	62.6	318.4	53.117	0	122.614	12
FALSE	High	Master Protein	Q96E39	RNA binding motif protein, X-linked-like-1 OS=Homo sapiens OX=9606 GN=RBMXL1 PE=1 SV=1	FALSE	TRUE	0	89.8652	48.4615	20	39	3	1	390	42.116	9.89	High	High	High	High	High	High	High	High	High	High	Phospho [S208(100)]	0.747	0.71	121	90.4	86	107.8	118.2	117.1	127.8	89.2	87.6	94.3	86	82	90	107.8	6.197	0	122.976	20
FALSE	High	Master Protein	Q9UNE7	E3 ubiquitin-protein ligase CHIP OS=Homo sapiens OX=9606 GN=STUB1 PE=1 SV=2	FALSE	TRUE	0	89.7224	71.2871	23	35	23	1	303	34.834	5.87	High	High	High	High	High	High	High	High	High	High	Phospho [S19(98.5)]	0.935	0.94	99.4	92.9	93.4	143	101.5	95.3	101.3	92.1	93.9	92.8	96.9	91.2	92.1	143	16.783	0	111.766	23
FALSE	High	Master Protein	A0A087WYR3	Tumor protein D54 OS=Homo sapiens OX=9606 GN=TPD52L2 PE=1 SV=1	FALSE	TRUE	0	89.7035	58.1081	14	31	14	1	222	23.75	6.55	High	High	High	High	High	High	High	High	High	High	Acetyl [N-Term]	0.696	0.688	124.8	86.9	85.8	107.4	151.8	110.8	111.7	83.4	78.7	98.6	81.3	87.7	88.5	107.4	43.367	0	102.579	14
FALSE	High	Master Protein	Q9H307	Pinin OS=Homo sapiens OX=9606 GN=PNN PE=1 SV=5	FALSE	TRUE	0	89.6004	30.9623	24	36	24	1	717	81.579	7.14	High	High	High	High	High	High	High	High	High	High		0.579	0.556	149.8	86.7	83.3	40.3	162.3	140.7	146.5	88.5	85.5	86.2	88.1	77.3	84.5	40.3	4.065	0	109.869	24
FALSE	High	Master Protein	D6REX3	Protein transport protein Sec31A OS=Homo sapiens OX=9606 GN=SEC31A PE=1 SV=1	FALSE	TRUE	0	89.5747	22.8617	26	31	26	1	1251	136.141	6.98	High	High	High	High	High	High	High	High	High	High	Phospho [S799(100)]	1.39	1.432	79.4	110.4	113.7	89.7	71.4	84.8	81.9	108.3	109	113.8	108.1	111.4	121.6	89.7	2.511	0	104.613	26
FALSE	High	Master Protein	P30086	Phosphatidylethanolamine-binding protein 1 OS=Homo sapiens OX=9606 GN=PEBP1 PE=1 SV=3	FALSE	TRUE	0	89.5263	79.6791	12	38	12	1	187	21.044	7.53	High	High	High	High	High	High	High	High	High	High		0.925	0.857	114.8	106.2	98.4	42	144	91.6	108.7	117.4	88.1	113	98.8	98.9	97.4	42	145.78	0	126.596	12
FALSE	High	Master Protein	Q9H0A0	RNA cytidine acetyltransferase OS=Homo sapiens OX=9606 GN=NAT10 PE=1 SV=2	FALSE	TRUE	0	89.5232	26.1463	22	30	22	1	1025	115.657	8.27	High	High	High	High	High	High	High	High	High	High		1.655	1.67	63.5	105.1	106.1	176	59.5	66	64.9	104.8	112.2	98.3	108.7	106.1	103.4	176	1.878	0	90.2876	22
FALSE	High	Master Protein	O75367	Core histone macro-H2A.1 OS=Homo sapiens OX=9606 GN=H2AFY PE=1 SV=4	FALSE	TRUE	0	89.5108	43.0108	15	31	15	1	372	39.592	9.79	High	High	High	High	High	High	High	High	High	High		1.502	1.42	77.5	116.4	110	88.6	71.4	79.7	81.3	122.7	129.1	97.4	108.9	108.8	112.3	88.6	25.367	0	102.284	15
FALSE	High	Master Protein	P62753	40S ribosomal protein S6 OS=Homo sapiens OX=9606 GN=RPS6 PE=1 SV=1	FALSE	TRUE	0	89.5049	48.1928	14	35	14	1	249	28.663	10.84	High	High	High	High	High	High	High	High	High	High	Phospho [S236(91.9)]	0.814	0.883	115.5	94	102	65.4	137.9	106.1	102.6	93.2	97.6	91.1	112.3	92	101.8	65.4	202.092	0	119.615	14
FALSE	High	Master Protein	P20073	Annexin A7 OS=Homo sapiens OX=9606 GN=ANXA7 PE=1 SV=3	FALSE	TRUE	0	89.4362	37.0902	16	33	16	1	488	52.706	5.68	High	High	High	High	High	High	High	High	High	High		1.091	1.134	95.7	104.5	108.6	73.6	90.1	97.7	99.4	99.9	105.1	108.3	110.6	103.5	111.7	73.6	15.496	0	113.738	16
FALSE	High	Master Protein	Q9H3S7	Tyrosine-protein phosphatase non-receptor type 23 OS=Homo sapiens OX=9606 GN=PTPN23 PE=1 SV=1	FALSE	TRUE	0	89.435	19.9267	25	31	25	1	1636	178.861	6.92	High	High	High	High	High	High	High	High	High	High		1.43	1.412	72	102.9	101.6	170.6	63.2	76.1	76.6	100.5	106.5	101.6	99.3	100.8	104.8	170.6	1.28	0	93.6995	25
FALSE	High	Master Protein	E7ESC6	Exportin-7 OS=Homo sapiens OX=9606 GN=XPO7 PE=1 SV=1	FALSE	TRUE	0	89.3252	24.6324	22	32	22	1	1088	123.987	6.48	High	High	High	High	High	High	High	High	High	High		1.703	1.775	65.3	111.2	115.9	122.7	60.3	67.1	68.5	108.3	114.8	110.5	112.3	119.2	116.2	122.7	1.943	0	91.028	22
FALSE	High	Master Protein	Q15654	Thyroid receptor-interacting protein 6 OS=Homo sapiens OX=9606 GN=TRIP6 PE=1 SV=3	FALSE	TRUE	0	89.3015	61.9748	21	29	21	1	476	50.255	7.37	High	High	High	High	High	High	High	High	High	High		0.794	0.778	107.5	85.4	83.6	170.5	106	105.5	111.1	84	87	85.1	81.3	83.1	86.4	170.5	7.483	0	94.571	21
FALSE	High	Master Protein	P17480	Nucleolar transcription factor 1 OS=Homo sapiens OX=9606 GN=UBTF PE=1 SV=1	FALSE	TRUE	0	89.2577	33.1152	24	34	2	1	764	89.35	5.81	High	High	High	High	High	High	High	High	High	Not Found		0.747	0.687	126.9	94.8	87.2	73.3	113.3	144	123.4	98	98.7	87.7	94.6	83.7	83.3	73.3	3.87	25	102.946	24
FALSE	High	Master Protein	P48739	Phosphatidylinositol transfer protein beta isoform OS=Homo sapiens OX=9606 GN=PITPNB PE=1 SV=2	FALSE	TRUE	0	89.1013	73.8007	19	35	16	1	271	31.52	6.87	High	High	High	High	High	High	High	High	High	High		1.523	1.551	75.5	115	117.2	77	73.1	76.9	76.5	115.3	113.2	116.5	116.5	112	122.9	77	15.496	4	111.981	19
FALSE	High	Master Protein	J3QK89	Calcium homeostasis endoplasmic reticulum protein OS=Homo sapiens OX=9606 GN=CHERP PE=1 SV=1	FALSE	TRUE	0	89.0276	26.2136	22	31	22	1	927	104.868	9.19	High	High	High	High	High	High	High	High	High	High		1	0.964	102.3	102.4	98.6	90.1	91.5	107.8	107.6	104	103.8	99.3	101	97.1	97.8	90.1	4.309	0	99.8648	22
FALSE	High	Master Protein	Q9BT78	COP9 signalosome complex subunit 4 OS=Homo sapiens OX=9606 GN=COPS4 PE=1 SV=1	FALSE	TRUE	0	88.9562	56.8966	17	27	17	1	406	46.24	5.83	High	High	High	High	High	High	High	High	High	High		1.077	1.083	90.5	97.4	97.9	142.6	89.6	88.4	93.4	93.8	95.3	103.2	99.7	93.1	101	142.6	6.197	0	96.8456	17
FALSE	High	Master Protein	P46108	Adapter molecule crk OS=Homo sapiens OX=9606 GN=CRK PE=1 SV=2	FALSE	TRUE	0	88.6821	49.6711	15	29	15	1	304	33.81	5.55	High	High	High	High	High	High	High	High	High	High		0.581	0.564	143.7	83.4	81	75.5	146.1	137.3	147.8	81.4	77.9	91	81.2	77.9	84	75.5	23.484	0	93.191	15
FALSE	High	Master Protein	Q12874	Splicing factor 3A subunit 3 OS=Homo sapiens OX=9606 GN=SF3A3 PE=1 SV=1	FALSE	TRUE	0	88.6298	43.1138	20	34	20	1	501	58.812	5.38	High	High	High	High	High	High	High	High	High	High	Acetyl [N-Term]	0.602	0.587	145.4	87.5	85.4	45.2	143	144.3	148.9	88.5	87.2	86.8	92.9	78.1	85.1	45.2	9.857	0	100.254	20
FALSE	High	Master Protein	P21964	Catechol O-methyltransferase OS=Homo sapiens OX=9606 GN=COMT PE=1 SV=2	FALSE	TRUE	0	88.617	63.0996	14	31	14	1	271	30.018	5.47	High	High	High	High	High	High	High	High	High	High		1.064	1.049	81.2	86.3	85.2	242.1	81.6	78.7	83.1	85.8	87.8	85.3	83	83.6	88.9	242.1	45.416	0	111.764	14
FALSE	High	Master Protein	O15143	Actin-related protein 2/3 complex subunit 1B OS=Homo sapiens OX=9606 GN=ARPC1B PE=1 SV=3	FALSE	TRUE	0	88.4881	49.4624	15	34	4	1	372	40.923	8.35	High	High	High	High	High	High	High	High	High	High		1.678	1.439	74.5	125	107.1	80.2	64.5	77.7	81.2	121.6	133.1	120.2	114.8	100.5	106.2	80.2	32.598	0	111.139	15
FALSE	High	Master Protein	P62805	Histone H4 OS=Homo sapiens OX=9606 GN=HIST1H4A PE=1 SV=2	FALSE	TRUE	0	88.4343	57.2816	10	41	10	1	103	11.36	11.36	High	High	High	High	High	High	High	High	High	High		0.939	0.693	116	109	80.5	83.5	121.7	107.2	119.2	149.5	128.7	48.8	89.4	72.6	79.4	83.5	21543.3	0	130.73	10
FALSE	High	Master Protein	P15121	Aldo-keto reductase family 1 member B1 OS=Homo sapiens OX=9606 GN=AKR1B1 PE=1 SV=3	FALSE	TRUE	0	88.3626	49.6835	13	38	12	1	316	35.83	6.98	High	High	High	High	High	High	High	High	High	High		0.962	0.999	100.9	97.1	100.8	103.7	98.4	116.2	88.1	93.5	91.9	105.9	95.6	100.5	106.2	103.7	25.827	0	116.259	13
FALSE	High	Master Protein	P17655	Calpain-2 catalytic subunit OS=Homo sapiens OX=9606 GN=CAPN2 PE=1 SV=6	FALSE	TRUE	0	88.3204	32.4286	19	31	18	1	700	79.945	4.98	High	High	High	High	High	High	High	High	High	High		1.833	1.901	60.6	111	115.1	140	57.7	61.4	62.6	106.4	109.4	117.2	103.6	120.9	120.8	140	3.833	0	106.113	19
FALSE	High	Master Protein	Q00653	Nuclear factor NF-kappa-B p100 subunit OS=Homo sapiens OX=9606 GN=NFKB2 PE=1 SV=4	FALSE	TRUE	0	87.945	30.3333	22	33	21	1	900	96.689	6.25	High	High	High	High	High	High	High	High	High	High		1.258	1.33	84	105.6	111.7	95.9	80.6	83.6	87.7	98.6	102.4	115.9	99.6	116.7	118.8	95.9	2.942	1	106.004	22
FALSE	High	Master Protein	P42167	Lamina-associated polypeptide 2, isoforms beta/gamma OS=Homo sapiens OX=9606 GN=TMPO PE=1 SV=2	FALSE	TRUE	0	87.7513	44.4934	13	30	6	1	454	50.639	9.38	High	High	High	High	High	High	High	High	High	High	Phospho [S158(75.4)]	1.632	1.576	67.9	110.7	107	143.2	63.8	69.9	69.9	118.1	131.8	82.4	99.3	117.2	104.4	143.2	10.938	0	95.6349	13
FALSE	High	Master Protein	Q12765	Secernin-1 OS=Homo sapiens OX=9606 GN=SCRN1 PE=1 SV=2	FALSE	TRUE	0	87.7155	41.3043	14	32	14	1	414	46.353	4.75	High	High	High	High	High	High	High	High	High	High		1.252	1.234	88.3	110.6	108.9	76.7	87.7	86.6	90.6	106.1	106.6	119	106.3	104.9	115.6	76.7	12.335	0	99.5091	14
FALSE	High	Master Protein	P30154	Serine/threonine-protein phosphatase 2A 65 kDa regulatory subunit A beta isoform OS=Homo sapiens OX=9606 GN=PPP2R1B PE=1 SV=3	FALSE	TRUE	0	87.6873	35.1082	19	35	11	1	601	66.171	4.94	High	High	High	High	High	High	High	High	High	High		1.47	1.443	80.5	118.4	116.3	54.4	74.7	82.4	84.5	117.3	120.5	117.4	116.1	110.5	122.2	54.4	4.456	0	107.063	19
FALSE	High	Master Protein	O43396	Thioredoxin-like protein 1 OS=Homo sapiens OX=9606 GN=TXNL1 PE=1 SV=3	FALSE	TRUE	0	87.6782	51.9031	14	30	14	1	289	32.231	4.96	High	High	High	High	High	High	High	High	High	High		0.944	0.952	101.2	95.6	96.4	120.5	103.7	97.8	102.1	94.3	94.9	97.6	97.2	95	96.9	120.5	41.17	0	97.982	14
FALSE	High	Master Protein	P18858	DNA ligase 1 OS=Homo sapiens OX=9606 GN=LIG1 PE=1 SV=1	FALSE	TRUE	0	87.642	31.556	22	27	22	1	919	101.673	5.62	High	High	High	High	High	High	High	High	High	High		1.134	1.064	97	110	103.2	69.3	92.1	97	101.9	115.3	120	94.7	116.8	97.5	95.3	69.3	1.97	0	87.1707	22
FALSE	High	Master Protein	Q9NQW6	Anillin OS=Homo sapiens OX=9606 GN=ANLN PE=1 SV=2	FALSE	TRUE	0	87.6274	27.3132	27	34	27	1	1124	124.122	8.07	High	High	High	High	High	High	High	High	High	High	Phospho [S189(84.2)]	1.078	1.109	92.6	99.8	102.7	114.8	84.4	93.9	99.4	98.2	103.8	97.4	99.4	108.2	100.5	114.8	1.528	0	99.2571	27
FALSE	High	Master Protein	Q9UBT2	SUMO-activating enzyme subunit 2 OS=Homo sapiens OX=9606 GN=UBA2 PE=1 SV=2	FALSE	TRUE	0	87.5442	43.4375	21	36	21	1	640	71.179	5.29	High	High	High	High	High	High	High	High	High	High		1.4	1.409	80.2	112.3	113	83.5	77.2	80.1	83.4	114.2	114.1	108.5	113.3	110.8	114.8	83.5	5.813	0	102.19	21
FALSE	High	Master Protein	Q3SX09	TREMBL:Q3SX09 (Bos taurus) similar to HBG protein	TRUE	FALSE	0	87.5433	61.194	13	29	9	1	201	22.047	9.39	High	High	High	High	High	High	High	High	High	High		1.564	1.581	66.7	104.3	105.5	170.2	78.1	54	68	105.6	111.8	95.7	110.3	103.3	103	170.2	120.153	4	92.4661	13
FALSE	High	Master Protein	P13693	Translationally-controlled tumor protein OS=Homo sapiens OX=9606 GN=TPT1 PE=1 SV=1	FALSE	TRUE	0	87.4091	48.8372	10	47	10	1	172	19.583	4.93	High	High	High	High	High	High	High	High	High	High		0.576	0.626	140.6	81	88	71.3	179.9	134.1	107.7	75.4	78.5	89.1	95.2	84.4	84.4	71.3	3592.81	0	138.447	10
FALSE	High	Master Protein	P84085	ADP-ribosylation factor 5 OS=Homo sapiens OX=9606 GN=ARF5 PE=1 SV=2	FALSE	TRUE	0	87.4037	64.4444	11	35	6	1	180	20.517	6.79	High	High	High	High	High	High	High	High	High	High		1.697	1.769	72.4	122.9	128.2	29.4	70.1	75.5	71.7	124.5	126.8	117.6	126.2	126.1	132.2	29.4	82.768	0	108.196	11
FALSE	High	Master Protein	ENSEMBL:ENSBTAP00000024462	(Bos taurus) 47 kDa protein	TRUE	FALSE	0	87.2139	38.1862	15	30	5	1	419	46.515	6.33	High	High	High	High	High	High	High	High	High	High		1.26	1.24	92.3	116.3	114.5	30.7	114.5	79.2	83.2	117.6	114.8	116.4	95.1	125.9	122.4	30.7	12.503	13	104.657	15
FALSE	High	Master Protein	E9PKP7	Nucleolar transcription factor 1 OS=Homo sapiens OX=9606 GN=UBTF PE=1 SV=1	FALSE	FALSE	0	86.9406	32.7517	23	33	1	1	745	87.38	9.89	High	High	High	High	High	High	High	High	High	High		0.731	0.691	136.7	99.9	94.4	6.7	125.6	137	147.6	105.9	103.1	90.8	106.6	90	86.7	6.7	3.365	0	100.439	23
FALSE	High	Master Protein	O14776	Transcription elongation regulator 1 OS=Homo sapiens OX=9606 GN=TCERG1 PE=1 SV=2	FALSE	TRUE	0	86.584	19.7632	22	31	22	1	1098	123.823	8.65	High	High	High	High	High	High	High	High	High	High		0.768	0.756	124.5	95.6	94.1	57.4	115.2	126.3	131.9	93.5	97	96.5	95	93.7	93.6	57.4	2.704	0	98.6844	22
FALSE	High	Master Protein	Q14151	Scaffold attachment factor B2 OS=Homo sapiens OX=9606 GN=SAFB2 PE=1 SV=1	FALSE	TRUE	0	86.4567	27.3872	23	33	13	1	953	107.408	6.16	High	High	High	High	High	High	High	High	High	High		0.664	0.661	136.1	90.4	89.9	50.8	134	133.2	141	90.2	91.7	89.4	94.3	87	88.4	50.8	2.367	0	99.1987	23
FALSE	High	Master Protein	Q13011	Delta(3,5)-Delta(2,4)-dienoyl-CoA isomerase, mitochondrial OS=Homo sapiens OX=9606 GN=ECH1 PE=1 SV=2	FALSE	TRUE	0	86.3225	61.8902	14	30	14	1	328	35.793	8	High	High	High	High	High	High	High	High	High	High		0.935	0.947	101.7	95.1	96.3	120.7	103	98.1	103.9	95.2	94.7	95.3	100.4	92.3	96.3	120.7	14.199	0	100.404	14
FALSE	High	Master Protein	J3KMZ9	Low-density lipoprotein receptor (Fragment) OS=Homo sapiens OX=9606 GN=LDLR PE=1 SV=1	FALSE	TRUE	0	86.2059	26.5608	18	31	18	1	945	104.605	5.27	High	High	High	High	High	High	High	High	High	High		2.051	1.971	54.2	111.1	106.8	184.1	49.9	55.8	56.8	114.3	119.7	99.2	107.9	105.4	107	184.1	2.305	0	80.5562	18
FALSE	High	Master Protein	P14550	Aldo-keto reductase family 1 member A1 OS=Homo sapiens OX=9606 GN=AKR1A1 PE=1 SV=3	FALSE	TRUE	0	86.0887	58.7692	18	30	17	1	325	36.55	6.79	High	High	High	High	High	High	High	High	High	High		1.162	1.251	91.6	106.5	114.6	62.1	92.7	89.4	92.6	103.4	102.1	113.9	114.6	112.4	116.8	62.1	13.678	1	96.6899	18
FALSE	High	Master Protein	Q8IY81	pre-rRNA 2'-O-ribose RNA methyltransferase FTSJ3 OS=Homo sapiens OX=9606 GN=FTSJ3 PE=1 SV=2	FALSE	TRUE	0	86.0564	27.0366	19	28	19	1	847	96.499	8.4	High	High	High	High	High	High	High	High	High	High		1.528	1.505	79.4	121.4	119.5	39.2	74.8	81.1	82.3	125	125.7	113.4	124.7	115.7	118.1	39.2	2.899	0	87.5438	19
FALSE	High	Master Protein	P62263	40S ribosomal protein S14 OS=Homo sapiens OX=9606 GN=RPS14 PE=1 SV=3	FALSE	TRUE	0	86.0272	41.7219	9	34	9	1	151	16.263	10.05	High	High	High	High	High	High	High	High	High	High		0.91	0.864	104.7	95.3	90.5	128.7	119.8	107.9	86.2	96.4	96.8	92.7	94.4	87	90	128.7	3726.59	0	111.262	9
FALSE	High	Master Protein	O43747	AP-1 complex subunit gamma-1 OS=Homo sapiens OX=9606 GN=AP1G1 PE=1 SV=5	FALSE	TRUE	0	85.7585	28.7105	23	36	22	1	822	91.293	6.8	High	High	High	High	High	High	High	High	High	High		1.508	1.55	72.9	109.9	112.9	113	68.3	74.4	75.9	111	113.1	105.6	112.3	111.3	115.2	113	3.41	1	103.716	23
FALSE	High	Master Protein	P32119	Peroxiredoxin-2 OS=Homo sapiens OX=9606 GN=PRDX2 PE=1 SV=5	FALSE	TRUE	0	85.7535	68.1818	14	43	13	1	198	21.878	5.97	High	High	High	High	High	High	High	High	High	High		0.845	0.83	113.7	96	94.4	87.6	116	109.3	115.8	96.2	93.8	98.1	94.6	96.6	92.1	87.6	176.828	0	132.902	14
FALSE	High	Master Protein	E7EMK3	Flotillin-2 OS=Homo sapiens OX=9606 GN=FLOT2 PE=1 SV=1	FALSE	TRUE	0	85.6959	40.5797	17	26	17	1	483	53.104	5.24	High	High	High	High	High	High	High	High	High	High		1.534	1.464	77.2	118.4	113	74.4	67.3	80.9	83.4	121.8	127.4	106	113.9	109.8	115.3	74.4	4.179	0	88.8937	17
FALSE	High	Master Protein	Q15942	Zyxin OS=Homo sapiens OX=9606 GN=ZYX PE=1 SV=1	FALSE	TRUE	0	85.5308	41.2587	17	35	17	1	572	61.238	6.67	High	High	High	High	High	High	High	High	High	High		0.706	0.675	129.4	91.4	87.4	75.6	143.4	116.6	128.2	92.5	91	90.6	92.3	82.9	87	75.6	13.925	0	100.243	17
FALSE	High	Master Protein	Q5K651	Sterile alpha motif domain-containing protein 9 OS=Homo sapiens OX=9606 GN=SAMD9 PE=1 SV=1	FALSE	TRUE	0	85.5113	18.5022	26	37	26	1	1589	184.165	7.83	High	High	High	High	High	High	High	High	High	High		1.724	1.755	68	117.2	119.3	86.6	60.8	71.1	72	112.1	117.7	121.7	112.4	120.9	124.7	86.6	1.137	0	104.045	26
FALSE	High	Master Protein	P18031	Tyrosine-protein phosphatase non-receptor type 1 OS=Homo sapiens OX=9606 GN=PTPN1 PE=1 SV=1	FALSE	TRUE	0	85.4277	47.5862	16	29	16	1	435	49.935	6.27	High	High	High	High	High	High	High	High	High	High	Acetyl [N-Term]	1.766	1.745	64.1	113.1	111.8	133.1	60.5	63.3	68.3	115.9	120.1	103.5	99	112.8	123.5	133.1	5.404	0	90.7889	16
FALSE	High	Master Protein	P52788	Spermine synthase OS=Homo sapiens OX=9606 GN=SMS PE=1 SV=2	FALSE	TRUE	0	85.3629	51.0929	16	35	16	1	366	41.242	5.02	High	High	High	High	High	High	High	High	High	High		1.361	1.383	78.5	106.8	108.6	118.1	76.2	79.2	80.2	106.1	108.1	106.3	108.6	107.1	110.2	118.1	12.503	0	105.778	16
FALSE	High	Master Protein	Q12907	Vesicular integral-membrane protein VIP36 OS=Homo sapiens OX=9606 GN=LMAN2 PE=1 SV=1	FALSE	TRUE	0	85.0168	53.6517	15	28	15	1	356	40.203	6.95	High	High	High	High	High	High	High	High	High	High		2.161	2.237	60.9	131.6	136.2	14.1	59.7	60.1	62.8	134.3	141.3	119.1	127	140.1	141.4	14.1	18.307	0	84.8339	15
FALSE	High	Master Protein	Q96AG4	Leucine-rich repeat-containing protein 59 OS=Homo sapiens OX=9606 GN=LRRC59 PE=1 SV=1	FALSE	TRUE	0	84.9792	43.9739	13	33	13	1	307	34.909	9.57	High	High	High	High	High	High	High	High	High	High		1.921	1.907	63.3	121.5	120.6	83.9	58.3	64.5	66.9	126.1	134.7	103.7	111.7	122.8	127.2	83.9	30.623	0	95.2201	13
FALSE	High	Master Protein	Q92917	G-patch domain and KOW motifs-containing protein OS=Homo sapiens OX=9606 GN=GPKOW PE=1 SV=2	FALSE	TRUE	0	84.9185	57.1429	20	29	20	1	476	52.197	6.15	High	High	High	High	High	High	High	High	High	High		0.625	0.608	138.4	86.5	84.1	73	134.2	138	142.9	85.8	87.5	86.2	90.1	79.8	82.5	73	5.494	0	81.7099	20
FALSE	High	Master Protein	P11172	Uridine 5'-monophosphate synthase OS=Homo sapiens OX=9606 GN=UMPS PE=1 SV=1	FALSE	TRUE	0	84.9	44.5833	20	29	20	1	480	52.189	7.24	High	High	High	High	High	High	High	High	High	High		1.345	1.351	83.3	112	112.5	76.5	80.2	83.5	86.3	110.7	115	110.4	113.8	108.5	115.2	76.5	7.532	0	91.2658	20
FALSE	High	Master Protein	Q92896	Golgi apparatus protein 1 OS=Homo sapiens OX=9606 GN=GLG1 PE=1 SV=2	FALSE	TRUE	0	84.7831	27.3113	27	31	27	1	1179	134.464	6.9	High	High	High	High	High	High	High	High	High	High		1.526	1.507	78.4	119.6	118.1	51.9	69	80.6	85.5	116.2	125.8	116.8	110.6	122.6	121.1	51.9	1.646	0	91.5161	27
FALSE	High	Master Protein	P18085	ADP-ribosylation factor 4 OS=Homo sapiens OX=9606 GN=ARF4 PE=1 SV=3	FALSE	TRUE	0	84.6162	64.4444	10	36	6	1	180	20.498	7.14	High	High	High	High	High	High	High	High	High	High		1.339	1.449	75.1	100.6	108.8	146.6	72.2	77.5	75.7	102.2	102.9	96.5	110.2	106.7	109.5	146.6	82.768	0	112.513	10
FALSE	High	Master Protein	A0A0A6YYL6	Protein RPL17-C18orf32 OS=Homo sapiens OX=9606 GN=RPL17-C18orf32 PE=3 SV=1	FALSE	TRUE	0	84.5999	49.1228	12	39	11	1	228	26.356	10.1	High	High	High	High	High	High	High	High	High	High		0.78	0.739	122.7	95.7	90.7	72.5	123.2	123.8	121.2	99.6	102.1	85.4	99.8	83.9	88.4	72.5	72.564	0	121.416	12
FALSE	High	Master Protein	Q8NBS9	Thioredoxin domain-containing protein 5 OS=Homo sapiens OX=9606 GN=TXNDC5 PE=1 SV=2	FALSE	TRUE	0	84.5381	47.2222	18	31	18	1	432	47.599	5.97	High	High	High	High	High	High	High	High	High	High		0.716	0.706	131	93.7	92.5	48.5	134.1	128.4	130.4	90.8	92.6	97.8	93.5	89	94.8	48.5	8.183	0	101.927	18
FALSE	High	Master Protein	Q00325	Phosphate carrier protein, mitochondrial OS=Homo sapiens OX=9606 GN=SLC25A3 PE=1 SV=2	FALSE	TRUE	0	84.5171	33.7017	17	42	17	1	362	40.069	9.38	High	High	High	High	High	High	High	High	High	High		2.251	2.281	55.8	125.6	127.3	73.7	53.8	55.4	58.2	130.4	133.1	113.5	120.3	125.9	135.8	73.7	25.827	0	128.997	17
FALSE	High	Master Protein	O60749	Sorting nexin-2 OS=Homo sapiens OX=9606 GN=SNX2 PE=1 SV=2	FALSE	TRUE	0	84.4866	36.9942	18	26	16	1	519	58.435	5.12	High	High	High	High	High	High	High	High	High	High		0.875	0.864	108.7	95.1	93.9	106.9	104.2	105.2	116.6	95.9	94.3	95.2	94.5	90.9	96.3	106.9	6.356	3	86.0609	18
FALSE	High	Master Protein	Q5UIP0	Telomere-associated protein RIF1 OS=Homo sapiens OX=9606 GN=RIF1 PE=1 SV=2	FALSE	TRUE	0	84.396	11.8528	23	28	23	1	2472	274.294	5.52	High	High	High	High	High	High	High	High	High	High		0.924	0.798	112.3	103.7	89.6	83.4	97.3	111.4	128.1	112.2	118.2	80.7	98.2	84.2	86.4	83.4	0.575	0	83.1833	23
FALSE	High	Master Protein	Q8TAQ2	SWI/SNF complex subunit SMARCC2 OS=Homo sapiens OX=9606 GN=SMARCC2 PE=1 SV=1	FALSE	TRUE	0	84.3686	19.2751	22	30	1	1	1214	132.797	5.69	High	High	High	High	High	High	High	High	High	High		1.203	1.351	58.7	70.5	79.2	374.7	54.9	60.6	60.5	68.2	77	66.4	79.3	83.6	74.9	374.7	2.099	0	90.5984	22
FALSE	High	Master Protein	Q3SX14	TREMBL:Q3SX14 (Bos taurus) Similar to Gelsolin	TRUE	FALSE	0	84.3282	19.2061	18	30	2	1	781	85.634	6.21	High	High	High	High	High	High	High	High	High	Not Found		1.463	1.525	83.6	122.3	127.5		94.4	73.9	82.5	112.9	116.5	137.5	104.8	135	142.5		4.012	0	89.7083	18
FALSE	High	Master Protein	P62829	60S ribosomal protein L23 OS=Homo sapiens OX=9606 GN=RPL23 PE=1 SV=1	FALSE	TRUE	0	84.2585	73.5714	10	39	10	1	140	14.856	10.51	High	High	High	High	High	High	High	High	High	High		0.768	0.785	116.4	89.5	91.4	108.2	108.6	116.3	124.4	94	94.3	80.1	96.7	86.6	90.8	108.2	315.228	0	112.46	10
FALSE	High	Master Protein	Q9H9B4	Sideroflexin-1 OS=Homo sapiens OX=9606 GN=SFXN1 PE=1 SV=4	FALSE	TRUE	0	84.1119	53.4161	14	25	14	1	322	35.596	9.07	High	High	High	High	High	High	High	High	High	High		1.626	1.654	70.8	115.2	117.2	90.4	66.8	70.7	74.9	111.9	120.6	113.1	104.6	121.9	125	90.4	14.849	0	86.895	14
FALSE	High	Master Protein	P26358	DNA (cytosine-5)-methyltransferase 1 OS=Homo sapiens OX=9606 GN=DNMT1 PE=1 SV=2	FALSE	TRUE	0	84.0324	18.4406	26	31	26	1	1616	183.05	7.75	High	High	High	High	High	High	High	High	High	High		1.024	0.9	102.5	104.9	92.2	101.1	95.5	111.7	100.3	113.4	122.1	79.3	100.2	87.3	89.2	101.1	0.951	0	89.9909	26
FALSE	High	Master Protein	Q9Y2X3	Nucleolar protein 58 OS=Homo sapiens OX=9606 GN=NOP58 PE=1 SV=1	FALSE	TRUE	0	83.8148	34.2155	15	30	15	1	529	59.541	8.92	High	High	High	High	High	High	High	High	High	High		1.544	1.505	77	118.9	116	64.2	70.7	79.7	80.8	118.4	118.3	120.1	119.3	107.7	120.9	64.2	5.31	0	96.9532	15
FALSE	High	Master Protein	P55036	26S proteasome non-ATPase regulatory subunit 4 OS=Homo sapiens OX=9606 GN=PSMD4 PE=1 SV=1	FALSE	TRUE	0	83.7795	46.1538	14	39	2	1	377	40.711	4.79	High	High	High	High	High	High	High	High	High	High		0.639	0.61	133.4	85.3	81.4	100	132.5	130.5	137.1	82.8	81.1	91.9	80.8	76.8	86.5	100	55.234	17	118.867	14
FALSE	High	Master Protein	Q13188	Serine/threonine-protein kinase 3 OS=Homo sapiens OX=9606 GN=STK3 PE=1 SV=2	FALSE	TRUE	0	83.7637	33.6049	15	29	8	1	491	56.265	5.24	High	High	High	High	High	High	High	High	High	High		0.902	0.906	110	99.1	99.6	73.8	108.3	107.9	113.6	99.9	98.4	99	103.6	95.5	99.8	73.8	6.356	8	89.5742	15
FALSE	High	Master Protein	J3QQ67	60S ribosomal protein L18 (Fragment) OS=Homo sapiens OX=9606 GN=RPL18 PE=1 SV=1	FALSE	TRUE	0	83.7435	47.8947	11	36	11	1	190	21.825	11.72	High	High	High	High	High	High	High	High	High	High		1.159	1.222	88	102	107.6	107.3	85.5	88.1	90.4	103.4	113.9	88.7	127	97.8	98	107.3	598.484	0	120.224	11
FALSE	High	Master Protein	Q96HC4	PDZ and LIM domain protein 5 OS=Homo sapiens OX=9606 GN=PDLIM5 PE=1 SV=5	FALSE	TRUE	0	83.6281	34.7315	19	33	19	1	596	63.904	8.21	High	High	High	High	High	High	High	High	High	High		0.647	0.65	129.6	83.8	84.2	107.1	130.8	140.8	117.2	83.1	82.6	85.7	87.1	80.5	85	107.1	6.565	0	94.4505	19
FALSE	High	Master Protein	Q9UKK3	Protein mono-ADP-ribosyltransferase PARP4 OS=Homo sapiens OX=9606 GN=PARP4 PE=1 SV=3	FALSE	TRUE	0	83.6052	13.4571	21	29	21	1	1724	192.472	5.66	High	High	High	High	High	High	High	High	High	High		1.634	1.693	70.8	115.7	119.8	81.3	65.8	72.4	74.2	112.3	117.7	117	113	121.6	124.8	81.3	0.945	0	84.9422	21
FALSE	High	Master Protein	P78417	Glutathione S-transferase omega-1 OS=Homo sapiens OX=9606 GN=GSTO1 PE=1 SV=2	FALSE	TRUE	0	83.5683	49.7925	15	37	15	1	241	27.548	6.6	High	High	High	High	High	High	High	High	High	High		1.246	1.257	88.8	110.6	111.6	66.7	91.4	85.2	90	97.8	94.3	139.8	95.2	134.4	105.3	66.7	99	0	114.44	15
FALSE	High	Master Protein	ENSEMBL:ENSBTAP00000024466	(Bos taurus) 44 kDa protein	TRUE	FALSE	0	83.5023	31.6708	11	27	1	1	401	43.873	5.35	High	High	High	High	High	High	High	High	High	High		1.169	1.24	90.7	106.1	112.5	72.3	106.8	79.5	85.8	103.7	113.1	101.4	100.9	140.8	95.8	72.3	15.238	0	93.3302	11
FALSE	High	Master Protein	Q641Q2	WASH complex subunit 2A OS=Homo sapiens OX=9606 GN=WASHC2A PE=1 SV=3	FALSE	TRUE	0	83.4856	21.0291	19	25	3	1	1341	147.095	4.81	High	High	High	High	High	High	High	High	High	High		0.677	0.698	118.2	80	82.5	157.7	117.8	115.6	121.3	77	78.6	84.5	81.9	84.4	81.2	157.7	1.202	17	75.8185	19
FALSE	High	Master Protein	Q9Y4G6	Talin-2 OS=Homo sapiens OX=9606 GN=TLN2 PE=1 SV=4	FALSE	TRUE	0	83.4749	6.29426	18	33	1	1	2542	271.443	5.57	High	High	High	High	High	High	High	High	High	High		0.835	0.826	122.9	102.6	101.5	19.2	119.2	129.4	120	103.3	109.7	94.8	112.2	92.5	99.8	19.2	0.5	1	110.033	18
FALSE	High	Master Protein	O00567	Nucleolar protein 56 OS=Homo sapiens OX=9606 GN=NOP56 PE=1 SV=4	FALSE	TRUE	0	83.2664	31.4815	17	27	17	1	594	66.009	9.19	High	High	High	High	High	High	High	High	High	High		1.646	1.611	69	113.5	111.1	119.2	65.4	70.5	71	111	121.7	107.9	110.2	107.7	115.4	119.2	3.948	0	88.401	17
FALSE	High	Master Protein	Q9Y6Y8	SEC23-interacting protein OS=Homo sapiens OX=9606 GN=SEC23IP PE=1 SV=1	FALSE	TRUE	0	83.1331	25.9	24	36	23	1	1000	111.007	5.54	High	High	High	High	High	High	High	High	High	High		1.409	1.412	74.2	104.6	104.8	149.1	66.5	79.8	76.4	106	107.3	100.4	103.4	103.6	107.5	149.1	3.019	1	102.262	24
FALSE	High	Master Protein	Q9Y277	Voltage-dependent anion-selective channel protein 3 OS=Homo sapiens OX=9606 GN=VDAC3 PE=1 SV=1	FALSE	TRUE	0	83.1297	55.477	12	29	11	1	283	30.639	8.66	High	High	High	High	High	High	High	High	High	High		2.004	2.056	59.9	120.1	123.2	90.3	57.1	59.5	63.2	120	127.5	112.8	112.8	124.8	132.1	90.3	15.238	0	97.7311	12
FALSE	High	Master Protein	P25685	DnaJ homolog subfamily B member 1 OS=Homo sapiens OX=9606 GN=DNAJB1 PE=1 SV=4	FALSE	TRUE	0	83.0905	54.7059	22	34	21	1	340	38.02	8.63	High	High	High	High	High	High	High	High	High	High		0.752	0.762	119.9	90.2	91.4	95.2	138.4	121.8	99.6	90.8	91	88.9	97	88	89.3	95.2	19.153	1	94.8048	22
FALSE	High	Master Protein	P61088	Ubiquitin-conjugating enzyme E2 N OS=Homo sapiens OX=9606 GN=UBE2N PE=1 SV=1	FALSE	TRUE	0	83.0883	61.1842	11	36	11	1	152	17.127	6.57	High	High	High	High	High	High	High	High	High	High		0.801	0.868	119.5	95.7	103.7	43.4	141.6	123.8	93.1	99.5	84.1	103.4	105.5	104.3	101.3	43.4	350.119	0	105.382	11
FALSE	High	Master Protein	Q06481	Amyloid-like protein 2 OS=Homo sapiens OX=9606 GN=APLP2 PE=1 SV=2	FALSE	TRUE	0	83.067	30.1442	19	29	18	1	763	86.9	4.79	High	High	High	High	High	High	High	High	High	High		2.096	2.495	53.1	111.3	132.5	109.3	51.5	53.4	54.4	92.5	98	143.4	91.6	152.5	153.4	109.3	2.495	0	86.5825	19
FALSE	High	Master Protein	P55209	Nucleosome assembly protein 1-like 1 OS=Homo sapiens OX=9606 GN=NAP1L1 PE=1 SV=1	FALSE	TRUE	0	83.006	24.0409	8	32	6	1	391	45.346	4.46	High	High	High	High	High	High	High	High	High	High		0.589	0.536	145.8	86	78.2	69.9	191.2	127	119.3	88.4	86.2	83.3	86.6	69.5	78.5	69.9	38.811	0	109.122	8
FALSE	High	Master Protein	P43487	Ran-specific GTPase-activating protein OS=Homo sapiens OX=9606 GN=RANBP1 PE=1 SV=1	FALSE	TRUE	0	83.0034	72.6368	12	40	12	1	201	23.296	5.29	High	High	High	High	High	High	High	High	High	High		0.592	0.574	144.1	85.3	82.7	64	178.9	131.6	121.6	94.6	72.4	88.9	87.9	78.5	81.6	64	315.228	0	116.579	12
FALSE	High	Master Protein	Q9HCE1	Helicase MOV-10 OS=Homo sapiens OX=9606 GN=MOV10 PE=1 SV=2	FALSE	TRUE	0	82.9566	25.2243	20	27	20	1	1003	113.599	8.82	High	High	High	High	High	High	High	High	High	High		1.736	1.74	69.6	120.9	121.2	64.8	66.6	69.6	72.7	123.4	125.6	113.7	125.5	116.4	121.7	64.8	1.531	0	89.7463	20
FALSE	High	Master Protein	F8VXC8	SWI/SNF complex subunit SMARCC2 OS=Homo sapiens OX=9606 GN=SMARCC2 PE=1 SV=1	FALSE	FALSE	0	82.9374	18.3133	22	30	1	1	1245	136.1	5.71	High	High	High	High	High	High	High	High	High	High		0.874	0.846	104.4	91.2	88.2	148.5	92.8	105.4	114.9	90.5	91.9	91.1	91.2	84.7	88.9	148.5	1.982	20	87.1514	22
FALSE	High	Master Protein	P63208	S-phase kinase-associated protein 1 OS=Homo sapiens OX=9606 GN=SKP1 PE=1 SV=2	FALSE	TRUE	0	82.7164	69.9387	12	32	12	1	163	18.646	4.54	High	High	High	High	High	High	High	High	High	High		0.762	0.711	125.8	95.9	89.4	66.9	134.1	114.5	128.7	96.7	92.8	98.2	92.4	89.6	86.3	66.9	145.78	0	101.686	12
FALSE	High	Master Protein	P62280	40S ribosomal protein S11 OS=Homo sapiens OX=9606 GN=RPS11 PE=1 SV=3	FALSE	TRUE	0	82.5017	60.1266	16	41	16	1	158	18.419	10.3	High	High	High	High	High	High	High	High	High	High		0.779	0.765	121.6	94.7	93	72	123.6	130.5	110.7	102.1	101.4	80.7	107.3	85.5	86.3	72	1583.89	0	118.347	16
FALSE	High	Master Protein	A0A3F2YNY6	Pre-mRNA-processing factor 40 homolog A OS=Homo sapiens OX=9606 GN=PRPF40A PE=1 SV=1	FALSE	TRUE	0	82.4718	19.5171	19	35	19	1	994	112.335	7.96	High	High	High	High	High	High	High	High	High	High		0.652	0.621	136.9	89.2	85	66.6	135.9	137.3	137.5	90	88.6	89.1	89.7	79.9	85.3	66.6	3.903	0	107.422	19
FALSE	High	Master Protein	O43684	Mitotic checkpoint protein BUB3 OS=Homo sapiens OX=9606 GN=BUB3 PE=1 SV=1	FALSE	TRUE	0	82.4505	45.4268	14	28	14	1	328	37.131	6.84	High	High	High	High	High	High	High	High	High	High		1.1	1.114	93.2	102.6	103.8	100.9	92.7	92.9	94.1	103.7	102.5	101.6	109.5	96.7	105.3	100.9	23.484	0	91.2624	14
FALSE	High	Master Protein	P25398	40S ribosomal protein S12 OS=Homo sapiens OX=9606 GN=RPS12 PE=1 SV=3	FALSE	TRUE	0	82.4211	57.5758	8	32	8	1	132	14.505	7.21	High	High	High	High	High	High	High	High	High	High		0.592	0.708	138.7	82.1	98.2	42.8	180.7	121.7	113.8	80.1	83.4	82.8	89.8	105.2	99.7	42.8	3726.59	0	110.013	8
FALSE	High	Master Protein	P34896	Serine hydroxymethyltransferase, cytosolic OS=Homo sapiens OX=9606 GN=SHMT1 PE=1 SV=1	FALSE	TRUE	0	82.4134	50.1035	21	30	19	1	483	53.049	7.71	High	High	High	High	High	High	High	High	High	High		1.245	1.239	83	103.4	102.9	132.1	79.9	83.1	86.2	106.2	108	95.8	110.8	97.2	100.7	132.1	6.43	0	88.3877	21
FALSE	High	Master Protein	P11177	Pyruvate dehydrogenase E1 component subunit beta, mitochondrial OS=Homo sapiens OX=9606 GN=PDHB PE=1 SV=3	FALSE	TRUE	0	82.4123	46.7967	12	31	12	1	359	39.208	6.65	High	High	High	High	High	High	High	High	High	High		0.945	0.99	107.2	101.4	106.1	55.7	106.8	107.9	107	100	100.9	103.2	104.2	107.3	107	55.7	26.826	0	96.2709	12
FALSE	High	Master Protein	Q9Y5X3	Sorting nexin-5 OS=Homo sapiens OX=9606 GN=SNX5 PE=1 SV=1	FALSE	TRUE	0	82.1559	41.0891	17	27	16	1	404	46.787	6.76	High	High	High	High	High	High	High	High	High	High		0.79	0.78	108.6	85.8	84.8	162.3	105.4	105.8	114.7	84.6	85.2	87.7	90.1	80	84.2	162.3	11.023	0	73.7623	17
FALSE	High	Master Protein	P10586	Receptor-type tyrosine-protein phosphatase F OS=Homo sapiens OX=9606 GN=PTPRF PE=1 SV=2	FALSE	TRUE	0	82.1316	16.7803	23	26	23	1	1907	212.744	6.3	High	High	High	High	High	High	High	High	High	High		1.068	1.07	90	96.1	96.3	152.7	84.1	91	94.9	91.4	97.3	99.6	88.5	99.6	100.8	152.7	0.715	0	76.3507	23
FALSE	High	Master Protein	Q15050	Ribosome biogenesis regulatory protein homolog OS=Homo sapiens OX=9606 GN=RRS1 PE=1 SV=2	FALSE	TRUE	0	82.1254	44.3836	17	26	17	1	365	41.168	10.7	High	High	High	High	High	High	High	High	High	High	Acetyl [N-Term]	0.65	0.656	138.6	90	90.9	41.2	139.8	137	139.1	88.3	87.5	94.3	90.7	87.3	94.7	41.2	11.115	0	81.2836	17
FALSE	High	Master Protein	Q99959	Plakophilin-2 OS=Homo sapiens OX=9606 GN=PKP2 PE=1 SV=2	FALSE	TRUE	0	82.1244	28.9444	23	30	23	1	881	97.355	9.33	High	High	High	High	High	High	High	High	High	High		1.28	1.236	87.7	112.3	108.4	74.9	79.1	89.1	94.9	115.5	121.6	99.7	113.3	103.3	108.6	74.9	2.039	0	94.4843	23
FALSE	High	Master Protein	P80723	Brain acid soluble protein 1 OS=Homo sapiens OX=9606 GN=BASP1 PE=1 SV=2	FALSE	TRUE	0	82.0478	91.1894	17	27	17	1	227	22.68	4.63	High	High	High	High	High	High	High	High	High	High		1.299	1.211	84.9	110.3	102.8	106.2	87.1	72.3	95.2	117.3	104.8	108.7	94.1	115.2	99.1	106.2	69.17	0	83.1814	17
FALSE	High	Master Protein	P04844	Dolichyl-diphosphooligosaccharide--protein glycosyltransferase subunit 2 OS=Homo sapiens OX=9606 GN=RPN2 PE=1 SV=3	FALSE	TRUE	0	82.0417	26.9414	13	27	13	1	631	69.241	5.69	High	High	High	High	High	High	High	High	High	High		1.971	1.914	62.2	122.6	119.1	88.2	56.4	63.7	66.5	126.6	137.2	104.1	108.4	123.5	125.3	88.2	5.404	0	88.2608	13
FALSE	High	Master Protein	Q8N3C0	Activating signal cointegrator 1 complex subunit 3 OS=Homo sapiens OX=9606 GN=ASCC3 PE=1 SV=3	FALSE	TRUE	0	82.0044	12.6703	26	29	26	1	2202	251.301	7.09	High	High	High	High	High	High	High	High	High	High		1.59	1.593	74.1	117.8	118.1	70.1	68.6	75.7	78	119.1	124.3	109.9	116.7	120.5	117.1	70.1	0.646	0	80.8925	26
FALSE	High	Master Protein	Q7L0Y3	tRNA methyltransferase 10 homolog C OS=Homo sapiens OX=9606 GN=TRMT10C PE=1 SV=2	FALSE	TRUE	0	81.9045	58.3127	20	30	20	1	403	47.317	9.36	High	High	High	High	High	High	High	High	High	High		1.116	1.13	91.8	102.5	103.7	105.6	90.6	90.9	94	98.9	103.5	105.2	99.7	102.8	108.8	105.6	7.532	0	87.5433	20
FALSE	High	Master Protein	J3KPP4	Cisplatin resistance-associated overexpressed protein, isoform CRA_b OS=Homo sapiens OX=9606 GN=LUC7L3 PE=1 SV=1	FALSE	TRUE	0	81.824	38.8548	20	35	20	1	489	58.185	9.92	High	High	High	High	High	High	High	High	High	High	Acetyl [N-Term]	0.562	0.558	138.2	77.6	77.1	121.2	137.3	136.9	140.4	78.3	78.2	76.4	82.9	71.5	76.9	121.2	13.678	0	91.2695	20
FALSE	High	Master Protein	Q96I99	Succinate--CoA ligase [GDP-forming] subunit beta, mitochondrial OS=Homo sapiens OX=9606 GN=SUCLG2 PE=1 SV=2	FALSE	TRUE	0	81.8134	48.6111	17	25	16	1	432	46.481	6.39	High	High	High	High	High	High	High	High	High	High		0.96	0.987	105.3	101.1	103.9	69.3	103.6	102.8	109.4	98.6	98.9	105.7	102.6	101.6	107.5	69.3	5.404	1	82.5616	17
FALSE	High	Master Protein	P50213	Isocitrate dehydrogenase [NAD] subunit alpha, mitochondrial OS=Homo sapiens OX=9606 GN=IDH3A PE=1 SV=1	FALSE	TRUE	0	81.8034	46.4481	17	27	17	1	366	39.566	6.92	High	High	High	High	High	High	High	High	High	High		1.109	1.113	94.9	105.3	105.7	82.2	93.9	93.9	97	102.7	101	112.2	103.4	102.8	110.7	82.2	16.302	0	87.7174	17
FALSE	High	Master Protein	O95202	Mitochondrial proton/calcium exchanger protein OS=Homo sapiens OX=9606 GN=LETM1 PE=1 SV=1	FALSE	TRUE	0	81.7465	33.4235	21	29	21	1	739	83.302	6.7	High	High	High	High	High	High	High	High	High	High		1.585	1.594	76.7	121.5	122.2	38.6	67.2	81.2	81.7	127.3	118.5	118.8	114.3	124.4	128	38.6	2.863	0	98.3053	21
FALSE	High	Master Protein	P28482	Mitogen-activated protein kinase 1 OS=Homo sapiens OX=9606 GN=MAPK1 PE=1 SV=3	FALSE	TRUE	0	81.6652	55.5556	16	31	11	1	360	41.363	6.98	High	High	High	High	High	High	High	High	High	High		1.449	1.442	75.2	109	108.4	122.4	69.4	77.1	79	108.1	108.7	110	106.2	106.3	112.7	122.4	8.047	5	95.8565	16
FALSE	High	Master Protein	Q9BVG4	Protein PBDC1 OS=Homo sapiens OX=9606 GN=PBDC1 PE=1 SV=1	FALSE	TRUE	0	81.6318	63.5193	16	29	16	1	233	26.041	4.79	High	High	High	High	High	High	High	High	High	High	Phospho [S181(100); S197(100)]	0.694	0.684	131.7	91.4	90.1	60.3	136.9	124.7	133.4	91.2	85.4	97.7	90.8	87.4	92.2	60.3	53.117	0	82.371	16
FALSE	High	Master Protein	P14324	Farnesyl pyrophosphate synthase OS=Homo sapiens OX=9606 GN=FDPS PE=1 SV=4	FALSE	TRUE	0	81.5804	27.4463	11	33	9	1	419	48.245	6.15	High	High	High	High	High	High	High	High	High	High		1.682	1.601	73.2	123.2	117.2	59.1	66.9	77	75.8	127.9	132.4	109.2	128.3	111.1	112.2	59.1	9	3	97.5791	11
FALSE	High	Master Protein	Q9UHV9	Prefoldin subunit 2 OS=Homo sapiens OX=9606 GN=PFDN2 PE=1 SV=1	FALSE	TRUE	0	81.5206	74.6753	12	30	12	1	154	16.638	6.58	High	High	High	High	High	High	High	High	High	High		0.504	0.478	159.8	80.5	76.4	49.8	157.4	160.7	161.4	79.4	77.6	84.6	79.8	74.2	75.2	49.8	81.54	0	84.9872	12
FALSE	High	Master Protein	P35269	General transcription factor IIF subunit 1 OS=Homo sapiens OX=9606 GN=GTF2F1 PE=1 SV=2	FALSE	TRUE	0	81.494	27.0793	15	25	15	1	517	58.205	7.49	High	High	High	High	High	High	High	High	High	High		0.607	0.606	141	85.6	85.4	64	147.5	135	140.5	82.3	83.2	91.3	87.9	82.9	85.5	64	7.377	0	84.4175	15
FALSE	High	Master Protein	O75475	PC4 and SFRS1-interacting protein OS=Homo sapiens OX=9606 GN=PSIP1 PE=1 SV=1	FALSE	TRUE	0	81.4583	36.2264	19	34	17	1	530	60.067	9.13	High	High	High	High	High	High	High	High	High	High	Phospho [S105(89.8)]	0.573	0.532	143.5	82.2	76.3	93.8	137.9	141.9	150.8	84.9	84.6	77	79.6	72	77.4	93.8	5.078	1	96.329	19
FALSE	High	Master Protein	O43148	mRNA cap guanine-N7 methyltransferase OS=Homo sapiens OX=9606 GN=RNMT PE=1 SV=1	FALSE	TRUE	0	81.4519	43.9076	21	29	21	1	476	54.809	6.61	High	High	High	High	High	High	High	High	High	High		1.319	1.359	79.7	105.1	108.3	120.7	78.2	82.3	78.5	96.9	97.8	120.6	99	107.4	118.5	120.7	6.356	0	89.9323	21
FALSE	High	Master Protein	Q7Z5L9	Interferon regulatory factor 2-binding protein 2 OS=Homo sapiens OX=9606 GN=IRF2BP2 PE=1 SV=2	FALSE	TRUE	0	81.327	48.0409	17	26	13	1	587	60.987	8.69	High	High	High	High	High	High	High	High	High	High	Phospho [S360(100)]	0.713	0.704	112.8	80.4	79.4	182.3	109.3	111.3	117.8	79.6	82.2	79.3	82.3	80.5	75.4	182.3	3.977	4	81.2662	17
FALSE	High	Master Protein	O15031	Plexin-B2 OS=Homo sapiens OX=9606 GN=PLXNB2 PE=1 SV=3	FALSE	TRUE	0	81.288	14.3634	21	24	21	1	1838	204.997	6.24	High	High	High	High	High	High	High	High	High	High		1.207	1.26	85.4	103.1	107.6	111.8	81.8	83.5	90.8	100.6	106.2	102.4	94	107.1	121.7	111.8	0.64	0	80.241	21
FALSE	High	Master Protein	P21281	V-type proton ATPase subunit B, brain isoform OS=Homo sapiens OX=9606 GN=ATP6V1B2 PE=1 SV=3	FALSE	TRUE	0	81.1761	51.0763	19	28	19	1	511	56.465	5.81	High	High	High	High	High	High	High	High	High	High		1.11	1.168	95.1	105.5	111	65.4	93.4	93.3	98.5	100.5	104.1	111.7	105.2	116.4	111.5	65.4	4.843	0	97.0507	19
FALSE	High	Master Protein	O94973	AP-2 complex subunit alpha-2 OS=Homo sapiens OX=9606 GN=AP2A2 PE=1 SV=2	FALSE	TRUE	0	80.9499	27.0501	22	27	6	1	939	103.895	6.96	High	High	High	High	High	High	High	High	High	High		1.753	1.714	57.9	101.5	99.2	224.4	51.1	59.9	62.6	99.3	105.7	99.3	97.7	96.9	103.1	224.4	1.913	2	88.4456	22
FALSE	High	Master Protein	Q13242	Serine/arginine-rich splicing factor 9 OS=Homo sapiens OX=9606 GN=SRSF9 PE=1 SV=1	FALSE	TRUE	0	80.831	63.3484	17	36	17	1	221	25.526	8.65	High	High	High	High	High	High	High	High	High	High	Phospho [S204(99); S211(100)]	0.541	0.535	147.8	79.9	79.1	79.5	148.4	142	153	77.1	78.7	84	84.4	74	78.8	79.5	55.234	0	107.431	17
FALSE	High	Master Protein	Q16698	2,4-dienoyl-CoA reductase, mitochondrial OS=Homo sapiens OX=9606 GN=DECR1 PE=1 SV=1	FALSE	TRUE	0	80.823	51.0448	13	27	13	1	335	36.045	9.28	High	High	High	High	High	High	High	High	High	High		1.243	1.264	86.9	108	109.9	85.7	83.7	84.9	92	105.3	105.8	112.9	106	107.3	116.3	85.7	12.689	0	89.2604	13
FALSE	High	Master Protein	Q9Y5K6	CD2-associated protein OS=Homo sapiens OX=9606 GN=CD2AP PE=1 SV=1	FALSE	TRUE	0	80.8048	42.8795	22	29	22	1	639	71.407	6.4	High	High	High	High	High	High	High	High	High	High		0.739	0.733	128.2	94.8	94	49	123.7	122.7	138.3	93.7	93.9	96.8	93.2	91.7	97.1	49	3.108	0	80.1679	22
FALSE	High	Master Protein	A0A0U1RQK7	Eukaryotic translation initiation factor 4 gamma 3 OS=Homo sapiens OX=9606 GN=EIF4G3 PE=1 SV=1	FALSE	TRUE	0	80.7912	9.35738	17	33	8	1	1774	195.152	5.62	High	High	High	High	High	High	High	High	High	High		1.302	1.284	80.7	105.1	103.6	131.7	72.3	83.6	86.2	103.1	109.7	102.5	103.9	103.2	103.8	131.7	0.827	0	94.88	17
FALSE	High	Master Protein	O95747	Serine/threonine-protein kinase OSR1 OS=Homo sapiens OX=9606 GN=OXSR1 PE=1 SV=1	FALSE	TRUE	0	80.7215	36.2429	17	28	14	1	527	57.986	6.43	High	High	High	High	High	High	High	High	High	High		1.383	1.449	77.9	107.8	113	103.9	74.4	78	81.4	104.5	104.6	114.3	103.8	113.2	121.8	103.9	5.723	3	87.1204	17
FALSE	High	Master Protein	Q9H223	EH domain-containing protein 4 OS=Homo sapiens OX=9606 GN=EHD4 PE=1 SV=1	FALSE	TRUE	0	80.6918	44.9168	20	30	17	1	541	61.137	6.76	High	High	High	High	High	High	High	High	High	High		1.293	1.289	88.6	114.5	114.2	48	84.6	89.4	91.8	115.2	117.4	111	109.1	115.2	118.3	48	4.436	2	95.4623	20
FALSE	High	Master Protein	Q6FI81	Anamorsin OS=Homo sapiens OX=9606 GN=CIAPIN1 PE=1 SV=2	FALSE	TRUE	0	80.6242	63.141	18	31	18	1	312	33.561	5.62	High	High	High	High	High	High	High	High	High	High		0.69	0.668	122.4	84.4	81.7	134.5	121.9	117.7	127.6	84.9	83.3	85	85.9	76.3	83	134.5	14.505	0	92.8909	18
FALSE	High	Master Protein	P40937	Replication factor C subunit 5 OS=Homo sapiens OX=9606 GN=RFC5 PE=1 SV=1	FALSE	TRUE	0	80.6217	57.9412	18	29	18	1	340	38.472	7.2	High	High	High	High	High	High	High	High	High	High		1.344	1.274	85.3	114.6	108.6	74.6	80.6	87.7	87.5	119	121.1	103.5	118	98.8	109.1	74.6	5.723	0	89.1605	18
FALSE	High	Master Protein	Q13616	Cullin-1 OS=Homo sapiens OX=9606 GN=CUL1 PE=1 SV=2	FALSE	TRUE	0	80.4651	37.1134	27	32	27	1	776	89.622	8	High	High	High	High	High	High	High	High	High	High		1.667	1.714	72.6	121.1	124.5	45.5	68.5	74.4	75	118.8	124.3	120.1	120.6	126.4	126.5	45.5	2.444	0	92.6381	27
FALSE	High	Master Protein	Q9NUQ9	Protein FAM49B OS=Homo sapiens OX=9606 GN=FAM49B PE=1 SV=1	FALSE	TRUE	0	80.2389	45.3704	14	29	14	1	324	36.725	6.06	High	High	High	High	High	High	High	High	High	High		1.579	1.584	72.2	113.9	114.3	99	67.3	72.7	76.5	115.1	116.4	110.2	107.1	116.1	119.7	99	10.053	0	87.4029	14
FALSE	High	Master Protein	P61313	60S ribosomal protein L15 OS=Homo sapiens OX=9606 GN=RPL15 PE=1 SV=2	FALSE	TRUE	0	80.1278	53.9216	12	38	12	1	204	24.131	11.62	High	High	High	High	High	High	High	High	High	High		1.381	1.369	82.4	113.9	112.9	72.3	80	83.4	83.9	119	125.2	97.4	120.5	107.5	110.7	72.3	137.95	0	101.401	12
FALSE	High	Master Protein	O43175	D-3-phosphoglycerate dehydrogenase OS=Homo sapiens OX=9606 GN=PHGDH PE=1 SV=4	FALSE	TRUE	0	80.0764	41.0882	16	27	16	1	533	56.614	6.71	High	High	High	High	High	High	High	High	High	High		1.449	1.496	80.5	116.7	120.5	46.6	76.2	83	82.3	116	118.1	116.1	125.2	116.9	119.4	46.6	6.667	0	88.7249	16
FALSE	High	Master Protein	P00441	Superoxide dismutase [Cu-Zn] OS=Homo sapiens OX=9606 GN=SOD1 PE=1 SV=2	FALSE	TRUE	0	80.0568	88.3117	13	43	13	1	154	15.926	6.13	High	High	High	High	High	High	High	High	High	High		0.696	0.675	116.1	80.7	78.3	174.7	132.3	103.6	112.3	79.4	77.2	85.6	77.8	80.4	76.9	174.7	145.78	0	125.059	13
FALSE	High	Master Protein	Q7L2H7	Eukaryotic translation initiation factor 3 subunit M OS=Homo sapiens OX=9606 GN=EIF3M PE=1 SV=1	FALSE	TRUE	0	79.9944	33.6898	12	28	12	1	374	42.476	5.63	High	High	High	High	High	High	High	High	High	High		1.397	1.457	78.2	109.2	113.9	96.4	74.4	76	84.1	111.7	114.5	101.3	121.5	110.9	109.2	96.4	9	0	96.4778	12
FALSE	High	Master Protein	P52292	Importin subunit alpha-1 OS=Homo sapiens OX=9606 GN=KPNA2 PE=1 SV=1	FALSE	TRUE	0	79.9223	37.051	13	30	13	1	529	57.826	5.4	High	High	High	High	High	High	High	High	High	High		1.101	0.988	97.1	106.9	96	99.9	92.2	97.9	101.2	115.2	118.1	87.4	112.4	87.7	87.8	99.9	5.723	0	94.333	13
FALSE	High	Master Protein	O00170	AH receptor-interacting protein OS=Homo sapiens OX=9606 GN=AIP PE=1 SV=2	FALSE	TRUE	0	79.7342	53.3333	15	31	15	1	330	37.612	6.29	High	High	High	High	High	High	High	High	High	High		0.946	0.973	109	103.1	106	45.4	109.5	106.6	111	100.4	102.5	106.4	107.2	104.8	106.1	45.4	12.503	0	90.5576	15
FALSE	High	Master Protein	P27695	DNA-(apurinic or apyrimidinic site) lyase OS=Homo sapiens OX=9606 GN=APEX1 PE=1 SV=2	FALSE	TRUE	0	79.7313	46.2264	13	28	13	1	318	35.532	8.12	High	High	High	High	High	High	High	High	High	High		1.475	1.483	79	116.5	117.2	61.8	71.6	84.7	80.8	117.5	117.2	114.9	116.5	110.8	124.3	61.8	20.544	0	83.2903	13
FALSE	High	Master Protein	Q9Y4W6	AFG3-like protein 2 OS=Homo sapiens OX=9606 GN=AFG3L2 PE=1 SV=2	FALSE	TRUE	0	79.6709	24.4668	20	28	20	1	797	88.528	8.66	High	High	High	High	High	High	High	High	High	High		1.673	1.708	62.4	104.5	106.7	179.3	56.5	64.6	66.2	104.4	109.5	99.6	96.8	113.4	109.7	179.3	2.162	0	84.9848	20
FALSE	High	Master Protein	O14974	Protein phosphatase 1 regulatory subunit 12A OS=Homo sapiens OX=9606 GN=PPP1R12A PE=1 SV=1	FALSE	TRUE	0	79.6419	23.301	22	30	22	1	1030	115.211	5.4	High	High	High	High	High	High	High	High	High	High	Phospho [T443(89.7)]	0.616	0.612	131.1	80.8	80.2	124	127.8	130	135.4	80.2	80.4	81.8	84.3	75	81.2	124	1.913	0	82.7321	22
FALSE	High	Master Protein	P52888	Thimet oligopeptidase OS=Homo sapiens OX=9606 GN=THOP1 PE=1 SV=2	FALSE	TRUE	0	79.6389	36.865	24	30	24	1	689	78.789	6.05	High	High	High	High	High	High	High	High	High	High		1.221	1.234	88.2	107.7	108.9	85.7	84	94.2	86.5	105.3	107.9	109.9	108.4	106.5	111.7	85.7	4.097	0	82.2154	24
FALSE	High	Master Protein	P29590	Protein PML OS=Homo sapiens OX=9606 GN=PML PE=1 SV=3	FALSE	TRUE	0	79.6381	26.9841	24	29	24	1	882	97.489	6.21	High	High	High	High	High	High	High	High	High	High	Phospho [S504(90.7); S505(90.4)]	1.082	1.116	96.5	104.4	107.7	74.2	93.5	95.2	100.7	103.5	105.3	104.5	107.5	107.4	108.2	74.2	2.162	0	84.4839	24
FALSE	High	Master Protein	Q5VWC4	26S proteasome non-ATPase regulatory subunit 4 OS=Homo sapiens OX=9606 GN=PSMD4 PE=1 SV=1	FALSE	FALSE	0	79.6098	46.5789	13	37	1	1	380	41.053	4.81	High	High	High	High	High	High	High	High	High	High		0.822	0.788	90.6	74.5	71.4	290.6	94.6	76.5	100.7	67	69.2	87.2	65.6	78.2	70.5	290.6	37.747	0	110.983	13
FALSE	High	Master Protein	P35249	Replication factor C subunit 4 OS=Homo sapiens OX=9606 GN=RFC4 PE=1 SV=2	FALSE	TRUE	0	79.5663	59.2287	19	27	19	1	363	39.657	8.02	High	High	High	High	High	High	High	High	High	High		0.935	0.882	102.1	95.4	90.1	137.5	99.7	101.6	104.9	100.4	98.9	86.8	101.4	82.9	85.8	137.5	6.743	0	81.9436	19
FALSE	High	Master Protein	Q13907	Isopentenyl-diphosphate Delta-isomerase 1 OS=Homo sapiens OX=9606 GN=IDI1 PE=1 SV=2	FALSE	TRUE	0	79.4076	63.8767	13	34	13	1	227	26.302	6.34	High	High	High	High	High	High	High	High	High	High		1.248	1.161	80.5	100.5	93.5	176.3	78.2	81	82.4	113	109.8	78.8	110.4	86.8	83.3	176.3	62.096	0	91.9295	13
FALSE	High	Master Protein	P08559	Pyruvate dehydrogenase E1 component subunit alpha, somatic form, mitochondrial OS=Homo sapiens OX=9606 GN=PDHA1 PE=1 SV=3	FALSE	TRUE	0	79.3017	49.7436	18	30	18	1	390	43.268	8.06	High	High	High	High	High	High	High	High	High	High		1.02	1.078	102.6	104.6	110.6	46.6	105.7	99.3	102.8	102.5	103.4	107.9	114.5	108.8	108.5	46.6	9	0	101.318	18
FALSE	High	Master Protein	Q10713	Mitochondrial-processing peptidase subunit alpha OS=Homo sapiens OX=9606 GN=PMPCA PE=1 SV=2	FALSE	TRUE	0	79.2259	34.6667	14	27	14	1	525	58.216	6.92	High	High	High	High	High	High	High	High	High	High		1.156	1.166	93.9	108.5	109.5	64.2	92.3	93.6	95.9	106.9	108.6	110.1	107.8	106.9	113.7	64.2	4.946	0	89.4043	14
FALSE	High	Master Protein	P62249	40S ribosomal protein S16 OS=Homo sapiens OX=9606 GN=RPS16 PE=1 SV=2	FALSE	TRUE	0	79.2096	63.0137	13	39	13	1	146	16.435	10.21	High	High	High	High	High	High	High	High	High	High		0.781	0.933	118.7	92.7	110.7	33.7	143.8	112.9	99.3	87.5	94.1	96.6	123.3	101.1	107.7	33.7	176.828	0	120.431	13
FALSE	High	Master Protein	Q9H910	Jupiter microtubule associated homolog 2 OS=Homo sapiens OX=9606 GN=JPT2 PE=1 SV=1	FALSE	TRUE	0	79.2	83.1579	15	27	15	1	190	20.051	9.26	High	High	High	High	High	High	High	High	High	High	Acetyl [N-Term]	0.633	0.604	137.9	87.3	83.3	74.5	141	150.7	122.1	87	87.1	87.9	87.8	83.1	78.9	74.5	50.795	0	74.7769	15
FALSE	High	Master Protein	Q6PJT7	Zinc finger CCCH domain-containing protein 14 OS=Homo sapiens OX=9606 GN=ZC3H14 PE=1 SV=1	FALSE	TRUE	0	79.1792	29.8913	18	24	18	1	736	82.823	7.31	High	High	High	High	High	High	High	High	High	High		0.611	0.585	130.2	79.5	76.2	142.4	127.1	127.8	135.5	77.6	78	83.1	82.6	70.6	75.3	142.4	2.162	0	74.6457	18
FALSE	High	Master Protein	P48634	Protein PRRC2A OS=Homo sapiens OX=9606 GN=PRRC2A PE=1 SV=3	FALSE	TRUE	0	79.1459	15.7626	26	31	23	1	2157	228.724	9.45	High	High	High	High	High	High	High	High	High	High		0.76	0.744	116.7	88.6	86.8	123.8	110.3	114.6	125.2	87.1	91.3	87.6	84.8	88.7	86.8	123.8	0.823	0	86.9812	26
FALSE	High	Master Protein	P62917	60S ribosomal protein L8 OS=Homo sapiens OX=9606 GN=RPL8 PE=1 SV=2	FALSE	TRUE	0	79.1358	49.8054	13	38	13	1	257	28.007	11.03	High	High	High	High	High	High	High	High	High	High		0.801	0.749	121.4	97.3	91	70.9	119	131.7	113.5	101.6	105	85.3	104.6	80.2	88.2	70.9	70.969	0	105.265	13
FALSE	High	Master Protein	Q16576	Histone-binding protein RBBP7 OS=Homo sapiens OX=9606 GN=RBBP7 PE=1 SV=1	FALSE	TRUE	0	79.0944	44.9412	14	31	7	1	425	47.79	5.05	High	High	High	High	High	High	High	High	High	High		0.888	0.875	117	103.9	102.4	30.1	121	114.9	115.2	106.7	106	99	113.5	96	97.6	30.1	18.953	9	97.2059	14
FALSE	High	Master Protein	Q7Z2W4	Zinc finger CCCH-type antiviral protein 1 OS=Homo sapiens OX=9606 GN=ZC3HAV1 PE=1 SV=3	FALSE	TRUE	0	79.0403	26.3858	21	28	21	1	902	101.367	8.4	High	High	High	High	High	High	High	High	High	High		1.237	1.195	91.2	112.7	109	61.4	82.7	95.9	94.9	112.2	119.3	106.7	112	109.2	105.7	61.4	1.34	0	85.2784	21
FALSE	High	Master Protein	Q9Y295	Developmentally-regulated GTP-binding protein 1 OS=Homo sapiens OX=9606 GN=DRG1 PE=1 SV=1	FALSE	TRUE	0	79.0233	48.2289	15	26	14	1	367	40.517	8.9	High	High	High	High	High	High	High	High	High	High		1.42	1.412	76.7	109	108.3	117.9	73.6	78.9	77.8	109.5	115.3	102.1	111.8	103.9	109.2	117.9	6.667	1	83.3664	15
FALSE	High	Master Protein	P48735	Isocitrate dehydrogenase [NADP], mitochondrial OS=Homo sapiens OX=9606 GN=IDH2 PE=1 SV=2	FALSE	TRUE	0	78.9098	43.3628	19	27	16	1	452	50.877	8.69	High	High	High	High	High	High	High	High	High	High		1.19	1.172	88	104.7	103.1	112.5	85.8	86.7	91.5	105.2	107.5	101.5	110.8	96.7	101.9	112.5	4.946	0	81.4436	19
FALSE	High	Master Protein	P22059	Oxysterol-binding protein 1 OS=Homo sapiens OX=9606 GN=OSBP PE=1 SV=1	FALSE	TRUE	0	78.7641	29.9876	19	26	19	1	807	89.365	7.3	High	High	High	High	High	High	High	High	High	High		1.489	1.52	71.6	106.7	108.9	138.3	67.1	73.2	74.6	106.8	112.3	101	106.3	109.6	110.9	138.3	1.955	0	81.2369	19
FALSE	High	Master Protein	Q96I25	Splicing factor 45 OS=Homo sapiens OX=9606 GN=RBM17 PE=1 SV=1	FALSE	TRUE	0	78.4835	46.384	17	29	16	1	401	44.934	5.97	High	High	High	High	High	High	High	High	High	High	Phospho [S155(100)]	0.67	0.658	134.1	89.8	88.2	63.6	138.2	150.1	113.9	87.6	91.9	90.1	92.3	85.7	86.6	63.6	9.965	1	91.1492	17
FALSE	High	Master Protein	P51812	Ribosomal protein S6 kinase alpha-3 OS=Homo sapiens OX=9606 GN=RPS6KA3 PE=1 SV=1	FALSE	TRUE	0	78.4468	28.1081	18	29	12	1	740	83.683	6.89	High	High	High	High	High	High	High	High	High	High		1.605	1.645	71.7	115.1	117.9	85.9	66.8	75.1	73.2	114.8	114.8	115.6	113.7	116.1	124	85.9	2.318	6	93.7064	18
FALSE	High	Master Protein	P08754	Guanine nucleotide-binding protein G(i) subunit alpha OS=Homo sapiens OX=9606 GN=GNAI3 PE=1 SV=3	FALSE	TRUE	0	78.4086	38.1356	13	35	7	1	354	40.506	5.69	High	High	High	High	High	High	High	High	High	High		2.002	1.987	66.5	133.2	132.2	4.3	61	69.4	69.2	128.7	135.4	135.4	120.7	133.3	142.6	4.3	19.691	0	104.671	13
FALSE	High	Master Protein	A0A1W2PNV4	Uncharacterized protein OS=Homo sapiens OX=9606 PE=4 SV=1	FALSE	TRUE	0	78.3475	30.9942	15	30	4	1	684	75.825	8.59	High	High	High	High	High	High	High	High	High	High		1.49	1.582	73.9	110.2	116.9	97	73.6	73.2	75.1	105.4	114.1	111	111.2	120.1	119.5	97	3.375	14	99.9514	15
FALSE	High	Master Protein	Q9Y4E8	Ubiquitin carboxyl-terminal hydrolase 15 OS=Homo sapiens OX=9606 GN=USP15 PE=1 SV=3	FALSE	TRUE	0	78.3321	27.2171	22	30	21	1	981	112.348	5.22	High	High	High	High	High	High	High	High	High	High		1.18	1.213	87	102.7	105.6	114	88.9	85.8	86.5	102.5	103	102.6	103.4	107.2	106.2	114	1.921	1	85.2412	22
FALSE	High	Master Protein	P50851	Lipopolysaccharide-responsive and beige-like anchor protein OS=Homo sapiens OX=9606 GN=LRBA PE=1 SV=4	FALSE	TRUE	0	78.1821	10.4785	26	28	26	1	2863	318.906	5.6	High	High	High	High	High	High	High	High	High	High		1.572	1.593	77.3	121.5	123.1	34.2	70.9	80.2	80.7	120.4	127.1	117.1	121.4	124.1	123.9	34.2	0.428	0	77.7401	26
FALSE	High	Master Protein	Q16222	UDP-N-acetylhexosamine pyrophosphorylase OS=Homo sapiens OX=9606 GN=UAP1 PE=1 SV=3	FALSE	TRUE	0	78.1142	35.8238	16	34	16	1	522	58.732	6.33	High	High	High	High	High	High	High	High	High	High	Acetyl [N-Term]	1.081	1.099	90	97.4	99	140.9	87.7	89.2	93.2	93.8	98.6	99.7	96.4	101.3	99.2	140.9	4.043	0	101.247	16
FALSE	High	Master Protein	O43615	Mitochondrial import inner membrane translocase subunit TIM44 OS=Homo sapiens OX=9606 GN=TIMM44 PE=1 SV=2	FALSE	TRUE	0	78.106	43.3628	20	26	20	1	452	51.323	8.32	High	High	High	High	High	High	High	High	High	High		1.183	1.195	89.4	105.7	106.8	94.6	79.5	90.5	98	104.1	106.1	106.8	105.6	107.3	107.4	94.6	4.946	0	90.7065	20
FALSE	High	Master Protein	P25789	Proteasome subunit alpha type-4 OS=Homo sapiens OX=9606 GN=PSMA4 PE=1 SV=1	FALSE	TRUE	0	78.0868	59.7701	17	37	17	1	261	29.465	7.72	High	High	High	High	High	High	High	High	High	High		1.027	1.085	98.9	101.6	107.3	76.6	101.8	95.3	99.6	100.9	100.9	103	110.2	110.6	101.1	76.6	99	0	115.137	17
FALSE	High	Master Protein	Q16630	Cleavage and polyadenylation specificity factor subunit 6 OS=Homo sapiens OX=9606 GN=CPSF6 PE=1 SV=2	FALSE	TRUE	0	78.0814	30.853	15	29	15	1	551	59.173	7.15	High	High	High	High	High	High	High	High	High	High		0.697	0.678	127.2	88.7	86.3	93.4	126.5	122.8	132.5	87.1	91.1	87.8	90.3	82.9	85.8	93.4	8.047	0	107.244	15
FALSE	High	Master Protein	Q15717	ELAV-like protein 1 OS=Homo sapiens OX=9606 GN=ELAVL1 PE=1 SV=2	FALSE	TRUE	0	78.0699	52.1472	15	27	13	1	326	36.069	9.17	High	High	High	High	High	High	High	High	High	High		0.714	0.662	123.9	88.5	82	116.8	119.7	122.2	129.8	87.4	88	90	85	80.5	80.6	116.8	28.552	2	89.394	15
FALSE	High	Master Protein	Q08257	Quinone oxidoreductase OS=Homo sapiens OX=9606 GN=CRYZ PE=1 SV=1	FALSE	TRUE	0	78.0553	48.0243	14	36	14	1	329	35.185	8.44	High	High	High	High	High	High	High	High	High	High		0.936	1.001	103.6	96.9	103.7	87.4	101.4	102.5	106.8	92	93.1	105.7	97.7	103.9	109.5	87.4	14.505	0	111.986	14
FALSE	High	Master Protein	Q5T5P2	Sickle tail protein homolog OS=Homo sapiens OX=9606 GN=KIAA1217 PE=1 SV=2	FALSE	TRUE	0	77.9982	13.5872	24	27	24	1	1943	213.983	7.06	High	High	High	High	High	High	High	High	High	High		0.957	0.958	102.7	98.3	98.4	101.9	97.9	101.3	108.9	96.3	98.9	99.6	94.2	101.4	99.5	101.9	0.597	0	78.7835	24
FALSE	High	Master Protein	Q9Y281	Cofilin-2 OS=Homo sapiens OX=9606 GN=CFL2 PE=1 SV=1	FALSE	TRUE	0	77.9771	75.9036	15	42	9	1	166	18.725	7.88	High	High	High	High	High	High	High	High	High	High		0.582	0.576	141.4	82.3	81.5	84.4	143.9	136.6	143.8	79.3	81	86.5	82.3	77.9	84.2	84.4	99	0	110.938	15
FALSE	High	Master Protein	O60832	H/ACA ribonucleoprotein complex subunit DKC1 OS=Homo sapiens OX=9606 GN=DKC1 PE=1 SV=3	FALSE	TRUE	0	77.8327	37.7432	19	33	19	1	514	57.638	9.42	High	High	High	High	High	High	High	High	High	High	Phospho [S494(97)]	1.372	1.42	79.9	109.6	113.4	91.2	81.3	78.3	80.1	106.4	107.4	115	110.9	114.8	114.6	91.2	5.225	0	94.2926	19
FALSE	High	Master Protein	P13646-1	SWISS-PROT:P13646-1 Tax_Id=9606 Gene_Symbol=KRT13 Isoform 1 of Keratin, type I cytoskeletal 13	TRUE	FALSE	0	77.7611	30.5677	16	34	6	1	458	49.555	4.96	High	High	High	High	High	High	High	High	High	High		1.445	1.385	61.4	88.7	85	294.8	61.2	53.8	69	81.3	82.1	102.6	86.6	83.8	84.7	294.8	6.499	0	112.62	16
FALSE	High	Master Protein	P20290	Transcription factor BTF3 OS=Homo sapiens OX=9606 GN=BTF3 PE=1 SV=1	FALSE	TRUE	0	77.7438	75.2427	12	31	6	1	206	22.154	9.38	High	High	High	High	High	High	High	High	High	High		0.558	0.529	154.8	86.4	82	30.5	156.9	188.7	118.8	85.2	90.5	83.5	90.4	76.1	79.5	30.5	69.17	8	100.575	12
FALSE	High	Master Protein	P62879	Guanine nucleotide-binding protein G(I)/G(S)/G(T) subunit beta-2 OS=Homo sapiens OX=9606 GN=GNB2 PE=1 SV=3	FALSE	TRUE	0	77.6325	36.1765	10	27	3	1	340	37.307	6	High	High	High	High	High	High	High	High	High	High		1.206	1.227	96.8	116.7	118.7	3.6	92	98.5	99.8	115.5	117.5	116.9	117	116.5	122.7	3.6	22.714	1	93.4668	10
FALSE	High	Master Protein	P26196	Probable ATP-dependent RNA helicase DDX6 OS=Homo sapiens OX=9606 GN=DDX6 PE=1 SV=2	FALSE	TRUE	0	77.6099	38.9234	15	32	15	1	483	54.382	8.66	High	High	High	High	High	High	High	High	High	High		1.058	1.062	93.7	99.1	99.5	123.4	91.6	93.9	95.6	101.5	97.6	98.1	100.3	96.4	101.7	123.4	5.21	0	89.7849	15
FALSE	High	Master Protein	Q9BZZ5	Apoptosis inhibitor 5 OS=Homo sapiens OX=9606 GN=API5 PE=1 SV=3	FALSE	TRUE	0	77.6038	33.0153	18	29	18	1	524	58.968	7.34	High	High	High	High	High	High	High	High	High	High	Phospho [S464(94.3)]	1.523	1.55	67.7	103.2	105	172.4	63	69.9	70.3	103.8	108.9	96.9	106.6	105.4	102.9	172.4	4.179	0	92.2437	18
FALSE	High	Master Protein	Q8WUM0	Nuclear pore complex protein Nup133 OS=Homo sapiens OX=9606 GN=NUP133 PE=1 SV=2	FALSE	TRUE	0	77.3991	19.8097	21	26	21	1	1156	128.898	5.1	High	High	High	High	High	High	High	High	High	High		1.543	1.565	74.4	114.8	116.4	83.2	70	76.1	77.1	114.7	118.6	111.1	116.4	113.4	119.4	83.2	1.34	0	84.0429	21
FALSE	High	Master Protein	O94776	Metastasis-associated protein MTA2 OS=Homo sapiens OX=9606 GN=MTA2 PE=1 SV=1	FALSE	TRUE	0	77.372	29.9401	20	28	16	1	668	74.976	9.66	High	High	High	High	High	High	High	High	High	High		0.985	0.945	101.5	99.9	95.9	108.1	98.9	99.1	106.4	104.5	110.2	85	103.6	92.1	92.1	108.1	2.393	5	88.6348	20
FALSE	High	Master Protein	Q86V48	Leucine zipper protein 1 OS=Homo sapiens OX=9606 GN=LUZP1 PE=1 SV=2	FALSE	TRUE	0	77.3402	27.4164	25	25	25	1	1076	120.202	8.5	High	High	High	High	High	High	High	High	High	High		0.729	0.742	126.5	92.2	93.9	62.1	126.6	123.2	129.7	88.6	91.8	96.3	93.4	92.3	95.9	62.1	1.224	0	74.3179	25
FALSE	High	Master Protein	Q9HB07	UPF0160 protein MYG1, mitochondrial OS=Homo sapiens OX=9606 GN=C12orf10 PE=1 SV=2	FALSE	TRUE	0	77.2935	37.234	12	24	12	1	376	42.422	6.67	High	High	High	High	High	High	High	High	High	High		1.078	1.088	92.3	99.5	100.4	123.3	93.1	94.2	89.6	98.2	100.4	99.8	100.6	98	102.7	123.3	4.623	0	83.7786	12
FALSE	High	Master Protein	P18754	Regulator of chromosome condensation OS=Homo sapiens OX=9606 GN=RCC1 PE=1 SV=1	FALSE	TRUE	0	77.1604	37.7672	13	27	13	1	421	44.941	7.52	High	High	High	High	High	High	High	High	High	High	Phospho [S11(100)]	1.213	1.168	88.4	107.2	103.2	103.7	81	91.9	92.2	104.6	109.4	107.6	99.4	100.4	109.8	103.7	11.743	0	86.5471	13
FALSE	High	Master Protein	P46459	Vesicle-fusing ATPase OS=Homo sapiens OX=9606 GN=NSF PE=1 SV=3	FALSE	TRUE	0	77.0631	33.4677	24	28	23	1	744	82.542	6.95	High	High	High	High	High	High	High	High	High	High		1.317	1.353	81	106.7	109.6	108	77.2	82.4	83.5	104.3	106	109.8	104.3	111.4	113.1	108	2.03	1	86.2645	24
FALSE	High	Master Protein	O75955	Flotillin-1 OS=Homo sapiens OX=9606 GN=FLOT1 PE=1 SV=3	FALSE	TRUE	0	77.0147	41.6862	15	24	15	1	427	47.326	7.49	High	High	High	High	High	High	High	High	High	High		1.187	1.146	91.9	109.1	105.3	81.2	85.4	92.9	97.4	109.8	113.7	103.8	106.7	103.9	105.2	81.2	4.125	0	77.9418	15
FALSE	High	Master Protein	Q9NTZ6	RNA-binding protein 12 OS=Homo sapiens OX=9606 GN=RBM12 PE=1 SV=1	FALSE	TRUE	0	77.0091	20.279	18	27	18	1	932	97.333	8.63	High	High	High	High	High	High	High	High	High	High	Phospho [S424(99.6)]	0.79	0.783	110.7	87.4	86.7	145.4	105.7	111.4	115	87.2	88.4	86.7	90.3	81.4	88.4	145.4	3.642	0	87.0007	18
FALSE	High	Master Protein	Q9UJS0	Calcium-binding mitochondrial carrier protein Aralar2 OS=Homo sapiens OX=9606 GN=SLC25A13 PE=1 SV=2	FALSE	TRUE	0	76.9781	29.6296	17	27	13	1	675	74.129	8.62	High	High	High	High	High	High	High	High	High	High		1.807	1.84	61.8	111.7	113.8	138	57.5	61.7	66.2	114	117.7	103.6	108.5	111.7	121.1	138	3.03	4	88.3004	17
FALSE	High	Master Protein	Q9UBE0	SUMO-activating enzyme subunit 1 OS=Homo sapiens OX=9606 GN=SAE1 PE=1 SV=1	FALSE	TRUE	0	76.9551	67.9191	19	28	19	1	346	38.426	5.3	High	High	High	High	High	High	High	High	High	High		1.17	1.184	91.1	106.6	107.9	83.4	87.3	90.8	95.1	108.4	107.9	103.5	110.6	104.5	108.5	83.4	9	0	91.5267	19
FALSE	High	Master Protein	A0A0U1RRH7	Histone H2A OS=Homo sapiens OX=9606 PE=3 SV=1	FALSE	TRUE	0	76.927	27.0588	7	43	2	1	170	18.541	11.52	High	High	High	High	High	High	High	High	High	High		0.726	0.692	129.5	93.9	89.5	61.2	141.4	149.8	97.2	91.8	99.5	90.5	99.9	83.9	84.8	61.2	350.119	12	116.478	7
FALSE	High	Master Protein	Q9Y570	Protein phosphatase methylesterase 1 OS=Homo sapiens OX=9606 GN=PPME1 PE=1 SV=3	FALSE	TRUE	0	76.8634	48.4456	16	26	16	1	386	42.288	5.97	High	High	High	High	High	High	High	High	High	High		1.048	1.026	101.4	106.3	104	64.9	98.3	100.8	105	113.7	110.8	94.3	115.3	94.6	102.2	64.9	11.328	0	74.6047	16
FALSE	High	Master Protein	Q92541	RNA polymerase-associated protein RTF1 homolog OS=Homo sapiens OX=9606 GN=RTF1 PE=1 SV=4	FALSE	TRUE	0	76.8495	29.2958	20	28	20	1	710	80.265	8.15	High	High	High	High	High	High	High	High	High	High		0.686	0.665	128.6	88.2	85.5	93.4	127.4	125.5	132.7	88.8	87.4	88.3	89.8	81.7	84.9	93.4	3.394	0	81.2739	20
FALSE	High	Master Protein	H3BPE7	RNA-binding protein FUS OS=Homo sapiens OX=9606 GN=FUS PE=1 SV=1	FALSE	TRUE	0	76.7264	16.5085	9	33	7	1	527	53.465	9.36	High	High	High	High	High	High	High	High	High	High		0.56	0.556	140.4	78.6	78.1	108.6	150.4	148.4	122.6	78.3	79.9	77.6	82.8	76.1	75.5	108.6	20.544	3	101.982	9
FALSE	High	Master Protein	P41240	Tyrosine-protein kinase CSK OS=Homo sapiens OX=9606 GN=CSK PE=1 SV=1	FALSE	TRUE	0	76.6738	47.3333	18	26	18	1	450	50.672	7.06	High	High	High	High	High	High	High	High	High	High		1.258	1.251	89.6	112.7	112.1	56.7	84.6	91.1	93.1	114.6	115.3	108.3	114.6	108.7	112.9	56.7	5.21	0	79.9268	18
FALSE	High	Master Protein	P20618	Proteasome subunit beta type-1 OS=Homo sapiens OX=9606 GN=PSMB1 PE=1 SV=2	FALSE	TRUE	0	76.6593	50.6224	10	27	10	1	241	26.472	8.13	High	High	High	High	High	High	High	High	High	High		1.067	1.119	94.5	100.9	105.7	96.7	97.2	91.1	95.2	98.7	100.8	103.1	107.1	105.8	104.2	96.7	28.286	0	94.5157	10
FALSE	High	Master Protein	Q9Y3A5	Ribosome maturation protein SBDS OS=Homo sapiens OX=9606 GN=SBDS PE=1 SV=4	FALSE	TRUE	0	76.6192	60.8	18	31	18	1	250	28.745	8.75	High	High	High	High	High	High	High	High	High	High		0.787	0.806	113.1	89	91.2	120.1	120	126.5	92.9	88.2	86.3	92.7	94	89	90.5	120.1	34.938	0	89.9797	18
FALSE	High	Master Protein	Q15436	Protein transport protein Sec23A OS=Homo sapiens OX=9606 GN=SEC23A PE=1 SV=2	FALSE	TRUE	0	76.5876	27.1895	17	24	15	1	765	86.105	7.08	High	High	High	High	High	High	High	High	High	High		1.379	1.426	71.9	99.2	102.5	179	62.8	76.2	76.7	96.9	100.5	100.2	96.9	102.4	108.4	179	2.34	0	79.5469	17
FALSE	High	Master Protein	P26373	60S ribosomal protein L13 OS=Homo sapiens OX=9606 GN=RPL13 PE=1 SV=4	FALSE	TRUE	0	76.58	42.654	15	39	15	1	211	24.247	11.65	High	High	High	High	High	High	High	High	High	High		0.699	0.745	101.6	71	75.7	255.2	114.9	93.9	96	73.1	76.4	63.5	77.6	75.7	73.7	255.2	116.877	0	110.022	15
FALSE	High	Master Protein	Q9ULC4	Malignant T-cell-amplified sequence 1 OS=Homo sapiens OX=9606 GN=MCTS1 PE=1 SV=1	FALSE	TRUE	0	76.5564	65.1934	9	29	9	1	181	20.542	8.82	High	High	High	High	High	High	High	High	High	High		0.927	0.963	101.6	94.1	97.8	119.4	105.2	108.9	90.6	91.5	95.7	95.2	96	96.9	100.5	119.4	157.489	0	90.7133	9
FALSE	High	Master Protein	Q6PI48	Aspartate--tRNA ligase, mitochondrial OS=Homo sapiens OX=9606 GN=DARS2 PE=1 SV=1	FALSE	TRUE	0	76.4528	33.7984	19	27	19	1	645	73.516	8.02	High	High	High	High	High	High	High	High	High	High		1.521	1.552	75.6	115	117.3	76.1	71.6	77.2	78.1	114.4	116.8	113.8	112.8	116.6	122.5	76.1	2.615	0	87.0296	19
FALSE	High	Master Protein	Q9UNF1	Melanoma-associated antigen D2 OS=Homo sapiens OX=9606 GN=MAGED2 PE=1 SV=2	FALSE	TRUE	0	76.4524	43.3993	22	27	22	1	606	64.914	9.32	High	High	High	High	High	High	High	High	High	High		1.531	1.568	75.5	115.6	118.3	71.7	69.1	78.4	79	112.2	115.2	119.3	112.8	118.1	124.1	71.7	4.532	0	90.592	22
FALSE	High	Master Protein	P62888	60S ribosomal protein L30 OS=Homo sapiens OX=9606 GN=RPL30 PE=1 SV=2	FALSE	TRUE	0	76.307	66.087	7	35	7	1	115	12.776	9.63	High	High	High	High	High	High	High	High	High	High		0.853	0.913	107.9	92	98.6	104.8	112.6	101	110	89.2	93.7	93.1	102.6	99.1	94	104.8	748.894	0	95.695	7
FALSE	High	Master Protein	Q8IWZ3	Ankyrin repeat and KH domain-containing protein 1 OS=Homo sapiens OX=9606 GN=ANKHD1 PE=1 SV=1	FALSE	TRUE	0	76.2934	13.2573	26	26	16	1	2542	269.291	5.73	High	High	High	High	High	High	High	High	High	High		0.872	0.838	104.7	91.3	87.8	148.7	93.3	108.3	112.5	91.1	94.2	88.5	90.5	86.3	86.6	148.7	0.696	7	73.2671	26
FALSE	High	Master Protein	Q16204	Coiled-coil domain-containing protein 6 OS=Homo sapiens OX=9606 GN=CCDC6 PE=1 SV=2	FALSE	TRUE	0	76.2704	38.3966	17	26	17	1	474	53.258	7.34	High	High	High	High	High	High	High	High	High	High		0.696	0.689	130.9	91.1	90.2	63.2	130.7	126.7	135.5	88.8	96.1	88.4	97	85.2	88.5	63.2	8.12	0	84.7145	17
FALSE	High	Master Protein	P63151	Serine/threonine-protein phosphatase 2A 55 kDa regulatory subunit B alpha isoform OS=Homo sapiens OX=9606 GN=PPP2R2A PE=1 SV=1	FALSE	TRUE	0	76.2556	47.4273	15	25	9	1	447	51.659	6.2	High	High	High	High	High	High	High	High	High	High		1.044	1.072	99.6	104	106.8	69.1	98.6	99.1	100.9	102	101.8	108	106.1	103.9	110.3	69.1	5.105	6	81.0224	15
FALSE	High	Master Protein	P28074	Proteasome subunit beta type-5 OS=Homo sapiens OX=9606 GN=PSMB5 PE=1 SV=3	FALSE	TRUE	0	76.192	53.6122	12	26	12	1	263	28.462	6.92	High	High	High	High	High	High	High	High	High	High		1.011	1.094	102.3	103.5	111.9	46.8	104	100.1	102.8	101	102.1	107.4	111.9	113	111	46.8	18.684	0	96.3312	12
FALSE	High	Master Protein	Q9BZK7	F-box-like/WD repeat-containing protein TBL1XR1 OS=Homo sapiens OX=9606 GN=TBL1XR1 PE=1 SV=1	FALSE	TRUE	0	76.1675	46.6926	15	21	15	1	514	55.56	5.55	High	High	High	High	High	High	High	High	High	High		1	1.022	108.6	108.5	110.9	15.9	111.6	106	108.1	110.8	108.3	106.5	116.7	107.5	108.6	15.9	4.505	0	76.6874	15
FALSE	High	Master Protein	Q86TI2	Dipeptidyl peptidase 9 OS=Homo sapiens OX=9606 GN=DPP9 PE=1 SV=3	FALSE	TRUE	0	76.0408	28.1576	19	23	10	1	863	98.201	6.46	High	High	High	High	High	High	High	High	High	High		1.311	1.39	79.1	103.7	109.9	122	75.2	78.6	83.5	102.5	104.4	104.1	104.2	113.5	112	122	1.947	9	77.1092	19
FALSE	High	Master Protein	A0A096LPI6	Utp12 domain-containing protein (Fragment) OS=Homo sapiens OX=9606 PE=4 SV=2	FALSE	TRUE	0	76.0405	62.724	14	27	10	1	279	30.467	7.87	High	High	High	High	High	High	High	High	High	High		1.019	1.027	99.2	101.1	101.9	93.4	97.7	96.1	103.8	96.3	98.7	108.1	96.4	102.8	106.4	93.4	17.957	0	90.317	14
FALSE	High	Master Protein	Q7L1Q6	Basic leucine zipper and W2 domain-containing protein 1 OS=Homo sapiens OX=9606 GN=BZW1 PE=1 SV=1	FALSE	TRUE	0	76.0126	44.6301	17	33	16	1	419	48.013	5.92	High	High	High	High	High	High	High	High	High	High	Phospho [S411(100); S413(100)]	1.432	1.475	76.4	109.4	112.8	104	71.4	79	78.9	112.2	111.8	104.4	114.2	112.1	112	104	5.813	1	103.471	17
FALSE	High	Master Protein	P10515	Dihydrolipoyllysine-residue acetyltransferase component of pyruvate dehydrogenase complex, mitochondrial OS=Homo sapiens OX=9606 GN=DLAT PE=1 SV=3	FALSE	TRUE	0	75.974	33.0757	16	28	16	1	647	68.953	7.84	High	High	High	High	High	High	High	High	High	High		1.184	1.232	84.4	99.9	103.9	135.6	78.5	87.6	87	99.8	100.7	99.2	100.1	102.3	109.2	135.6	3.642	0	103.009	16
FALSE	High	Master Protein	Q13573	SNW domain-containing protein 1 OS=Homo sapiens OX=9606 GN=SNW1 PE=1 SV=1	FALSE	TRUE	0	75.7903	42.1642	22	29	22	1	536	61.456	9.52	High	High	High	High	High	High	High	High	High	High		0.586	0.584	136.2	79.8	79.6	113.4	135.4	132.8	140.3	78.6	80.9	79.8	84.8	74.7	79.2	113.4	4.436	0	78.531	22
FALSE	High	Master Protein	P13984	General transcription factor IIF subunit 2 OS=Homo sapiens OX=9606 GN=GTF2F2 PE=1 SV=2	FALSE	TRUE	0	75.7509	74.6988	18	31	18	1	249	28.363	9.23	High	High	High	High	High	High	High	High	High	High		0.597	0.637	144.3	86.2	91.9	32.5	145.2	143.3	144.5	84.8	86.4	87.5	94.2	88.9	92.7	32.5	43.367	0	92.7043	18
FALSE	High	Master Protein	P31949	Protein S100-A11 OS=Homo sapiens OX=9606 GN=S100A11 PE=1 SV=2	FALSE	TRUE	0	75.6514	56.1905	7	42	7	1	105	11.733	7.12	High	High	High	High	High	High	High	High	High	High		0.872	0.87	116	101.2	100.9	46	129.1	112.8	106	93.2	93.8	116.4	95.8	114	92.9	46	5178.48	0	121.544	7
FALSE	High	Master Protein	A0A096LPC5	WASH complex subunit 2C OS=Homo sapiens OX=9606 GN=WASHC2C PE=1 SV=1	FALSE	TRUE	0	75.6347	18.2699	17	23	1	1	1341	147.065	4.81	High	High	High	High	High	High	High	High	High	Not Found		0.809	0.729	131.3	106.3	95.7		134.7	123.7	135.5	119.9	100.3	98.6	109.4	92.2	85.6		1.062	0	68.7931	17
FALSE	High	Master Protein	O94804	Serine/threonine-protein kinase 10 OS=Homo sapiens OX=9606 GN=STK10 PE=1 SV=1	FALSE	TRUE	0	75.6215	23.3471	21	27	20	1	968	112.065	6.95	High	High	High	High	High	High	High	High	High	High		1.31	1.346	74.3	97.3	99.9	185.6	65.9	76.6	80.3	92.3	98.4	101.2	88.4	101.4	110	185.6	2.094	0	81.7413	21
FALSE	High	Master Protein	P26368	Splicing factor U2AF 65 kDa subunit OS=Homo sapiens OX=9606 GN=U2AF2 PE=1 SV=4	FALSE	TRUE	0	75.5934	33.8947	14	30	14	1	475	53.467	9.09	High	High	High	High	High	High	High	High	High	High	Phospho [S79(100)]	0.723	0.755	128.3	92.7	96.8	46.5	136.9	138.6	109.3	92.5	90.8	94.9	100	91.3	99.1	46.5	14.505	0	96.9104	14
FALSE	High	Master Protein	P22307	Non-specific lipid-transfer protein OS=Homo sapiens OX=9606 GN=SCP2 PE=1 SV=2	FALSE	TRUE	0	75.456	23.2176	14	30	14	1	547	58.956	6.89	High	High	High	High	High	High	High	High	High	High		0.712	0.708	126.6	90.1	89.5	81.3	142.2	115.2	122.3	86.2	84.8	99.5	86	88.7	93.9	81.3	5.31	0	91.4963	14
FALSE	High	Master Protein	Q5T9A4	ATPase family AAA domain-containing protein 3B OS=Homo sapiens OX=9606 GN=ATAD3B PE=1 SV=1	FALSE	TRUE	0	75.2358	32.716	18	31	6	1	648	72.527	9.2	High	High	High	High	High	High	High	High	High	High		1.073	1.061	95.6	102.6	101.4	101.3	89.3	95.7	101.7	103.2	106.7	97.9	98	101.9	104.2	101.3	2.899	0	90.327	18
FALSE	High	Master Protein	A0A0A0MTI5	Acyl-CoA-binding protein OS=Homo sapiens OX=9606 GN=DBI PE=1 SV=1	FALSE	TRUE	0	75.2176	46.1538	8	31	8	1	143	15.949	5.05	High	High	High	High	High	High	High	High	High	High		0.615	0.562	142.5	87.7	80.1	69	151.2	121.8	154.5	89.3	80.6	93.2	83.2	84	73.2	69	598.484	0	95.5491	8
FALSE	High	Master Protein	P05067	Amyloid-beta precursor protein OS=Homo sapiens OX=9606 GN=APP PE=1 SV=3	FALSE	TRUE	0	75.2125	26.1039	18	29	17	1	770	86.888	4.82	High	High	High	High	High	High	High	High	High	High		1.923	2.312	56.9	109.4	131.5	106.5	55.4	56.1	59.3	88.7	92.8	146.7	86.2	156.1	152.4	106.5	2.814	0	70.5838	18
FALSE	High	Master Protein	S4R3N1	HSPE1-MOB4 readthrough OS=Homo sapiens OX=9606 GN=HSPE1-MOB4 PE=3 SV=1	FALSE	TRUE	0	75.1873	35.6322	14	42	4	1	261	29.718	6.16	High	High	High	High	High	High	High	High	High	High		1.092	1.138	94.3	103	107.3	86.2	97.3	87.9	97.6	100	102.1	106.9	111.9	104.1	105.9	86.2	34.938	0	111.576	14
FALSE	High	Master Protein	P04908	Histone H2A type 1-B/E OS=Homo sapiens OX=9606 GN=HIST1H2AB PE=1 SV=2	FALSE	TRUE	0	75.1555	35.3846	7	43	2	1	130	14.127	11.05	High	High	High	High	High	High	High	High	High	High		0.844	0.579	116.2	98.1	67.3	155.1	83.4	127.5	137.8	95.5	110.6	88.2	81.1	61.1	59.6	155.1	7195.86	0	118.479	7
FALSE	High	Master Protein	Q01081	Splicing factor U2AF 35 kDa subunit OS=Homo sapiens OX=9606 GN=U2AF1 PE=1 SV=3	FALSE	TRUE	0	75.0813	49.1667	11	31	11	1	240	27.854	8.81	High	High	High	High	High	High	High	High	High	High		0.726	0.738	123.3	89.4	91	89	123.2	120.9	125.7	87	88.8	92.5	92.9	86.7	93.2	89	81.54	0	102.596	11
FALSE	High	Master Protein	Q9UBB4	Ataxin-10 OS=Homo sapiens OX=9606 GN=ATXN10 PE=1 SV=1	FALSE	TRUE	0	74.9492	41.4737	15	27	15	1	475	53.455	5.25	High	High	High	High	High	High	High	High	High	High		1.398	1.349	81.2	113.5	109.5	87.6	74.8	83.9	84.8	130.3	104.4	105.8	119.1	100.2	109.2	87.6	4.125	0	80.2068	15
FALSE	High	Master Protein	Q16401	26S proteasome non-ATPase regulatory subunit 5 OS=Homo sapiens OX=9606 GN=PSMD5 PE=1 SV=3	FALSE	TRUE	0	74.9239	41.8651	17	22	17	1	504	56.16	5.48	High	High	High	High	High	High	High	High	High	High		1.466	1.495	80.4	117.9	120.3	44	75.9	80.7	84.8	116.4	118.4	118.9	117.8	119.3	123.8	44	3.87	0	79.8512	17
FALSE	High	Master Protein	P24534	Elongation factor 1-beta OS=Homo sapiens OX=9606 GN=EEF1B2 PE=1 SV=3	FALSE	TRUE	0	74.902	52.4444	11	36	10	1	225	24.748	4.67	High	High	High	High	High	High	High	High	High	High		0.653	0.629	141.1	92.1	88.8	34.1	158.7	164.2	100.4	91.6	88.2	96.4	91.1	86.4	88.9	34.1	38.811	0	110.251	11
FALSE	High	Master Protein	O43172	U4/U6 small nuclear ribonucleoprotein Prp4 OS=Homo sapiens OX=9606 GN=PRPF4 PE=1 SV=2	FALSE	TRUE	0	74.8318	35.0575	16	24	16	1	522	58.412	7.42	High	High	High	High	High	High	High	High	High	High		0.963	0.958	97.5	93.8	93.4	146	97.2	98.9	96.3	92	97.2	92.2	96.9	91.3	92	146	4.412	0	82.2287	16
FALSE	High	Master Protein	Q9UBF2	Coatomer subunit gamma-2 OS=Homo sapiens OX=9606 GN=COPG2 PE=1 SV=1	FALSE	TRUE	0	74.8037	25.7176	17	23	14	1	871	97.56	5.81	High	High	High	High	High	High	High	High	High	High		1.443	1.45	75.5	108.9	109.4	118.7	69.9	76.8	79.7	110.9	112.6	103.1	111.5	106.5	110.2	118.7	1.63	0	84.9154	17
FALSE	High	Master Protein	P25787	Proteasome subunit alpha type-2 OS=Homo sapiens OX=9606 GN=PSMA2 PE=1 SV=2	FALSE	TRUE	0	74.7656	59.8291	11	30	11	1	234	25.882	7.43	High	High	High	High	High	High	High	High	High	High		0.957	1.008	103.4	98.9	104.2	80.4	104	99.9	106.3	95.4	96.7	104.7	104.2	102.1	106.3	80.4	40.246	0	94.7662	11
FALSE	High	Master Protein	O75436	Vacuolar protein sorting-associated protein 26A OS=Homo sapiens OX=9606 GN=VPS26A PE=1 SV=2	FALSE	TRUE	0	74.638	61.7737	17	28	15	1	327	38.146	6.57	High	High	High	High	High	High	High	High	High	High		1.239	1.319	79.6	98.6	104.9	150.8	76.3	79.3	83.1	97.6	95.2	103	105.2	103	106.6	150.8	11.328	1	84.5952	17
FALSE	High	Master Protein	P68400	Casein kinase II subunit alpha OS=Homo sapiens OX=9606 GN=CSNK2A1 PE=1 SV=1	FALSE	TRUE	0	74.5422	41.1765	12	26	10	1	391	45.115	7.74	High	High	High	High	High	High	High	High	High	High		1.069	1.132	95	101.6	107.5	87.9	93.9	95.3	95.8	102.3	102.3	100	108.5	106.4	107.6	87.9	9	0	82.0922	12
FALSE	High	Master Protein	O14964	Hepatocyte growth factor-regulated tyrosine kinase substrate OS=Homo sapiens OX=9606 GN=HGS PE=1 SV=1	FALSE	TRUE	0	74.4745	21.1068	19	29	19	1	777	86.138	6.16	High	High	High	High	High	High	High	High	High	High		0.823	0.853	116.9	96.2	99.7	61.9	114.4	115.2	121	92.3	92	104.2	94.9	98	106.1	61.9	5.404	0	90.1731	19
FALSE	High	Master Protein	E9PFW3	AP-2 complex subunit mu OS=Homo sapiens OX=9606 GN=AP2M1 PE=1 SV=1	FALSE	TRUE	0	74.284	43.913	19	31	19	1	460	52.27	9.5	High	High	High	High	High	High	High	High	High	High		1.546	1.563	76.2	117.8	119	61.1	69.1	84.3	75.1	121.9	125.6	105.8	123.7	116.7	116.6	61.1	5.404	0	95.7788	19
FALSE	High	Master Protein	Q8IZ83	Aldehyde dehydrogenase family 16 member A1 OS=Homo sapiens OX=9606 GN=ALDH16A1 PE=1 SV=2	FALSE	TRUE	0	74.1894	25.5611	16	23	16	1	802	85.074	6.79	High	High	High	High	High	High	High	High	High	High		1.297	1.324	88.3	114.5	116.8	41.2	83	90.9	90.9	114.4	117.3	111.7	117.8	113.5	119.2	41.2	3.329	0	82.9233	16
FALSE	High	Master Protein	P13645	SWISS-PROT:P13645 Tax_Id=9606 Gene_Symbol=KRT10 Keratin, type I cytoskeletal 10	TRUE	TRUE	0	74.135	32.3777	19	31	14	1	593	59.475	5.21	High	High	High	High	High	High	High	High	High	High		3.223	1.018	51.1	164.8	52.1	195.8	45	54.2	54.3	189.2	55.1	250.1	55.4	40.9	60	195.8	6.814	0	96.6582	19
FALSE	High	Master Protein	A0A2R8Y7R9	Liprin-alpha-1 (Fragment) OS=Homo sapiens OX=9606 GN=PPFIA1 PE=1 SV=1	FALSE	TRUE	0	74.0802	20.7516	22	25	21	1	1224	138.547	6.34	High	High	High	High	High	High	High	High	High	High	Phospho [S221(88.7); S224(98.3)]	1.133	1.111	94.1	106.6	104.6	84	81.2	98.9	102.2	106.1	106	107.8	105.8	103.6	104.4	84	1.072	1	72.7042	22
FALSE	High	Master Protein	P30419	Glycylpeptide N-tetradecanoyltransferase 1 OS=Homo sapiens OX=9606 GN=NMT1 PE=1 SV=2	FALSE	TRUE	0	74.0326	42.5403	17	27	13	1	496	56.77	7.8	High	High	High	High	High	High	High	High	High	High	Phospho [S47(100)]	0.947	0.984	100.8	95.4	99.2	113.9	107.9	102.7	91.9	95.9	96.6	93.7	100.7	97.4	99.4	113.9	8.152	4	84.6882	17
FALSE	High	Master Protein	P30520	Adenylosuccinate synthetase isozyme 2 OS=Homo sapiens OX=9606 GN=ADSS PE=1 SV=3	FALSE	TRUE	0	73.9675	37.7193	15	25	15	1	456	50.066	6.55	High	High	High	High	High	High	High	High	High	High		1.182	1.184	90.2	106.6	106.9	88.7	84.1	91.2	95.4	111.3	111.6	97.1	112.7	100.3	107.7	88.7	5.105	0	85.9597	15
FALSE	High	Master Protein	H7BZJ3	Protein disulfide-isomerase A3 (Fragment) OS=Homo sapiens OX=9606 GN=PDIA3 PE=1 SV=1	FALSE	FALSE	0	73.8354	58.5366	9	25	1	1	123	13.511	7.3	High	High	High	High	High	High	High	High	High	Not Found		0.641	0.637	146.3	93.7	93.3		146.7	141.6	150.7	89.4	89.1	102.8	98.3	86.7	94.8		277.256	0	86.1852	9
FALSE	High	Master Protein	W4VSQ9	Cdc42-interacting protein 4 OS=Homo sapiens OX=9606 GN=TRIP10 PE=1 SV=1	FALSE	FALSE	0	73.8312	34.9073	19	27	1	1	593	67.689	6.15	High	High	High	High	High	High	High	High	High	High		1.335	1.205	80.6	107.5	97.1	144.4	73.4	81.2	87	98.9	100.5	123.2	100.1	88.3	103	144.4	3.453	0	76.962	19
FALSE	High	Master Protein	O00303	Eukaryotic translation initiation factor 3 subunit F OS=Homo sapiens OX=9606 GN=EIF3F PE=1 SV=1	FALSE	TRUE	0	73.8307	43.6975	12	25	12	1	357	37.54	5.45	High	High	High	High	High	High	High	High	High	High		0.827	0.822	118.9	98.4	97.7	54.8	113.3	118.5	125.1	100.8	98.1	96.3	105.2	86.3	101.7	54.8	16.191	0	77.9627	12
FALSE	High	Master Protein	Q15642	Cdc42-interacting protein 4 OS=Homo sapiens OX=9606 GN=TRIP10 PE=1 SV=3	FALSE	TRUE	0	73.8284	33.9434	19	26	1	1	601	68.31	5.73	High	High	High	High	High	High	High	High	High	Not Found		0.869	0.882	105.1	91.3	92.7	132.7	99.5	104.3	111.4	90.2	90.5	93.3	92.1	93.1	92.9	132.7	4.08	16	75.6904	19
FALSE	High	Master Protein	Q9H2U1	ATP-dependent DNA/RNA helicase DHX36 OS=Homo sapiens OX=9606 GN=DHX36 PE=1 SV=2	FALSE	TRUE	0	73.785	24.2063	19	23	19	1	1008	114.688	7.68	High	High	High	High	High	High	High	High	High	High		1.342	1.323	74.9	100.5	99.1	176.8	70.6	75.8	78.3	101.3	105.5	94.6	100.7	96.6	99.8	176.8	1.454	0	72.9781	19
FALSE	High	Master Protein	P30740	Leukocyte elastase inhibitor OS=Homo sapiens OX=9606 GN=SERPINB1 PE=1 SV=1	FALSE	TRUE	0	73.752	37.2032	13	28	13	1	379	42.715	6.28	High	High	High	High	High	High	High	High	High	High		1.095	1.224	91.2	99.9	111.6	92.1	87.4	91	95.1	94.1	94.4	111.1	107.4	104.5	122.9	92.1	10.053	0	87.2795	13
FALSE	High	Master Protein	P23921	Ribonucleoside-diphosphate reductase large subunit OS=Homo sapiens OX=9606 GN=RRM1 PE=1 SV=1	FALSE	TRUE	0	73.6926	27.2727	18	29	18	1	792	90.013	7.15	High	High	High	High	High	High	High	High	High	High		1.089	1.047	92.7	100.9	97	128.3	91.1	95.2	91.6	110	112.1	80.5	118.1	87.4	85.6	128.3	2.594	0	79.4494	18
FALSE	High	Master Protein	P61586	Transforming protein RhoA OS=Homo sapiens OX=9606 GN=RHOA PE=1 SV=1	FALSE	TRUE	0	73.6875	62.1762	10	27	5	1	193	21.754	6.1	High	High	High	High	High	High	High	High	High	High		2.022	1.967	64.2	129.9	126.4	38.6	60.9	65.5	66.3	132.8	135	121.7	118.4	132.4	128.3	38.6	48.239	7	83.7016	10
FALSE	High	Master Protein	Q9Y3L3	SH3 domain-binding protein 1 OS=Homo sapiens OX=9606 GN=SH3BP1 PE=1 SV=3	FALSE	TRUE	0	73.686	27.1041	16	22	16	1	701	75.666	6.77	High	High	High	High	High	High	High	High	High	High		1.159	1.133	92.9	107.7	105.2	82.5	85.7	95.3	97.8	108.5	112.5	102.1	110.5	101.5	103.7	82.5	2.932	0	74.2276	16
FALSE	High	Master Protein	Q06124	Tyrosine-protein phosphatase non-receptor type 11 OS=Homo sapiens OX=9606 GN=PTPN11 PE=1 SV=2	FALSE	TRUE	0	73.6622	36.3484	19	29	19	1	597	68.393	7.3	High	High	High	High	High	High	High	High	High	High		1.297	1.324	80	103.8	106	130.7	73.7	81.2	85.2	102.3	105.8	103.3	103.3	110	104.6	130.7	2.728	0	86.5119	19
FALSE	High	Master Protein	O75312	Zinc finger protein ZPR1 OS=Homo sapiens OX=9606 GN=ZPR1 PE=1 SV=1	FALSE	TRUE	0	73.554	51.634	19	26	19	1	459	50.893	4.73	High	High	High	High	High	High	High	High	High	High		0.626	0.604	144.2	90.3	87.1	35.2	143.7	136.9	152	92.1	86	92.7	87.4	86.6	87.4	35.2	7.377	0	87.5012	19
FALSE	High	Master Protein	Q13043	Serine/threonine-protein kinase 4 OS=Homo sapiens OX=9606 GN=STK4 PE=1 SV=2	FALSE	TRUE	0	73.5149	31.2115	14	24	7	1	487	55.595	5.07	High	High	High	High	High	High	High	High	High	High		0.869	0.866	120.5	104.7	104.3	11.4	115.9	120.4	125.2	103.8	103.9	106.5	108.5	98.5	106	11.4	4.412	0	76.9278	14
FALSE	High	Master Protein	Q5T4U5	Acyl-Coenzyme A dehydrogenase, C-4 to C-12 straight chain, isoform CRA_a OS=Homo sapiens OX=9606 GN=ACADM PE=1 SV=1	FALSE	TRUE	0	73.4896	41.1894	17	27	17	1	454	50.238	7.8	High	High	High	High	High	High	High	High	High	High		0.927	0.956	103	95.4	98.4	109.4	102.8	100.1	106.1	92.2	92.9	101.2	95.3	96.6	103.4	109.4	11.328	0	82.7923	17
FALSE	High	Master Protein	B0QZ18	Copine-1 OS=Homo sapiens OX=9606 GN=CPNE1 PE=1 SV=1	FALSE	TRUE	0	73.4659	29.5203	16	29	16	1	542	59.68	6.04	High	High	High	High	High	High	High	High	High	High		1.375	1.383	83.2	114.4	115.1	62	78.7	85.6	85.3	113.4	112	117.9	115.7	107.6	121.9	62	9	0	92.1497	16
FALSE	High	Master Protein	O75223	Gamma-glutamylcyclotransferase OS=Homo sapiens OX=9606 GN=GGCT PE=1 SV=1	FALSE	TRUE	0	73.4116	56.383	11	25	11	1	188	20.994	5.14	High	High	High	High	High	High	High	High	High	High		1.038	1.03	101.3	105.2	104.4	67.6	100.9	97.7	105.2	105.6	101.7	108.2	108.3	99.6	105.1	67.6	42.94	0	79.5239	11
FALSE	High	Master Protein	P30626	Sorcin OS=Homo sapiens OX=9606 GN=SRI PE=1 SV=1	FALSE	TRUE	0	73.374	63.1313	12	32	12	1	198	21.662	5.59	High	High	High	High	High	High	High	High	High	High		0.862	0.874	119.2	102.7	104.2	21.7	119.8	107	130.7	101.2	93.6	113.5	97.1	111.4	103.9	21.7	81.54	0	102.061	12
FALSE	High	Master Protein	Q9HDC9	Adipocyte plasma membrane-associated protein OS=Homo sapiens OX=9606 GN=APMAP PE=1 SV=2	FALSE	TRUE	0	73.3322	38.9423	14	26	14	1	416	46.451	6.16	High	High	High	High	High	High	High	High	High	High		1.426	1.4	80.8	115.2	113.1	72.5	76.4	77.2	88.8	117.5	122.2	106	104.2	112.5	122.7	72.5	7.254	0	90.2349	14
FALSE	High	Master Protein	P35527	Keratin, type I cytoskeletal 9 OS=Homo sapiens OX=9606 GN=KRT9 PE=1 SV=3	FALSE	TRUE	0	73.3062	31.9422	14	27	13	1	623	62.027	5.24	High	High	High	High	High	High	High	High	High	High		3.29	0.911	57.5	189.3	52.4	102.3	61.5	65	46.1	224.7	35.7	307.5	45.9	25.8	85.5	102.3	3.437	0	89.383	14
FALSE	High	Master Protein	P62081	40S ribosomal protein S7 OS=Homo sapiens OX=9606 GN=RPS7 PE=1 SV=1	FALSE	TRUE	0	73.2554	47.9381	14	40	14	1	194	22.113	10.1	High	High	High	High	High	High	High	High	High	High	Acetyl [N-Term]	0.557	0.546	150	83.5	82	53.4	159.2	190.1	100.9	83	86.6	80.9	88.5	75.6	81.8	53.4	283.804	0	112.239	14
FALSE	High	Master Protein	P84103	Serine/arginine-rich splicing factor 3 OS=Homo sapiens OX=9606 GN=SRSF3 PE=1 SV=1	FALSE	TRUE	0	73.2547	40.2439	10	36	9	1	164	19.318	11.65	High	High	High	High	High	High	High	High	High	High		0.652	0.636	134.5	87.7	85.5	76.9	137.1	147.1	119.4	84.7	93.3	85	96.4	79.2	80.9	76.9	315.228	0	103.014	10
FALSE	High	Master Protein	Q92621	Nuclear pore complex protein Nup205 OS=Homo sapiens OX=9606 GN=NUP205 PE=1 SV=3	FALSE	TRUE	0	73.242	11.5308	21	24	21	1	2012	227.776	6.19	High	High	High	High	High	High	High	High	High	High		1.51	1.535	73	110.3	112	114.1	69.3	72.9	76.8	110.6	114.9	105.2	109.8	113.9	112.4	114.1	0.66	0	69.8525	21
FALSE	High	Master Protein	Q13442	28 kDa heat- and acid-stable phosphoprotein OS=Homo sapiens OX=9606 GN=PDAP1 PE=1 SV=1	FALSE	TRUE	0	73.2004	59.6685	13	29	13	1	181	20.618	8.87	High	High	High	High	High	High	High	High	High	High	Phospho [S60(92.5); S63(99.4)]	0.579	0.557	144.6	83.7	80.6	73.2	146.7	142.6	144.5	82.1	83.4	85.6	83.3	80	78.5	73.2	157.489	0	95.0945	13
FALSE	High	Master Protein	P36542	ATP synthase subunit gamma, mitochondrial OS=Homo sapiens OX=9606 GN=ATP5F1C PE=1 SV=1	FALSE	TRUE	0	73.1787	41.9463	14	29	14	1	298	32.975	9.22	High	High	High	High	High	High	High	High	High	High		0.659	0.658	120.9	79.7	79.6	159.3	123.5	116.7	122.6	79.8	80.2	79.1	78.7	78.5	81.5	159.3	23.484	0	87.3291	14
FALSE	High	Master Protein	A0A0C4DGQ5	Calpain small subunit 1 OS=Homo sapiens OX=9606 GN=CAPNS1 PE=1 SV=1	FALSE	TRUE	0	73.1688	49.3789	12	36	12	1	322	33.765	6.23	High	High	High	High	High	High	High	High	High	High	Acetyl [N-Term]	0.621	0.675	140.3	87.1	94.8	33.3	117.2	146.3	157.5	89.5	83.9	87.9	110	84.4	89.9	33.3	16.191	0	108.063	12
FALSE	High	Master Protein	A0A2R8Y891	ATP-dependent 6-phosphofructokinase OS=Homo sapiens OX=9606 GN=PFKM PE=1 SV=1	FALSE	TRUE	0	73.068	19.7055	16	24	14	1	883	96.846	8.12	High	High	High	High	High	High	High	High	High	High		1.427	1.471	71.9	102.6	105.7	159.4	68.1	72	75.5	102.1	104.5	101.1	103.2	105.1	108.9	159.4	1.7	0	76.5743	16
FALSE	High	Master Protein	O60256	Phosphoribosyl pyrophosphate synthase-associated protein 2 OS=Homo sapiens OX=9606 GN=PRPSAP2 PE=1 SV=1	FALSE	TRUE	0	73.0654	66.3957	17	26	14	1	369	40.899	7.44	High	High	High	High	High	High	High	High	High	High	Acetyl [N-Term]; Phospho [S219(80)]	1.393	1.434	74.8	104.2	107.3	141.3	71.4	74.2	78.8	103	105.7	103.9	106.5	106	109.2	141.3	6.017	3	76.7158	17
FALSE	High	Master Protein	Q86W92	Liprin-beta-1 OS=Homo sapiens OX=9606 GN=PPFIBP1 PE=1 SV=2	FALSE	TRUE	0	73.0601	22.7498	18	23	18	1	1011	113.952	5.55	High	High	High	High	High	High	High	High	High	High		1.008	1.003	103.6	104.5	104	63.8	98.3	100.9	111.6	105.5	105.5	102.4	104.6	103.4	103.9	63.8	1.212	0	78.5005	18
FALSE	High	Master Protein	Q96EY7	Pentatricopeptide repeat domain-containing protein 3, mitochondrial OS=Homo sapiens OX=9606 GN=PTCD3 PE=1 SV=3	FALSE	TRUE	0	72.7411	32.5109	15	25	15	1	689	78.5	6.42	High	High	High	High	High	High	High	High	High	High		1.502	1.543	65.3	98.1	100.8	207.2	62	65.9	68.1	96.3	101.1	97	99.6	99.4	103.4	207.2	1.929	0	82.6307	15
FALSE	High	Master Protein	P99999	Cytochrome c OS=Homo sapiens OX=9606 GN=CYCS PE=1 SV=2	FALSE	TRUE	0	72.6982	59.0476	11	43	11	1	105	11.741	9.57	High	High	High	High	High	High	High	High	High	High		0.548	0.542	150.9	82.6	81.7	54.2	168.3	180	104.3	79.9	87.9	80.1	85.5	80.2	79.6	54.2	999	0	114.696	11
FALSE	High	Master Protein	Q5JRX3	Presequence protease, mitochondrial OS=Homo sapiens OX=9606 GN=PITRM1 PE=1 SV=3	FALSE	TRUE	0	72.6624	23.5294	21	25	21	1	1037	117.338	6.92	High	High	High	High	High	High	High	High	High	High		1.555	1.581	77.7	120.8	122.9	35.8	73.7	79.5	79.9	116.6	123.7	122.2	113.5	127.6	127.4	35.8	1.259	0	72.6617	21
FALSE	High	Master Protein	P49756	RNA-binding protein 25 OS=Homo sapiens OX=9606 GN=RBM25 PE=1 SV=3	FALSE	TRUE	0	72.6002	32.2657	23	26	22	1	843	100.124	6.32	High	High	High	High	High	High	High	High	High	High	Phospho [S677(99)]	0.882	0.877	114.4	101	100.3	52.8	112.5	140.7	90	99.1	104.1	99.8	102.8	98.1	100.1	52.8	4.436	1	79.3059	23
FALSE	High	Master Protein	P07205	Phosphoglycerate kinase 2 OS=Homo sapiens OX=9606 GN=PGK2 PE=1 SV=3	FALSE	TRUE	0	72.5323	17.7458	7	33	1	1	417	44.767	8.54	High	High	High	High	High	High	High	High	High	Not Found		0.748	0.69	136.7	102.2	94.4		123	139.2	147.9	91.7	100.2	114.8	88.2	93.6	101.3		5.105	0	104.302	7
FALSE	High	Master Protein	Q09028	Histone-binding protein RBBP4 OS=Homo sapiens OX=9606 GN=RBBP4 PE=1 SV=3	FALSE	TRUE	0	72.4389	30.8235	12	26	5	1	425	47.626	4.89	High	High	High	High	High	High	High	High	High	High		0.827	0.845	109.9	90.9	92.8	118.9	115.4	104.5	109.9	93.3	93.5	86	101.4	88.9	88.3	118.9	14.849	0	82.6121	12
FALSE	High	Master Protein	O15231	Zinc finger protein 185 OS=Homo sapiens OX=9606 GN=ZNF185 PE=1 SV=3	FALSE	TRUE	0	72.4353	43.6865	24	27	24	1	689	73.48	7.01	High	High	High	High	High	High	High	High	High	High		0.796	0.798	115.3	91.8	92	102.6	113.6	111.8	120.5	88.8	92.2	94.5	94.1	89.3	92.6	102.6	2.241	0	78.7848	24
FALSE	High	Master Protein	P48047	ATP synthase subunit O, mitochondrial OS=Homo sapiens OX=9606 GN=ATP5PO PE=1 SV=1	FALSE	TRUE	0	72.283	61.5023	11	25	11	1	213	23.263	9.96	High	High	High	High	High	High	High	High	High	High		0.577	0.584	146.5	84.5	85.6	50.2	142.7	164.7	131.9	80.3	82.7	90.6	84.4	81.7	90.6	50.2	42.94	0	90.2348	11
FALSE	High	Master Protein	Q13618	Cullin-3 OS=Homo sapiens OX=9606 GN=CUL3 PE=1 SV=2	FALSE	TRUE	0	72.1854	27.0833	20	24	20	1	768	88.873	8.48	High	High	High	High	High	High	High	High	High	High		1.567	1.621	70.5	110.5	114.3	113.9	66.5	73.3	71.8	109	112.1	110.5	107.8	114.9	120.3	113.9	1.955	0	72.6477	20
FALSE	High	Master Protein	A0A087WT44	Heme oxygenase 2 OS=Homo sapiens OX=9606 GN=HMOX2 PE=1 SV=1	FALSE	TRUE	0	72.168	45.9459	16	22	16	1	370	41.643	5.44	High	High	High	High	High	High	High	High	High	High		1.761	1.696	63.2	111.3	107.2	155	60.1	62.2	67.2	114	120.4	99.4	97.7	106.9	117	155	9	0	66.2593	16
FALSE	High	Master Protein	Q9NQG5	Regulation of nuclear pre-mRNA domain-containing protein 1B OS=Homo sapiens OX=9606 GN=RPRD1B PE=1 SV=1	FALSE	TRUE	0	72.0928	41.1043	13	24	13	1	326	36.877	5.97	High	High	High	High	High	High	High	High	High	High	Phospho [S134(90.2)]	0.781	0.777	117	91.4	90.9	102.2	116.9	113.9	120.1	86.6	89.9	97.7	90.4	91	91.4	102.2	15.681	0	81.3617	13
FALSE	High	Master Protein	P05362	Intercellular adhesion molecule 1 OS=Homo sapiens OX=9606 GN=ICAM1 PE=1 SV=2	FALSE	TRUE	0	71.993	26.1278	12	29	12	1	532	57.789	7.99	High	High	High	High	High	High	High	High	High	High		2.062	2.349	52.2	107.6	122.5	153.2	50.4	51.8	54.4	94.6	102.6	125.6	89.6	136	142	153.2	4.012	0	89.3702	12
FALSE	High	Master Protein	P63220	40S ribosomal protein S21 OS=Homo sapiens OX=9606 GN=RPS21 PE=1 SV=1	FALSE	TRUE	0	71.917	65.0602	7	32	7	1	83	9.106	8.5	High	High	High	High	High	High	High	High	High	High	Acetyl [N-Term]	0.676	0.665	119.9	81	79.8	157.8	120.7	115.3	123.7	77	81.6	84.5	81.8	79.4	78.1	157.8	999	0	105.802	7
FALSE	High	Master Protein	O76070	Gamma-synuclein OS=Homo sapiens OX=9606 GN=SNCG PE=1 SV=2	FALSE	TRUE	0	71.8112	88.189	13	28	13	1	127	13.323	4.86	High	High	High	High	High	High	High	High	High	High		0.715	0.693	130.2	93.2	90.2	59.1	135.2	123.8	131.7	93.2	92.3	94	93.7	89.2	87.8	59.1	214.443	0	95.411	13
FALSE	High	Master Protein	Q9P287	BRCA2 and CDKN1A-interacting protein OS=Homo sapiens OX=9606 GN=BCCIP PE=1 SV=1	FALSE	TRUE	0	71.7965	51.5924	14	31	14	1	314	35.957	4.61	High	High	High	High	High	High	High	High	High	High		0.816	0.801	119.3	97.3	95.5	64	117.7	116.8	123.3	96.4	95	100.4	97.8	91.4	97.3	64	14.849	0	79.9631	14
FALSE	High	Master Protein	P07203	Glutathione peroxidase 1 OS=Homo sapiens OX=9606 GN=GPX1 PE=1 SV=4	FALSE	TRUE	0	71.7467	69.4581	12	25	12	1	203	22.075	6.55	High	High	High	High	High	High	High	High	High	High		0.603	0.583	150.4	90.7	87.8	13.3	154.7	145.4	151.3	91.7	91.1	89.2	95.4	81.2	86.7	13.3	67.129	0	72.8775	12
FALSE	High	Master Protein	D6RER5	Septin-11 OS=Homo sapiens OX=9606 GN=SEPTIN11 PE=1 SV=1	FALSE	TRUE	0	71.4906	42.1296	15	33	6	1	432	49.777	6.68	High	High	High	High	High	High	High	High	High	High		1.007	0.993	103.8	104.5	103	66	105.3	100.3	105.7	101	101	111.5	101	102.3	105.8	66	7.377	9	99.6604	15
FALSE	High	Master Protein	P51148	Ras-related protein Rab-5C OS=Homo sapiens OX=9606 GN=RAB5C PE=1 SV=2	FALSE	TRUE	0	71.4347	78.7037	12	28	9	1	216	23.468	8.41	High	High	High	High	High	High	High	High	High	High		1.674	1.643	62.2	104.1	102.2	194.6	61.3	62.8	62.5	105.2	107.8	99.3	95	117.9	93.6	194.6	30.623	3	91.5639	12
FALSE	High	Master Protein	J3KR44	Ubiquitin thioesterase OS=Homo sapiens OX=9606 GN=OTUB1 PE=1 SV=2	FALSE	TRUE	0	71.4034	53.6765	11	24	11	1	272	31.421	5	High	High	High	High	High	High	High	High	High	High		1.237	1.306	83.7	103.5	109.3	110.3	81.4	81.8	87.9	102.4	101.4	106.9	108.6	106.6	112.7	110.3	17.478	0	84.2563	11
FALSE	High	Master Protein	Q8N6H7	ADP-ribosylation factor GTPase-activating protein 2 OS=Homo sapiens OX=9606 GN=ARFGAP2 PE=1 SV=1	FALSE	TRUE	0	71.397	33.3973	17	22	13	1	521	56.685	7.99	High	High	High	High	High	High	High	High	High	High		0.774	0.709	123.6	95.7	87.6	79.6	103.7	138	129.1	97.5	99.6	89.9	98.9	78.1	85.7	79.6	3.329	4	74.002	17
FALSE	High	Master Protein	Q96EP5	DAZ-associated protein 1 OS=Homo sapiens OX=9606 GN=DAZAP1 PE=1 SV=1	FALSE	TRUE	0	71.3757	36.6093	10	30	10	1	407	43.356	8.56	High	High	High	High	High	High	High	High	High	High	Acetyl [N-Term]	0.797	0.801	117.6	93.8	94.2	83.2	114.8	112.5	125.5	90.7	95.5	95.1	95.5	97.1	90.1	83.2	25.827	0	87.1502	10
FALSE	High	Master Protein	Q92734	Protein TFG OS=Homo sapiens OX=9606 GN=TFG PE=1 SV=2	FALSE	TRUE	0	71.3387	43.75	12	26	12	1	400	43.421	5.1	High	High	High	High	High	High	High	High	High	High	Acetyl [N-Term]	0.657	0.665	138	90.6	91.8	38.6	147.2	165.9	100.9	84.1	86.7	101.1	89.7	89.4	96.3	38.6	48.239	0	86.1929	12
FALSE	High	Master Protein	P48449	Lanosterol synthase OS=Homo sapiens OX=9606 GN=LSS PE=1 SV=1	FALSE	TRUE	0	71.3077	31.4208	19	24	19	1	732	83.255	6.61	High	High	High	High	High	High	High	High	High	High		1.818	1.656	65.4	118.9	108.2	122.6	60.4	67.1	68.7	127.7	131.2	97.7	117	101.2	106.5	122.6	2.849	0	74.6192	19
FALSE	High	Master Protein	Q9NZL9	Methionine adenosyltransferase 2 subunit beta OS=Homo sapiens OX=9606 GN=MAT2B PE=1 SV=1	FALSE	TRUE	0	71.3035	52.994	17	27	17	1	334	37.528	7.36	High	High	High	High	High	High	High	High	High	High		1.085	1.11	90.4	98.1	100.3	133.5	87.6	90.8	92.8	94.5	95.9	103.9	105	93.1	102.9	133.5	11.452	0	76.7928	17
FALSE	High	Master Protein	Q13151	Heterogeneous nuclear ribonucleoprotein A0 OS=Homo sapiens OX=9606 GN=HNRNPA0 PE=1 SV=1	FALSE	TRUE	0	71.2638	49.1803	14	31	13	1	305	30.822	9.29	High	High	High	High	High	High	High	High	High	High	Acetyl [N-Term]	0.862	0.89	106	91.4	94.4	124.5	104.7	104	109.3	91.4	95.8	87	97.3	97.5	88.4	124.5	33.145	0	100.315	14
FALSE	High	Master Protein	P02795	Metallothionein-2 OS=Homo sapiens OX=9606 GN=MT2A PE=1 SV=1	FALSE	TRUE	0	71.1451	67.2131	4	59	1	1	61	6.037	7.83	High	High	High	High	High	High	High	High	High	High	Acetyl [N-Term]; Phospho [S6(97.5)]	0.744	0.766	96.2	71.5	73.6	276	102.7	90.2	95.6	62.8	64.8	87	67.4	78.5	75.1	276	2.15443e+07	6	138.815	4
FALSE	High	Master Protein	P12830	Cadherin-1 OS=Homo sapiens OX=9606 GN=CDH1 PE=1 SV=3	FALSE	TRUE	0	71.1331	18.3673	12	21	10	1	882	97.396	4.73	High	High	High	High	High	High	High	High	High	High		1.333	1.387	77.9	103.8	108	130.8	71.5	80.8	81.4	97.2	101.6	112.7	91.8	111.7	120.6	130.8	2.57	0	73.9979	12
FALSE	High	Master Protein	P17931	Galectin-3 OS=Homo sapiens OX=9606 GN=LGALS3 PE=1 SV=5	FALSE	TRUE	0	71.0704	42.4	10	27	10	1	250	26.136	8.56	High	High	High	High	High	High	High	High	High	High		0.852	0.909	111.3	94.8	101.2	78.1	110.5	108.4	115.1	87.9	95.5	101.1	94.4	108	101.1	78.1	122.285	0	76.066	10
FALSE	High	Master Protein	H7C1M2	Protein SON (Fragment) OS=Homo sapiens OX=9606 GN=SON PE=1 SV=1	FALSE	FALSE	0	70.9652	18.088	18	25	1	1	1454	159.92	9.13	High	High	High	High	High	High	High	High	High	High	Phospho [T544(83.1)]	0.813	0.848	120.2	97.7	101.9	40.7	110.6	119.6	130.3	96.2	104.8	92.1	99.6	107.8	98.2	40.7	1.212	0	72.6239	18
FALSE	High	Master Protein	Q9Y2W2	WW domain-binding protein 11 OS=Homo sapiens OX=9606 GN=WBP11 PE=1 SV=1	FALSE	TRUE	0	70.9594	29.9532	19	28	19	1	641	69.954	8.38	High	High	High	High	High	High	High	High	High	High		0.582	0.551	145.7	84.8	80.2	67.8	148.6	164.4	124.1	82.6	86.7	85.1	87.3	73.7	79.6	67.8	5.31	0	80.6995	19
FALSE	High	Master Protein	Q9Y6D5	Brefeldin A-inhibited guanine nucleotide-exchange protein 2 OS=Homo sapiens OX=9606 GN=ARFGEF2 PE=1 SV=3	FALSE	TRUE	0	70.9573	14.1737	23	26	14	1	1785	201.909	6.33	High	High	High	High	High	High	High	High	High	High		1.572	1.606	72.4	113.9	116.3	92.1	67.2	74.8	75.3	115.3	121.2	105.2	114.2	117.7	117.1	92.1	0.688	8	74.8625	23
FALSE	High	Master Protein	Q92922	SWI/SNF complex subunit SMARCC1 OS=Homo sapiens OX=9606 GN=SMARCC1 PE=1 SV=3	FALSE	TRUE	0	70.934	20.724	18	26	11	1	1105	122.79	5.76	High	High	High	High	High	High	High	High	High	High		0.943	0.895	107.2	101.1	96	87	95.1	114.2	112.5	104.8	108.7	89.7	107.4	88.8	91.8	87	1.349	0	80.7974	18
FALSE	High	Master Protein	Q2TAY7	WD40 repeat-containing protein SMU1 OS=Homo sapiens OX=9606 GN=SMU1 PE=1 SV=2	FALSE	TRUE	0	70.9274	29.2398	15	25	15	1	513	57.507	7.18	High	High	High	High	High	High	High	High	High	High		1.155	1.161	85.8	99.1	99.6	146.4	80.9	86.7	89.7	99.5	102.7	95.2	102.3	97.8	98.7	146.4	3.642	0	76.286	15
FALSE	High	Master Protein	Q16831	Uridine phosphorylase 1 OS=Homo sapiens OX=9606 GN=UPP1 PE=1 SV=1	FALSE	TRUE	0	70.921	46.7742	14	24	14	1	310	33.912	7.88	High	High	High	High	High	High	High	High	High	High		1.577	1.726	65.3	103	112.8	156.5	60.3	69.5	66.2	90.6	92.7	125.8	93.2	119.3	125.9	156.5	11.589	0	73.9536	14
FALSE	High	Master Protein	P49750	YLP motif-containing protein 1 OS=Homo sapiens OX=9606 GN=YLPM1 PE=1 SV=4	FALSE	TRUE	0	70.9149	12.4418	20	23	19	1	2146	241.495	6.55	High	High	High	High	High	High	High	High	High	High		0.777	0.745	118.1	91.7	88	106.5	111.8	119	123.5	90	93.4	91.8	90.3	84.5	89.3	106.5	0.62	1	70.7377	20
FALSE	High	Master Protein	Q03135	Caveolin-1 OS=Homo sapiens OX=9606 GN=CAV1 PE=1 SV=4	FALSE	TRUE	0	70.8744	56.1798	11	32	11	1	178	20.458	6.02	High	High	High	High	High	High	High	High	High	High		2.315	2.279	50.9	117.7	115.9	146.5	49	51.6	52	119.5	123.8	109.9	108.6	123.5	115.7	146.5	99	0	98.2052	11
FALSE	High	Master Protein	P35573	Glycogen debranching enzyme OS=Homo sapiens OX=9606 GN=AGL PE=1 SV=3	FALSE	TRUE	0	70.8649	16.6449	25	26	25	1	1532	174.652	6.76	High	High	High	High	High	High	High	High	High	High		1.502	1.488	81.1	121.8	120.7	29.5	75.8	81.8	85.7	121.6	122	121.7	119	119.5	123.5	29.5	0.809	0	74.7648	25
FALSE	High	Master Protein	Q8N684	Cleavage and polyadenylation specificity factor subunit 7 OS=Homo sapiens OX=9606 GN=CPSF7 PE=1 SV=1	FALSE	TRUE	0	70.8304	39.4904	16	25	16	1	471	52.018	8	High	High	High	High	High	High	High	High	High	High	Phospho [T203(95.6)]	0.688	0.691	137.1	94.4	94.7	21.6	131.4	131.7	148.2	91.8	95.7	95.6	99	92.1	92.9	21.6	5.31	0	75.3141	16
FALSE	High	Master Protein	O75822	Eukaryotic translation initiation factor 3 subunit J OS=Homo sapiens OX=9606 GN=EIF3J PE=1 SV=2	FALSE	TRUE	0	70.6386	36.8217	12	28	12	1	258	29.045	4.83	High	High	High	High	High	High	High	High	High	High		0.599	0.601	140.5	84.1	84.5	72.7	145.1	135.8	140.7	85.8	81.7	84.8	89.6	80.8	83.1	72.7	26.384	0	92.1187	12
FALSE	High	Master Protein	O75828	Carbonyl reductase [NADPH] 3 OS=Homo sapiens OX=9606 GN=CBR3 PE=1 SV=3	FALSE	TRUE	0	70.622	54.1516	12	23	9	1	277	30.831	6.18	High	High	High	High	High	High	High	High	High	High		1.091	1.106	90.4	98.6	100	133.1	91.1	87.9	92.1	92.8	96.2	106.9	97.4	99.8	102.7	133.1	7.031	0	76.0446	12
FALSE	High	Master Protein	P34955	SWISS-PROT:P34955 (Bos taurus) Alpha-1-antiproteinase precursor	TRUE	FALSE	0	70.5051	32.9327	16	28	16	1	416	46.075	6.52	High	High	High	High	High	High	High	High	High	High		1.09	1.022	96	104.6	98.1	104.2	125.2	76.1	86.6	110.9	104.6	98.1	85.6	120.5	88.1	104.2	6.11	0	91.8748	16
FALSE	High	Master Protein	P61353	60S ribosomal protein L27 OS=Homo sapiens OX=9606 GN=RPL27 PE=1 SV=2	FALSE	TRUE	0	70.5013	54.4118	9	35	9	1	136	15.788	10.56	High	High	High	High	High	High	High	High	High	High		0.743	0.712	122.1	90.7	86.9	101	122	132.7	111.4	87	91.8	93.3	93.7	80.3	86.8	101	14677	0	95.4138	9
FALSE	High	Master Protein	O95361	Tripartite motif-containing protein 16 OS=Homo sapiens OX=9606 GN=TRIM16 PE=1 SV=3	FALSE	TRUE	0	70.4057	41.3121	17	21	17	1	564	63.915	5.49	High	High	High	High	High	High	High	High	High	High		1.251	1.243	87.2	109.2	108.5	85.3	83.7	87.8	90.2	113.7	115.2	98.6	121.9	102.8	100.7	85.3	3.329	0	64.4652	17
FALSE	High	Master Protein	O14737	Programmed cell death protein 5 OS=Homo sapiens OX=9606 GN=PDCD5 PE=1 SV=3	FALSE	TRUE	0	70.3804	61.6	8	27	8	1	125	14.276	6.04	High	High	High	High	High	High	High	High	High	High		0.495	0.465	154.6	76.5	72	90.7	162.1	167.5	134.3	75.3	74.2	80	75.4	71.1	69.4	90.7	157.489	0	91.4188	8
FALSE	High	Master Protein	Q01085	Nucleolysin TIAR OS=Homo sapiens OX=9606 GN=TIAL1 PE=1 SV=1	FALSE	TRUE	0	70.3602	36	12	23	8	1	375	41.564	7.74	High	High	High	High	High	High	High	High	High	High		0.741	0.731	123.2	91.3	90	86.4	119.9	126.3	123.4	91.4	90.9	91.6	90.9	89.4	89.8	86.4	10.22	5	75.4225	12
FALSE	High	Master Protein	P22676	Calretinin OS=Homo sapiens OX=9606 GN=CALB2 PE=2 SV=2	FALSE	TRUE	0	70.3155	54.9815	15	28	15	1	271	31.52	5.15	High	High	High	High	High	High	High	High	High	High		0.732	0.714	131.1	96	93.7	37.8	160.8	123.1	109.4	92	85.3	110.6	83.9	102	95.1	37.8	17.33	0	86.1084	15
FALSE	High	Master Protein	P55263	Adenosine kinase OS=Homo sapiens OX=9606 GN=ADK PE=1 SV=2	FALSE	TRUE	0	70.2375	48.895	13	25	13	1	362	40.52	6.7	High	High	High	High	High	High	High	High	High	High		1.225	1.292	91	111.5	117.6	39.8	93.2	88	91.8	110.4	108.1	115.9	117.4	114.4	120.9	39.8	7.254	0	81.4554	13
FALSE	High	Master Protein	Q15833	Syntaxin-binding protein 2 OS=Homo sapiens OX=9606 GN=STXBP2 PE=1 SV=2	FALSE	TRUE	0	70.2161	37.2681	18	22	18	1	593	66.41	6.55	High	High	High	High	High	High	High	High	High	High		1.294	1.342	77.1	99.7	103.4	159.4	73.6	77.2	80.4	96.7	98.7	103.8	97.4	102.2	110.7	159.4	2.075	0	69.5625	18
FALSE	High	Master Protein	Q9H583	HEAT repeat-containing protein 1 OS=Homo sapiens OX=9606 GN=HEATR1 PE=1 SV=3	FALSE	TRUE	0	70.0986	11.2873	21	23	21	1	2144	242.215	6.54	High	High	High	High	High	High	High	High	High	High		1.677	1.652	67.1	112.5	110.8	128.9	61.9	68.3	71	116.2	122.1	99.1	113.8	107	111.7	128.9	0.494	0	69.1002	21
FALSE	High	Master Protein	P06493	Cyclin-dependent kinase 1 OS=Homo sapiens OX=9606 GN=CDK1 PE=1 SV=3	FALSE	TRUE	0	70.0878	61.9529	16	27	14	1	297	34.074	8.4	High	High	High	High	High	High	High	High	High	High		1.262	1.178	89	112.3	104.8	81.8	83.2	91.8	92	118	120.2	98.7	112.9	99.1	102.5	81.8	10.159	2	85.6383	16
FALSE	High	Master Protein	P09104	Gamma-enolase OS=Homo sapiens OX=9606 GN=ENO2 PE=1 SV=3	FALSE	TRUE	0	70.0712	39.6313	12	28	9	1	434	47.239	5.03	High	High	High	High	High	High	High	High	High	High		0.774	0.828	113.9	88.1	94.3	111.2	111.3	113.6	116.7	76.9	82.6	104.9	85	98.2	99.5	111.2	4.055	0	98.5706	12
FALSE	High	Master Protein	Q12769	Nuclear pore complex protein Nup160 OS=Homo sapiens OX=9606 GN=NUP160 PE=1 SV=3	FALSE	TRUE	0	69.8633	16.2256	17	20	17	1	1436	162.017	5.5	High	High	High	High	High	High	High	High	High	High		1.584	1.594	73.4	116.3	117	79.7	70.6	73.6	76.1	116	123.6	109.3	119.8	115.1	116.2	79.7	0.931	0	61.7764	17
FALSE	High	Master Protein	Q5JRA6	Transport and Golgi organization protein 1 homolog OS=Homo sapiens OX=9606 GN=MIA3 PE=1 SV=1	FALSE	TRUE	0	69.8511	13.4242	21	26	21	1	1907	213.57	4.84	High	High	High	High	High	High	High	High	High	High		1.085	1.044	92.3	100.2	96.4	133.4	80.7	93.4	102.8	101.6	105.7	93.2	92.3	99	97.9	133.4	0.533	0	66.6146	21
FALSE	High	Master Protein	Q00688	Peptidyl-prolyl cis-trans isomerase FKBP3 OS=Homo sapiens OX=9606 GN=FKBP3 PE=1 SV=1	FALSE	TRUE	0	69.8129	45.9821	13	24	13	1	224	25.161	9.28	High	High	High	High	High	High	High	High	High	High		0.629	0.638	130.1	81.8	82.9	115.6	137.1	138.3	114.8	80.3	81.2	83.9	86.1	79.9	82.8	115.6	18.684	0	75.4673	13
FALSE	High	Master Protein	M0QYS1	60S ribosomal protein L13a (Fragment) OS=Homo sapiens OX=9606 GN=RPL13A PE=1 SV=2	FALSE	TRUE	0	69.8023	37.619	11	38	11	1	210	24.2	10.86	High	High	High	High	High	High	High	High	High	High		0.933	1.01	108	100.8	109.1	46.3	107.7	105.1	111.2	107.6	103	91.7	121.2	104.9	101.3	46.3	28.552	0	115.784	11
FALSE	High	Master Protein	P33316	Deoxyuridine 5'-triphosphate nucleotidohydrolase, mitochondrial OS=Homo sapiens OX=9606 GN=DUT PE=1 SV=4	FALSE	TRUE	0	69.7419	49.2063	9	27	9	1	252	26.547	9.36	High	High	High	High	High	High	High	High	High	High		0.654	0.63	132	86.3	83.1	95.9	135.5	126.6	133.7	91.1	90.3	77.4	97.1	76	76.3	95.9	12.111	0	94.3297	9
FALSE	High	Master Protein	Q8NBJ5	Procollagen galactosyltransferase 1 OS=Homo sapiens OX=9606 GN=COLGALT1 PE=1 SV=1	FALSE	TRUE	0	69.7312	33.2797	19	25	19	1	622	71.59	7.31	High	High	High	High	High	High	High	High	High	High		1.242	1.289	85.1	105.7	109.7	98.1	82.6	85.9	86.9	103.3	105.1	108.9	108.1	110	111.1	98.1	3.072	0	72.1691	19
FALSE	High	Master Protein	P00761 SWISS-PROT:P00761	Trypsin - Sus scrofa (Pig).	TRUE	FALSE	0	69.5976	26.8398	6	44	6	1	231	24.394	7.18	High	High	High	High	High	High	High	High	High	High		1.023	0.943	101	103.3	95.2	101.3	105.9	101.5	95.7	100.5	95.3	114.2	102.1	79.3	104.3	101.3	40.246	0	111.667	6
FALSE	High	Master Protein	P62633	Cellular nucleic acid-binding protein OS=Homo sapiens OX=9606 GN=CNBP PE=1 SV=1	FALSE	TRUE	0	69.5596	58.7571	9	26	9	1	177	19.45	7.71	High	High	High	High	High	High	High	High	High	High		0.542	0.516	149.4	81	77.1	77.7	159.5	188.3	100.2	78.9	80.8	83.1	86.7	71.3	73.3	77.7	24.119	0	74.8664	9
FALSE	High	Master Protein	Q96CX2	BTB/POZ domain-containing protein KCTD12 OS=Homo sapiens OX=9606 GN=KCTD12 PE=1 SV=1	FALSE	TRUE	0	69.4953	56	15	25	15	1	325	35.679	5.64	High	High	High	High	High	High	High	High	High	High		1.276	1.31	81.3	103.7	106.5	125.7	80.9	79.2	83.6	118.6	88	104.5	108.7	105.4	105.3	125.7	10.22	0	78.8194	15
FALSE	High	Master Protein	P09661	U2 small nuclear ribonucleoprotein A' OS=Homo sapiens OX=9606 GN=SNRPA1 PE=1 SV=2	FALSE	TRUE	0	69.4349	36.4706	10	26	10	1	255	28.398	8.62	High	High	High	High	High	High	High	High	High	High		0.714	0.718	115.7	82.6	83	156.4	112.9	113.1	121	82.1	80.7	84.9	83.2	80.2	85.5	156.4	28.286	0	79.1274	10
FALSE	High	Master Protein	Q8NFC6	Biorientation of chromosomes in cell division protein 1-like 1 OS=Homo sapiens OX=9606 GN=BOD1L1 PE=1 SV=2	FALSE	TRUE	0	69.4287	8.55457	21	22	19	1	3051	330.266	5.08	High	High	High	High	High	High	High	High	High	High		0.701	0.667	126.5	88.7	84.4	101.3	120.7	123.8	134.9	88.4	91.2	86.5	83.4	86.5	83.4	101.3	0.381	2	61.8705	21
FALSE	High	Master Protein	Q96JH7	Deubiquitinating protein VCIP135 OS=Homo sapiens OX=9606 GN=VCPIP1 PE=1 SV=2	FALSE	TRUE	0	69.3747	20.7038	19	23	19	1	1222	134.236	7.2	High	High	High	High	High	High	High	High	High	High	Phospho [S768(98)]	1.277	1.31	84.8	108.3	111.1	87.2	78.1	85.5	90.9	103.8	107.3	114	104.4	111.4	117.5	87.2	0.884	0	62.7454	19
FALSE	High	Master Protein	Q92597	Protein NDRG1 OS=Homo sapiens OX=9606 GN=NDRG1 PE=1 SV=1	FALSE	TRUE	0	69.3148	33.7563	8	24	8	1	394	42.808	5.82	High	High	High	High	High	High	High	High	High	High	Phospho [S330(99.9)]	1.828	2.204	59.4	108.5	130.8	103.7	57.1	59	62.1	82.8	81.1	161.7	81.6	142.9	168.1	103.7	12.111	0	74.6872	8
FALSE	High	Master Protein	O60271	C-Jun-amino-terminal kinase-interacting protein 4 OS=Homo sapiens OX=9606 GN=SPAG9 PE=1 SV=4	FALSE	TRUE	0	69.2728	17.5625	19	25	19	1	1321	146.115	5.15	High	High	High	High	High	High	High	High	High	High	Acetyl [N-Term]	1.374	1.394	82.6	113.5	115.1	66.4	76.6	85.2	85.9	108.6	111.3	120.6	106.6	116.6	122.1	66.4	0.955	0	74.2285	19
FALSE	High	Master Protein	O60568	Multifunctional procollagen lysine hydroxylase and glycosyltransferase LH3 OS=Homo sapiens OX=9606 GN=PLOD3 PE=1 SV=1	FALSE	TRUE	0	69.1957	29.6748	19	28	19	1	738	84.731	6.05	High	High	High	High	High	High	High	High	High	High		1.341	1.365	78.2	104.9	106.8	130.5	72.6	80	82	100.8	103.3	110.5	99.4	109.1	111.8	130.5	1.938	0	79.1949	19
FALSE	High	Master Protein	P50552	Vasodilator-stimulated phosphoprotein OS=Homo sapiens OX=9606 GN=VASP PE=1 SV=3	FALSE	TRUE	0	69.1585	43.1579	14	27	14	1	380	39.805	8.94	High	High	High	High	High	High	High	High	High	High		0.913	0.943	101.2	92.4	95.4	132.9	98.4	99.3	105.9	87.8	90.7	98.8	90.8	96.1	99.2	132.9	10.365	0	91.8482	14
FALSE	High	Master Protein	E9PB61	THO complex subunit 4 OS=Homo sapiens OX=9606 GN=ALYREF PE=1 SV=1	FALSE	TRUE	0	69.1301	41.2879	8	26	8	1	264	27.541	11.05	High	High	High	High	High	High	High	High	High	High		0.701	0.668	128.5	90.1	85.9	86.4	130.6	126.9	128.1	91.1	92.3	86.9	88.4	79.9	89.4	86.4	14.399	0	92.1194	8
FALSE	High	Master Protein	Q3LXA3	Triokinase/FMN cyclase OS=Homo sapiens OX=9606 GN=TKFC PE=1 SV=2	FALSE	TRUE	0	68.8711	30.4348	13	20	13	1	575	58.91	7.49	High	High	High	High	High	High	High	High	High	High		1.475	1.491	77.6	114.5	115.8	76.1	71.6	78.6	82.7	111.3	115.9	116.4	112.2	115.2	120	76.1	2.765	0	74.3717	13
FALSE	High	Master Protein	B4E0Y9	Serine/threonine-protein kinase 26 OS=Homo sapiens OX=9606 GN=STK26 PE=1 SV=1	FALSE	TRUE	0	68.8137	36.9863	15	22	9	1	438	49.153	5.68	High	High	High	High	High	High	High	High	High	High		1.043	1.049	103.6	108.1	108.7	38.5	100.6	101.4	109	106.2	106.1	112.1	106.7	106.8	112.7	38.5	4.995	6	71.2374	15
FALSE	High	Master Protein	P53634	Dipeptidyl peptidase 1 OS=Homo sapiens OX=9606 GN=CTSC PE=1 SV=2	FALSE	TRUE	0	68.797	31.1015	11	24	11	1	463	51.82	6.99	High	High	High	High	High	High	High	High	High	High		0.936	0.936	108.8	101.8	101.8	62.7	106.9	105.6	113.9	89.4	87	129.1	93.6	110.2	101.6	62.7	5.918	0	77.7215	11
FALSE	High	Master Protein	Q9BZF9	Uveal autoantigen with coiled-coil domains and ankyrin repeats OS=Homo sapiens OX=9606 GN=UACA PE=1 SV=2	FALSE	TRUE	0	68.7741	16.8785	25	27	25	1	1416	162.404	7.03	High	High	High	High	High	High	High	High	High	High		0.97	0.947	101	97.9	95.6	116.6	92.3	102.5	108.1	95.9	96.4	101.5	96.2	91.8	98.7	116.6	0.741	0	81.488	25
FALSE	High	Master Protein	P62244	40S ribosomal protein S15a OS=Homo sapiens OX=9606 GN=RPS15A PE=1 SV=2	FALSE	TRUE	0	68.7292	71.5385	9	26	3	1	130	14.83	10.13	High	High	High	High	High	High	High	High	High	High		1.345	1.224	82.7	111.2	101.2	114.7	67	90	91.1	127.8	87.3	118.5	98.3	96	109.4	114.7	150.991	0	78.1895	9
FALSE	High	Master Protein	P17301	Integrin alpha-2 OS=Homo sapiens OX=9606 GN=ITGA2 PE=1 SV=1	FALSE	TRUE	0	68.6992	17.4428	16	22	3	1	1181	129.214	5.31	High	High	High	High	High	High	High	High	High	High		1.901	2.058	52.8	100.4	108.8	213.9	48.3	55	55.3	93.5	98.4	109.3	90.2	118.7	117.3	213.9	1.409	14	68.5418	16
FALSE	High	Master Protein	P0CG39	POTE ankyrin domain family member J OS=Homo sapiens OX=9606 GN=POTEJ PE=3 SV=1	FALSE	TRUE	0	68.6959	8.95954	7	58	1	1	1038	117.315	5.97	High	High	High	High	High	High	High	High	High	High		1.345	1.211	87	117	105.3	72.3	71.7	91.4	97.8	121.4	115.7	113.9	105.5	106.7	103.6	72.3	0.981	0	169.14	7
FALSE	High	Master Protein	Q9BPX3	Condensin complex subunit 3 OS=Homo sapiens OX=9606 GN=NCAPG PE=1 SV=1	FALSE	TRUE	0	68.6486	18.7192	17	24	17	1	1015	114.262	5.59	High	High	High	High	High	High	High	High	High	High		1.447	1.392	77.1	111.6	107.3	112	72.4	78.9	80.1	115.3	120.4	99	114	104.1	103.9	112	1.471	0	72.6928	17
FALSE	High	Master Protein	Q01469	Fatty acid-binding protein 5 OS=Homo sapiens OX=9606 GN=FABP5 PE=1 SV=3	FALSE	TRUE	0	68.6187	58.5185	9	31	9	1	135	15.155	7.01	High	High	High	High	High	High	High	High	High	High		0.55	0.569	145.4	80	82.7	75.5	152.1	139.7	144.4	77.3	77.6	85.2	80.7	88.3	79.1	75.5	157.489	0	83.5031	9
FALSE	High	Master Protein	P28070	Proteasome subunit beta type-4 OS=Homo sapiens OX=9606 GN=PSMB4 PE=1 SV=4	FALSE	TRUE	0	68.6051	50.3788	9	22	9	1	264	29.185	5.97	High	High	High	High	High	High	High	High	High	High		0.85	0.864	112.7	95.8	97.3	82.9	112.9	108.7	116.3	90.7	92.2	104.3	95.2	96.2	100.5	82.9	52.367	0	68.1523	9
FALSE	High	Master Protein	Q99471	Prefoldin subunit 5 OS=Homo sapiens OX=9606 GN=PFDN5 PE=1 SV=2	FALSE	TRUE	0	68.5601	67.5325	9	25	9	1	154	17.317	6.33	High	High	High	High	High	High	High	High	High	High		0.577	0.522	148.1	85.5	77.3	67.2	156.6	137.8	149.9	86	80.7	89.9	78.1	81.5	72.4	67.2	78.433	0	76.908	9
FALSE	High	Master Protein	Q9UN37	Vacuolar protein sorting-associated protein 4A OS=Homo sapiens OX=9606 GN=VPS4A PE=1 SV=1	FALSE	TRUE	0	68.3581	38.4439	17	26	12	1	437	48.867	7.8	High	High	High	High	High	High	High	High	High	High		0.659	0.669	134.9	88.9	90.3	57.8	139.2	127.8	137.6	88.6	90.6	87.6	95.2	85.1	90.5	57.8	3.642	4	80.4217	17
FALSE	High	Master Protein	P84098	60S ribosomal protein L19 OS=Homo sapiens OX=9606 GN=RPL19 PE=1 SV=1	FALSE	TRUE	0	68.3513	38.7755	12	45	12	1	196	23.451	11.47	High	High	High	High	High	High	High	High	High	High		0.797	0.793	121	96.5	95.9	59.7	133	121.3	108.8	107.8	92.9	88.6	109.2	85.8	92.8	59.7	773.264	0	92.3777	12
FALSE	High	Master Protein	Q6YHK3	CD109 antigen OS=Homo sapiens OX=9606 GN=CD109 PE=1 SV=2	FALSE	TRUE	0	68.283	17.0934	19	22	19	1	1445	161.587	5.85	High	High	High	High	High	High	High	High	High	High		1.391	1.445	79.7	110.9	115.3	82.2	75.3	79.9	83.9	106.1	108.7	118	108.2	116.4	121.2	82.2	0.859	0	65.9307	19
FALSE	High	Master Protein	Q14694	Ubiquitin carboxyl-terminal hydrolase 10 OS=Homo sapiens OX=9606 GN=USP10 PE=1 SV=2	FALSE	TRUE	0	68.2745	29.5739	17	22	17	1	798	87.08	5.31	High	High	High	High	High	High	High	High	High	High		1.133	1.125	98	111	110.2	42.1	94	99.6	100.5	112.4	116.6	104.1	116.2	107.1	107.4	42.1	2.252	0	71.7078	17
FALSE	High	Master Protein	P61019	Ras-related protein Rab-2A OS=Homo sapiens OX=9606 GN=RAB2A PE=1 SV=1	FALSE	TRUE	0	68.2381	53.3019	10	20	3	1	212	23.531	6.54	High	High	High	High	High	High	High	High	High	High		1.94	1.969	61.5	119.3	121.1	94.2	60.4	61.1	62.9	120	122.2	115.8	110.8	122.3	130.2	94.2	17.478	7	69.3926	10
FALSE	High	Master Protein	P23919	Thymidylate kinase OS=Homo sapiens OX=9606 GN=DTYMK PE=1 SV=4	FALSE	TRUE	0	68.1723	62.7358	14	28	14	1	212	23.804	8.27	High	High	High	High	High	High	High	High	High	High		0.932	0.937	110.8	103.3	103.9	45.9	108.6	109.3	114.6	100.9	102.7	106.4	107.5	99.1	105	45.9	17.957	0	79.5559	14
FALSE	High	Master Protein	Q9UMX0	Ubiquilin-1 OS=Homo sapiens OX=9606 GN=UBQLN1 PE=1 SV=2	FALSE	TRUE	0	68.0858	23.4295	11	22	5	1	589	62.479	5.11	High	High	High	High	High	High	High	High	High	High		0.633	0.592	136	86.1	80.5	92	136.5	125.7	145.9	85.7	83	89.7	82.5	81.2	77.7	92	14.399	7	69.6924	11
FALSE	High	Master Protein	Q2NL82	Pre-rRNA-processing protein TSR1 homolog OS=Homo sapiens OX=9606 GN=TSR1 PE=1 SV=1	FALSE	TRUE	0	68.0738	26.1194	16	21	16	1	804	91.752	7.42	High	High	High	High	High	High	High	High	High	High		1.152	1.101	96.2	110.8	105.9	60.9	89.3	99	100.4	113.7	119.8	99	117.6	99	101.2	60.9	2.57	0	66.5454	16
FALSE	High	Master Protein	Q8N3D4	EH domain-binding protein 1-like protein 1 OS=Homo sapiens OX=9606 GN=EHBP1L1 PE=1 SV=2	FALSE	TRUE	0	68.0612	18.3191	19	21	18	1	1523	161.756	4.83	High	High	High	High	High	High	High	High	High	High		1.245	1.179	84.3	104.9	99.4	134.3	76.2	87.4	89.2	100.8	112.7	101.3	98.6	97.9	101.7	134.3	0.766	1	66.9588	19
FALSE	High	Master Protein	A0A494C028	Protein DEK OS=Homo sapiens OX=9606 GN=DEK PE=1 SV=1	FALSE	TRUE	0	68.0404	31.0526	14	31	14	1	380	43.23	8.57	High	High	High	High	High	High	High	High	High	High		0.656	0.638	136.4	89.4	87.1	61.4	134.7	133.7	140.7	89.8	92.5	86	90.9	84.6	85.7	61.4	11.115	0	82.283	14
FALSE	High	Master Protein	Q15418	Ribosomal protein S6 kinase alpha-1 OS=Homo sapiens OX=9606 GN=RPS6KA1 PE=1 SV=2	FALSE	TRUE	0	67.97	27.0748	17	25	11	1	735	82.671	7.83	High	High	High	High	High	High	High	High	High	High		1.421	1.438	78.8	111.9	113.2	88.3	73.8	82.2	80.2	110.2	117.6	107.9	110.5	114.7	114.4	88.3	2.162	0	81.5381	17
FALSE	High	Master Protein	Q5JTV8	Torsin-1A-interacting protein 1 OS=Homo sapiens OX=9606 GN=TOR1AIP1 PE=1 SV=2	FALSE	TRUE	0	67.9305	22.2985	13	22	12	1	583	66.208	8.18	High	High	High	High	High	High	High	High	High	High		1.672	1.665	73.7	123.3	122.8	40.5	72.2	70	79	124.8	130	115.2	102.8	130.8	134.7	40.5	3.252	2	69.1365	13
FALSE	High	Master Protein	P05114	Non-histone chromosomal protein HMG-14 OS=Homo sapiens OX=9606 GN=HMGN1 PE=1 SV=3	FALSE	TRUE	0	67.8498	58	8	23	8	1	100	10.653	9.6	High	High	High	High	High	High	High	High	High	High		0.695	0.622	130	90.4	80.9	96	127.2	121.2	141.6	92.3	84.8	94.2	73.2	86.3	83.2	96	2153.43	0	74.3817	8
FALSE	High	Master Protein	P27361	Mitogen-activated protein kinase 3 OS=Homo sapiens OX=9606 GN=MAPK3 PE=1 SV=4	FALSE	TRUE	0	67.8232	41.6887	15	30	10	1	379	43.108	6.74	High	High	High	High	High	High	High	High	High	High		1.679	1.618	69.5	116.7	112.5	103.8	62.4	70.8	75.4	112.4	116.8	121	105.4	114	118.1	103.8	8.047	0	95.0201	15
FALSE	High	Master Protein	Q15813	Tubulin-specific chaperone E OS=Homo sapiens OX=9606 GN=TBCE PE=1 SV=1	FALSE	TRUE	0	67.7489	33.7761	17	23	16	1	527	59.309	6.76	High	High	High	High	High	High	High	High	High	High		1.282	1.294	89.2	114.4	115.5	42.6	88.2	87.6	91.9	112.4	117.5	113.5	117.5	111.3	117.5	42.6	2.793	1	71.7791	17
FALSE	High	Master Protein	Q9H2P0	Activity-dependent neuroprotector homeobox protein OS=Homo sapiens OX=9606 GN=ADNP PE=1 SV=1	FALSE	TRUE	0	67.7204	19.873	19	21	19	1	1102	123.485	7.34	High	High	High	High	High	High	High	High	High	High		0.746	0.704	129.4	96.5	91	49.3	128.2	149.5	110.5	99.1	99.2	91.2	95.7	85.4	92	49.3	0.922	0	64.4906	19
FALSE	High	Master Protein	Q9Y6G9	Cytoplasmic dynein 1 light intermediate chain 1 OS=Homo sapiens OX=9606 GN=DYNC1LI1 PE=1 SV=3	FALSE	TRUE	0	67.7031	33.0784	16	21	16	1	523	56.544	6.42	High	High	High	High	High	High	High	High	High	High		0.949	0.933	107.9	102.3	100.6	67.4	103	107.2	113.5	102.8	102.5	101.7	101.1	97	103.8	67.4	3.417	0	68.1782	16
FALSE	High	Master Protein	Q8WXF1	Paraspeckle component 1 OS=Homo sapiens OX=9606 GN=PSPC1 PE=1 SV=1	FALSE	TRUE	0	67.6543	27.1511	13	25	12	1	523	58.706	6.67	High	High	High	High	High	High	High	High	High	High		0.705	0.692	125.7	88.6	87.1	95.6	128.1	127	122.2	87.1	86.2	92.7	89.1	80.8	91.3	95.6	4.179	0	86.0997	13
FALSE	High	Master Protein	P60981	Destrin OS=Homo sapiens OX=9606 GN=DSTN PE=1 SV=3	FALSE	TRUE	0	67.63	67.2727	11	34	9	1	165	18.493	7.85	High	High	High	High	High	High	High	High	High	High		0.951	0.981	106.4	101.1	104.4	64.4	110.8	101.9	106.4	97.4	104.2	101.8	108.9	107.1	97.1	64.4	57.78	0	88.1588	11
FALSE	High	Master Protein	E9PL71	Elongation factor 1-delta (Fragment) OS=Homo sapiens OX=9606 GN=EEF1D PE=1 SV=1	FALSE	FALSE	0	67.6255	57.2193	11	38	1	1	187	20.806	5.01	High	High	High	High	High	High	High	High	High	High	Phospho [S109(100)]	0.944	0.961	77.5	73.2	74.5	324.2	85.8	69.6	77.2	70.2	78.9	70.5	75.5	63.3	84.7	324.2	36.276	0	109.323	11
FALSE	High	Master Protein	Q08752	Peptidyl-prolyl cis-trans isomerase D OS=Homo sapiens OX=9606 GN=PPID PE=1 SV=3	FALSE	TRUE	0	67.6102	44.3243	17	29	16	1	370	40.738	7.21	High	High	High	High	High	High	High	High	High	High		0.811	0.814	107	86.8	87.1	157.1	105.2	105.3	110.6	86.9	85	88.5	91.8	81.2	88.4	157.1	5.31	0	82.2958	17
FALSE	High	Master Protein	Q8N4X5	Actin filament-associated protein 1-like 2 OS=Homo sapiens OX=9606 GN=AFAP1L2 PE=1 SV=1	FALSE	TRUE	0	67.5015	27.2616	18	24	18	1	818	91.243	5.31	High	High	High	High	High	High	High	High	High	High		1.362	1.446	74.2	101	107.3	152.5	71.1	72.6	78.7	98.1	100.6	104.5	98.4	116	107.5	152.5	1.938	0	70.0004	18
FALSE	High	Master Protein	P42566	Epidermal growth factor receptor substrate 15 OS=Homo sapiens OX=9606 GN=EPS15 PE=1 SV=2	FALSE	TRUE	0	67.4932	27.2321	20	21	20	1	896	98.595	4.64	High	High	High	High	High	High	High	High	High	High		0.893	0.937	111.5	99.7	104.5	53	109.6	107.7	117.4	97.2	96.2	105.5	100.2	110.5	102.7	53	1.512	0	65.5437	20
FALSE	High	Master Protein	Q92620	Pre-mRNA-splicing factor ATP-dependent RNA helicase PRP16 OS=Homo sapiens OX=9606 GN=DHX38 PE=1 SV=2	FALSE	TRUE	0	67.4442	18.7449	19	24	18	1	1227	140.415	6.54	High	High	High	High	High	High	High	High	High	High		1.269	1.22	77.8	98.7	94.8	186	69.2	81.5	82.6	95	105.4	95.6	93.2	93.8	97.5	186	0.976	1	66.2161	19
FALSE	High	Master Protein	P11766	Alcohol dehydrogenase class-3 OS=Homo sapiens OX=9606 GN=ADH5 PE=1 SV=4	FALSE	TRUE	0	67.4211	38.2353	13	28	13	1	374	39.698	7.49	High	High	High	High	High	High	High	High	High	High		1.291	1.344	80.7	104.2	108.6	119.4	82.7	78	81.5	103.6	102.3	106.8	108	108.3	109.4	119.4	10.159	0	77.1614	13
FALSE	High	Master Protein	P26232	Catenin alpha-2 OS=Homo sapiens OX=9606 GN=CTNNA2 PE=1 SV=5	FALSE	TRUE	0	67.3395	15.5299	14	21	1	1	953	105.247	5.71	High	High	High	High	High	High	High	High	High	Not Found		1.33	1.427	88.7	118	126.6		94.1	84.4	87.6	119.2	113.4	121.5	117.3	127.2	135.2		1.099	0	69.211	14
FALSE	High	Master Protein	P51665	26S proteasome non-ATPase regulatory subunit 7 OS=Homo sapiens OX=9606 GN=PSMD7 PE=1 SV=2	FALSE	TRUE	0	67.2898	32.716	9	24	9	1	324	37.002	6.77	High	High	High	High	High	High	High	High	High	High		1.235	1.217	91.2	112.7	111	55.3	83.7	92.9	97.1	110.9	114.1	112.9	112.9	105.8	114.5	55.3	17.478	0	77.1622	9
FALSE	High	Master Protein	A0A087X1Z3	Proteasome activator complex subunit 2 OS=Homo sapiens OX=9606 GN=PSME2 PE=1 SV=1	FALSE	TRUE	0	67.2841	55.1181	12	27	12	1	254	29.108	6.71	High	High	High	High	High	High	High	High	High	High		1.408	1.429	74.4	104.7	106.2	144	69.1	74.1	79.9	105.7	105.3	103.1	106.4	106	106.3	144	11.589	0	78.1922	12
FALSE	High	Master Protein	Q9NUQ8	ATP-binding cassette sub-family F member 3 OS=Homo sapiens OX=9606 GN=ABCF3 PE=1 SV=2	FALSE	TRUE	0	67.2802	23.5543	17	23	17	1	709	79.695	6.34	High	High	High	High	High	High	High	High	High	High		1.179	1.148	90.6	106.8	104	95.9	84.1	90	97.7	106.3	108.2	105.8	106	100.8	105.1	95.9	2.001	0	69.8519	17
FALSE	High	Master Protein	Q96CV9	Optineurin OS=Homo sapiens OX=9606 GN=OPTN PE=1 SV=3	FALSE	TRUE	0	67.2784	30.156	18	25	18	1	577	65.881	5.17	High	High	High	High	High	High	High	High	High	High		0.78	0.784	121.6	94.9	95.3	64.3	122	118.5	124.5	90.6	89.3	104.8	92	94.6	99.5	64.3	2.758	0	75.402	18
[truncated: 4,987 more rows]

## Sheet: >1.2,<0.83
Accession	Description	Abundance Ratio: (F1, low) / (F1, con)	Abundance Ratio: (F1, high) / (F1, con)
[truncated: 3,873 more rows]
