# Supplementary material for: Salvia chinensia Benth induces autophagy in esophageal cancer cells via AMPK/ULK1 signaling pathway
Source: Front Pharmacol. 2022 Sep 2;13:995344. doi: 10.3389/fphar.2022.995344 (PMC9478658; doi:10.3389/fphar.2022.995344)
Supplement: Supplementary file 4 [file DataSheet1.ZIP]

Archive with 2 entries (2 files):
- Analysis of the components of SJC/Identification of compounds.xlsx
- Analysis of the components of SJC/Total ion flow diagram.docx
