# Supplementary material for: Salvia chinensia Benth induces autophagy in esophageal cancer cells via AMPK/ULK1 signaling pathway
Source: Front Pharmacol. 2022 Sep 2;13:995344. doi: 10.3389/fphar.2022.995344 (PMC9478658; doi:10.3389/fphar.2022.995344)
Supplement: Supplementary file 4 [file DataSheet1.ZIP › Analysis of the components of SJC/Identification of compounds.xlsx]

## Sheet: Compounds
Name	Formula	Annotation Source: Predicted Compositions	Annotation Source: mzCloud Search	Annotation Source: mzVault Search	Annotation Source: MassList Match	FISh Coverage	Molecular Weight	RT [min]	# mzCloud Results	# mzVault Results	mzCloud Best Match	mzVault Best Match	Group Area: F1368
Stearic acid	C18 H36 O2	Full match	Full match	Full match	Full match	100	284.271	21.46	1	1	98.9	99.9	1.78756e+08
Adenosine	C10 H13 N5 O4	Full match	Full match	Full match	Full match	80.95	267.096	2.1	2	2	96.8	100	7.52348e+07
2,3,4,9-Tetrahydro-1H-β-carboline-3-carboxylic acid	C12 H12 N2 O2	Full match	Full match	No results	No results	62.22	216.09	5.995	2	0	96.4		5.28379e+07
Caprolactam	C6 H11 N O	Full match	Full match	Full match	Full match	77.14	113.084	5.337	2	2	96	96.8	2.35163e+08
Isoliquiritigenin	C15 H12 O4	Full match	Full match	Full match	Full match	70.59	256.073	13.127	6	2	96	91.7	96887.6
Betaine	C5 H11 N O2	Full match	Full match	Full match	Full match	14.29	117.079	0.63	5	4	95.9	92.8	5.96336e+07
Isoliquiritigenin	C15 H12 O4	Full match	Full match	Full match	Full match	71.7	256.072	9.39	6	2	95.6	94	1.10191e+06
Nicotinic acid	C6 H5 N O2	Full match	Full match	Full match	Full match	52.63	123.032	0.791	4	4	95.4	95.3	5.43656e+07
L-Phenylalanine	C9 H11 N O2	Full match	Full match	Full match	Full match	81.48	165.079	2.634	4	4	95.3	97.1	8.45982e+07
18-β-Glycyrrhetinic acid	C30 H46 O4	Not the top hit	Full match	Full match	Full match		470.339	17.406	2	1	95.2	82.9	5.12122e+07
Ursolic acid	C30 H48 O3	Full match	Full match	Full match	Full match		456.36	19.563	5	4	95.2	85.3	8.44908e+07
Oleanolic acid	C30 H48 O3	No match	Invalid mass	No results	No match		438.349	19.552	2	0	95.1		1.21416e+08
18-β-Glycyrrhetinic acid	C30 H46 O4	Full match	Full match	Full match	Full match		470.339	15.931	4	2	95	85.1	2.93923e+07
9-Oxo-10(E),12(E)-octadecadienoic acid	C18 H30 O3	Full match	Full match	Full match	Full match		294.219	17.058	6	2	95	92	1.76195e+08
Bis(4-ethylbenzylidene)sorbitol	C24 H30 O6	Full match	Full match	Partial match	Full match		414.203	15.072	4	2	95	33.9	1.34201e+07
(-)-Caryophyllene oxide	C15 H24 O	Full match	Full match	No results	Full match		220.182	15.094	1	0	94.6		6.495e+06
{(1R,2R)-2-[(2Z)-5-(Hexopyranosyloxy)-2-penten-1-yl]-3-oxocyclopentyl}acetic acid	C18 H28 O9	No match	Invalid mass	No results	No results		405.199	8.016	2	0	94.4		7.45971e+06
Hexadecanamide	C16 H33 N O	Full match	Full match	Full match	Full match		255.256	19.211	2	2	94.4	92.5	2.91243e+07
12-Oxo phytodienoic acid	C18 H28 O3	No match	Invalid mass	No match	No results		274.193	15.543	4	2	94.3	63.5	1.71228e+07
Rutin	C27 H30 O16	Not the top hit	Full match	Full match	Full match		610.152	10.337	5	2	94.2	91.2	6.02435e+07
Docosanamide	C22 H45 N O	Full match	Full match	No results	Full match		339.349	22.554	2	0	93.8		6.06145e+06
Trigonelline	C7 H7 N O2	No match	Invalid mass	No results	No results		137.045	0.556	9	0	93.8		124433
Quercetin-3β-D-glucoside	C21 H20 O12	Full match	Full match	Full match	Full match		464.095	10.333	4	2	93.7	91.7	3.37e+07
L-Tryptophan	C11 H12 N2 O2	Full match	Full match	Full match	Full match		204.09	4.751	8	6	93.6	96.2	5.76609e+06
12-Oxo phytodienoic acid	C18 H28 O3	No match	Invalid mass	No match	No results		274.193	16.539	2	1	93.3	71.6	3.03967e+07
9-Oxo-ODE	C18 H30 O3	Full match	Full match	Full match	Full match		294.219	14.264	3	1	93.2	90.9	3.27778e+07
12-Oxo phytodienoic acid	C18 H28 O3	Full match	Full match	No results	Full match		292.203	13.786	3	0	93.1		4.09241e+07
Adenine	C5 H5 N5	No match	Invalid mass	Invalid mass	No results		118.028	0.721	2	2	92.9	91.4	8.3482e+07
(+/-)9,10-dihydroxy-12Z-octadecenoic acid	C18 H34 O4	Full match	Full match	No results	Full match		314.245	16.29	2	0	92.9		7.55856e+07
12-Oxo phytodienoic acid	C18 H28 O3	No match	Invalid mass	No match	No results		274.193	15.173	2	1	92.8	51.2	3.90006e+07
(-)-Caryophyllene oxide	C15 H24 O	Full match	Full match	No results	Full match		220.182	13.025	2	0	92.7		4.15061e+07
Choline	C5 H13 N O	Full match	Full match	Full match	Full match		103.1	0.546	2	2	92.5	96.7	4.78128e+07
9S,13R-12-Oxophytodienoic acid	C18 H28 O3	Full match	Full match	No results	Full match		292.203	15.097	6	0	92.5		7.44118e+07
Docosanamide	C22 H45 N O	Full match	Full match	No results	Full match		339.349	21.489	1	0	92.5		6.63251e+06
(3aR,8R,8aR,9aR)-8-Hydroxy-8a-methyl-3,5-bis(methylene)decahydronaphtho[2,3-b]furan-2(3H)-one	C15 H20 O3	Full match	Full match	No results	Full match		248.141	13.245	10	0	92.2		9.68757e+06
Guanine	C5 H5 N5 O	No match	Invalid mass	Invalid mass	No results		134.023	0.754	1	1	92.2	87.3	7.71899e+06
L-Phenylalanine	C9 H11 N O2	Full match	Full match	Full match	Full match		165.079	2.26	4	4	92.1	96.4	4.55867e+07
9-Oxo-ODE	C18 H30 O3	Full match	Full match	Full match	Full match		294.219	15.804	6	2	92	85.5	2.96848e+07
5-Hydroxymethyl-2-furaldehyde	C6 H6 O3	Full match	Full match	Not the top hit	Full match		126.032	3.202	12	10	91.7	95.3	1.50964e+07
DL-Arginine	C6 H14 N4 O2	Full match	Full match	Full match	Full match		174.111	0.562	2	2	91.6	97	360366
(3aR,8R,8aR,9aR)-8-Hydroxy-8a-methyl-3,5-bis(methylene)decahydronaphtho[2,3-b]furan-2(3H)-one	C15 H20 O3	Full match	Full match	No results	Full match		248.141	12.492	5	0	91.5		1.63515e+07
2,6-Xylidine	C8 H11 N	Full match	Full match	Partial match	Full match		121.089	4.937	10	4	91.4	72.9	7.76376e+07
5,7,8-Trihydroxyflavone	C15 H10 O5	Full match	Full match	Partial match	Full match		270.053	21.461	18	10	91.4	53	1.0135e+07
9S,13R-12-Oxophytodienoic acid	C18 H28 O3	Full match	Full match	No results	Full match		292.203	16.599	3	0	91.4		3.78054e+07
(-)-Caryophyllene oxide	C15 H24 O	Full match	Full match	No results	Full match		220.182	12.718	2	0	91.4		8.77591e+06
Quercetin	C15 H10 O7	Full match	Full match	Full match	Full match		302.042	10.331	4	4	91.2	85.2	1.43063e+07
Caffeic acid	C9 H8 O4	Full match	Full match	Full match	Full match		180.042	7.115	2	2	91.1	96.6	4.78199e+07
Corchorifatty acid F	C18 H32 O5	Full match	Full match	No results	No results		328.225	13.769	1	0	91		1.75072e+08
7-Methyl-3-methylene-6-(3-oxobutyl)-3,3a,4,7,8,8a-hexahydro-2H-cyclohepta[b]furan-2-one	C15 H20 O3	No match	Invalid mass	No results	No match		230.13	13.275	2	0	90.9		4.33105e+07
Scopoletin	C10 H8 O4	Full match	Full match	Full match	Full match		192.042	8.601	8	3	90.7	87	7.32729e+06
D-(+)-Maltose	C12 H22 O11	No match	Invalid mass	Invalid mass	No results		364.097	0.517	2	1	90.1	95.8	1.49159e+06
5,7,8-Trihydroxyflavone	C15 H10 O5	Full match	Full match	Partial match	Full match		270.052	20.376	18	10	89.9	54.4	2.52183e+07
(-)-Caryophyllene oxide	C15 H24 O	Full match	Full match	No results	Full match		220.182	12.43	1	0	89.8		1.18378e+07
8-Hydroxyquinoline	C9 H7 N O	Full match	Full match	Full match	Full match		145.053	5.673	9	6	89.6	77	4.89411e+07
Indole-3-acrylic acid	C11 H9 N O2	Full match	Full match	Full match	Full match		187.063	4.966	8	8	89.2	91.1	5.05484e+07
Daidzein	C15 H10 O4	Full match	Full match	Full match	Not the top hit		254.057	11.431	3	2	89	93.5	1.4196e+06
Stearamide	C18 H37 N O	Full match	Full match	No results	Full match		283.287	20.223	2	0	89		2.04994e+08
D-Raffinose	C18 H32 O16	No match	Invalid mass	No results	No results		526.15	0.521	3	0	89		1.00562e+06
4-Indolecarbaldehyde	C9 H7 N O	Full match	Full match	Full match	Full match		145.053	8.807	3	2	88.9	96.1	2.51648e+07
Oleoyl ethanolamide	C20 H39 N O2	Full match	Full match	No results	No results		325.297	19.502	1	0	88.8		3.19874e+06
L-Pyroglutamic acid	C5 H7 N O3	Full match	Full match	Full match	Full match		129.043	1.036	4	4	88.5	96.1	3.12259e+07
2-(3,4-Dihydroxyphenyl)ethyl 3-O-(6-deoxy-β-L-mannopyranosyl)-6-O-[(2E)-3-(3,4-dihydroxyphenyl)-2-propenoyl]-β-D-glucopyranoside	C29 H36 O15	Not the top hit	Full match	No results	No results		624.204	10.488	1	0	88.4		1.00604e+06
Palmitic acid	C16 H32 O2	Full match	Full match	No results	Full match		256.24	20.351	4	0	88.4		1.01404e+08
7,8-Bis(hydroxymethyl)-1,4a-dimethyl-3,4,4a,5,6,7-hexahydro-2H-benzo[7]annulen-2-one	C15 H22 O3	Full match	Full match	Partial match	Full match		250.156	10.764	3	1	88.4	34.9	3.40813e+07
(3aS,10aR,10bR)-6,10a-Dimethyl-3-methylene-3,3a,4,5,7,8,10a,10b-octahydrofuro[3',2':6,7]cyclohepta[1,2-b]pyran-2,9-dione	C15 H18 O4	Full match	Full match	No results	No results		262.12	11.34	2	0	88.3		6.28485e+06
Tetranor-12R-HETE	C16 H26 O3	No match	Invalid mass	Invalid mass	No match		248.177	14.379	2	1	88.3	75.6	5.51138e+06
(+/-)12(13)-DiHOME	C18 H34 O4	No match	Invalid mass	No results	No match		296.235	17.136	5	0	88.3		4.23802e+07
L-Norleucine	C6 H13 N O2	Full match	Full match	Not the top hit	Full match		131.095	1.111	15	18	88.2	100	1.94236e+08
Neochlorogenic acid	C16 H18 O9	Full match	Full match	Full match	Full match		354.095	5.588	4	2	88.2	89.4	3.23577e+07
Octadecyl 3-(3,5-di-tert-butyl-4-hydroxyphenyl)propionate	C35 H62 O3	No match	Invalid mass	No results	No results		547.496	23.913	2	0	88.2		9.4937e+06
Caffeic acid	C9 H8 O4	Full match	Full match	Full match	Full match		180.042	4.076	2	2	87.9	72.5	6.15732e+07
Linoleic acid	C18 H32 O2	Full match	Full match	Full match	Full match		280.24	19.848	6	2	87.9	86.6	6.10475e+06
3-Hydroxy-3,5,5-trimethyl-4-(3-oxo-1-buten-1-ylidene)cyclohexyl β-D-glucopyranoside	C19 H30 O8	Not the top hit	Full match	No results	No results		386.193	7.943	1	0	87.9		4.67559e+06
Pyridoxine	C8 H11 N O3	Full match	Full match	Full match	Full match		169.074	0.994	2	2	87.7	95	1.00832e+07
4-Coumaric acid	C9 H8 O3	Full match	Full match	Not the top hit	Full match		164.047	8.398	3	2	87.7	88.5	1.65773e+07
Resorcinol monoacetate	C8 H8 O3	Full match	Full match	Not the top hit	Full match		152.047	4.075	20	16	87.6	90.6	9.82716e+07
Guanine	C5 H5 N5 O	No match	Invalid mass	Invalid mass	No results		134.023	2.764	1	1	87.6	78.3	1.39123e+07
3-Methoxycinnamic acid	C10 H10 O3	No match	Invalid mass	Invalid mass	No match		160.052	8.459	2	2	87.5	80.2	8.40216e+06
2-Isopropylmalic acid	C7 H12 O5	No results	Invalid mass	Invalid mass	No results		176.067	6.221	2	2	87.5	98.9	6.38024e+07
19-Norandrostenedione	C18 H24 O2	Full match	Full match	Full match	Full match		272.177	16.355	3	3	87.4	79.5	8.5556e+06
Naringenin	C15 H12 O5	Full match	Full match	Full match	Full match		272.068	10.206	10	6	87.3	88.7	1.81562e+06
3,4-Dihydroxybenzaldehyde	C7 H6 O3	Full match	Full match	Full match	Full match		138.032	5.194	6	4	87.3	95.7	1.21255e+08
1-O-[(2α,3β,5ξ,9ξ,18ξ,19α)-2,3,19,23-Tetrahydroxy-28-oxoolean-12-en-28-yl]-β-D-glucopyranose	C36 H58 O11	No match	Invalid mass	No results	No results		712.402	11.967	2	0	87.2		4.72635e+07
Zerumbone	C15 H22 O	Full match	Full match	Full match	Full match		218.167	13.101	3	2	87.1	77.6	3.72718e+07
Nootkatone	C15 H22 O	Full match	Full match	Full match	Full match		218.167	13.66	3	2	87.1	80.9	1.06443e+07
Estriol	C18 H24 O3	Full match	Full match	Invalid mass	Full match		288.172	14.373	2	1	86.8	50.5	1.86996e+07
Palmitoleic acid	C16 H30 O2	Full match	Full match	Full match	Full match		254.224	17.014	3	1	86.8	92.8	3.17937e+06
Ambrosic acid	C15 H20 O4	No match	Invalid mass	No results	No match		246.125	11.122	4	0	86.7		9.99453e+06
Kaempferol	C15 H10 O6	Full match	Full match	Full match	Full match		286.047	10.997	9	5	86.7	86.3	9.68625e+06
(15Z)-9,12,13-Trihydroxy-15-octadecenoic acid	C18 H34 O5	Full match	Full match	No results	Full match		330.24	14.269	1	0	86.6		2.14725e+08
Butyl benzoate	C11 H14 O2	Full match	Full match	Partial match	Full match		178.099	8.372	5	3	86.6	52.8	2.35514e+07
Ambrosic acid	C15 H20 O4	No match	Invalid mass	No results	No match		246.125	11.55	2	0	86.5		5.45498e+06
Nootkatone	C15 H22 O	Full match	Full match	Not the top hit	Full match		218.167	12.255	6	4	86.4	81.7	3.66517e+07
4-Phenyl-3-buten-2-one	C10 H10 O	Full match	Full match	Full match	No results		146.073	14.194	1	1	86.3	75.5	4.81914e+07
2-Hydroxyphenylalanine	C9 H11 N O3	No match	Invalid mass	Invalid mass	No match		164.047	1.238	6	4	86.2	92.8	9.94345e+06
Loganin	C17 H26 O10	No match	Invalid mass	No results	No results		436.157	8.471	1	0	86.2		940395
Tridemorph	C19 H39 N O	Full match	Full match	Full match	Full match		297.303	20.726	1	1	86.1	72.3	1.212e+07
(-)-Spiculisporic acid	C17 H28 O6	Full match	Full match	No results	No results		328.188	17.271	1	0	86.1		124175
2-(hydroxymethyl)-6-[(E)-4-(1,2,4-trihydroxy-2,6,6-trimethylcyclohexyl)but-3-en-2-yl]oxyoxane-3,4,5-triol	C19 H34 O9	No match	Invalid mass	No results	No results		452.225	7.492	2	0	86.1		1.63513e+07
Pinolenic acid	C18 H30 O2	Full match	Full match	No results	Full match		278.224	16.273	3	0	86.1		3.14519e+07
4-Hydroxybenzaldehyde	C7 H6 O2	Full match	Full match	Full match	Full match		122.037	6.297	1	1	86	92.2	1.23371e+07
Triphenylphosphine oxide	C18 H15 O P	Full match	Full match	Full match	Full match		278.085	13.533	8	2	86	84	2.73571e+06
10-HDA	C10 H18 O3	No match	Invalid mass	No results	No match		168.115	9.024	1	0	86		1.19455e+07
16-Hydroxyhexadecanoic acid	C16 H32 O3	Full match	Full match	Full match	No results		272.235	17.007	1	1	86	76.2	5.73856e+06
7-Hydroxy-2-(4-hydroxyphenyl)-4-oxo-3,4-dihydro-2H-chromen-5-yl β-D-glucopyranoside	C21 H22 O10	Not the top hit	Full match	No results	Full match		434.121	10.183	2	0	85.9		263731
Vanillin	C8 H8 O3	Full match	Full match	Full match	Full match		152.047	7.503	12	4	85.8	94.5	4.99875e+07
2-Isopropylmalic acid	C7 H12 O5	No results	Invalid mass	Invalid mass	No results		176.067	5.837	4	4	85.6	98.3	2.76174e+07
Dodecanedioic acid	C12 H22 O4	Full match	Full match	Full match	Full match		230.151	14.171	1	1	85.6	85.7	2.18065e+06
Butyl benzoate	C11 H14 O2	Full match	Full match	Partial match	Full match		178.099	8.919	5	4	85.6	59	3.18224e+07
Cuminaldehyde	C10 H12 O	Full match	Full match	Full match	Full match		148.089	14.632	5	5	85.6	71.5	9.31515e+06
2,2'-Methylenebis(4-methyl-6-tert-butylphenol)	C23 H32 O2	Full match	Full match	Full match	Full match		340.239	19.042	1	1	85.5	91.4	1.86771e+08
5-Hydroxyindole	C8 H7 N O	Full match	Full match	Not the top hit	Full match		133.053	7.752	4	4	85.3	84.9	3.29894e+06
3-Hydroxy-2-methylpyridine	C6 H7 N O	Full match	Full match	Full match	Full match		109.053	0.803	5	5	85.3	84.4	2.40714e+06
3,5-di-tert-Butyl-4-hydroxybenzaldehyde	C15 H22 O2	Full match	Full match	Full match	Full match		234.161	15.651	4	1	85.3	87.5	388243
Neochlorogenic acid	C16 H18 O9	Not the top hit	Full match	Full match	Full match		354.095	5.07	2	1	85.2	89.4	1.61309e+07
Acetophenone	C8 H8 O	Full match	Full match	Full match	Full match		120.058	5.824	2	2	85.2	80.5	2.1506e+06
BMK methyl glycidate	C11 H12 O3	Full match	Full match	Partial match	Full match		192.078	8.453	2	1	85.1	36	2.23053e+07
(8aR,12S,12aR)-12-Hydroxy-4-methyl-4,5,6,7,8,8a,12,12a-octahydro-2H-3-benzoxecine-2,9(1H)-dione	C14 H20 O4	Full match	Full match	No results	Full match		252.136	9.764	1	0	85		6.318e+06
2,2-Dimethylglutaric acid	C7 H12 O4	No results	Invalid mass	Invalid mass	No results		160.072	7.933	8	8	85	99.1	1.15266e+07
9-Nitrooleate	C18 H33 N O4	No match	Invalid mass	No results	No results		309.23	11.077	4	0	84.7		1.50948e+07
(+/-)12(13)-DiHOME	C18 H34 O4	No match	Invalid mass	No results	No match		296.235	16.282	1	0	84.7		2.32671e+07
Glycitin	C22 H22 O10	No match	Full match	Full match	Full match		446.12	9.36	2	2	84.6	85.5	131777
Dodecamethylcyclohexasiloxane	C12 H36 O6 Si6	No match	Full match	Full match	Full match		444.112	19.293	1	1	84.6	89.2	4.05874e+06
Leucylproline	C11 H20 N2 O3	Full match	Full match	Full match	Full match		228.147	5.172	4	2	84.6	93.8	2.66678e+07
(2E)-3-(4-Hydroxyphenyl)-N-[2-(4-hydroxyphenyl)ethyl]acrylamide	C17 H17 N O3	Full match	Full match	No results	Full match		283.121	10.729	8	0	84.4		110432
Neochlorogenic acid	C16 H18 O9	Full match	Full match	Full match	Full match		354.095	7.17	4	2	84.4	90.1	1.09799e+07
12-Oxo phytodienoic acid	C18 H28 O3	No match	Invalid mass	No match	No results		274.193	13.788	4	2	84.3	35.8	4.21751e+07
(±)-Abscisic acid	C15 H20 O4	Not the top hit	Full match	Full match	Full match		264.136	11.119	2	1	84.2	87.2	2.81838e+06
5-Hydroxyindole-3-acetic acid	C10 H9 N O3	Full match	Full match	Full match	Full match		191.058	7.681	1	1	84.2	89.1	4.69854e+06
Syringic acid	C9 H10 O5	Full match	Full match	Full match	Full match		198.052	7.596	1	1	84.2	89.4	1.01409e+07
Neochlorogenic acid	C16 H18 O9	Not the top hit	Full match	Full match	Full match		354.095	7.633	2	1	84.2	86	3.20591e+07
2-Anisic acid	C8 H8 O3	No match	Invalid mass	No match	No match		134.037	8.827	4	4	84	89.3	7.01974e+06
3-Hydroxybenzyl alcohol	C7 H8 O2	No results	Invalid mass	No results	No results		124.051	4.672	4	0	84		9.80904e+06
2'-O-Methyladenosine	C11 H15 N5 O4	Full match	Full match	Full match	Full match		281.112	3.982	4	2	83.9	83.8	1.36989e+07
Kaempferol-7-O-glucoside	C21 H20 O11	Not the top hit	Full match	Partial match	Full match		448.1	10.987	4	1	83.9	82.1	1.98605e+07
Oleanolic acid	C30 H48 O3	No match	Invalid mass	No results	No results		478.341	19.526	1	0	83.8		4.84762e+07
Ferulic acid	C10 H10 O4	No results	Full match	Full match	Full match		194.057	7.261	2	2	83.8	93.4	4.55125e+07
Dibutyl phthalate	C16 H22 O4	Full match	Full match	Partial match	Full match		278.151	16.288	6	6	83.7	97.7	2.48411e+07
D-(+)-Camphor	C10 H16 O	Full match	Full match	Not the top hit	Full match		152.12	7.374	12	8	83.7	66.1	1.00681e+07
trans-Cinnamaldehyde	C9 H8 O	Full match	Full match	Full match	No results		132.057	8.459	2	2	83.5	49.1	7.92227e+06
Avocadyne 1-acetate	C19 H34 O4	No match	Invalid mass	No results	No match		308.234	19.514	4	0	83.4		5.45772e+06
Ambrosic acid	C15 H20 O4	No match	Invalid mass	No results	No match		246.125	9.44	4	0	83.4		9.04778e+06
Loganin	C17 H26 O10	No match	Invalid mass	No results	No results		436.157	6.782	1	0	83.4		200723
Azelaic acid	C9 H16 O4	No results	Invalid mass	Invalid mass	No results		188.104	10.742	2	2	83.3	94.2	5.61188e+07
Bioside	C20 H30 O12	Not the top hit	Full match	No results	No results		462.173	6.023	2	0	83.3		18182.3
Stearic acid	C18 H36 O2	No match	Invalid mass	No results	No results		568.542	21.455	1	0	83.2		1.18618e+07
Carvone	C10 H14 O	Full match	Full match	Full match	Full match		150.104	9.562	3	3	83.1	92.5	8.27791e+06
Apigetrin	C21 H20 O10	Full match	Full match	Partial match	Full match		432.105	10.784	10	2	83.1	88.5	1.51425e+07
Suberic acid	C8 H14 O4	No results	Invalid mass	Invalid mass	No results		174.088	9.101	1	1	83	98	7.01571e+06
7,8-Bis(hydroxymethyl)-1,4a-dimethyl-3,4,4a,5,6,7-hexahydro-2H-benzo[7]annulen-2-one	C15 H22 O3	Full match	Full match	Partial match	Full match		250.156	10.034	3	1	82.9	38.8	2.48317e+07
Carvone	C10 H14 O	Full match	Full match	Full match	Full match		150.104	10.707	2	3	82.8	79.9	9.63969e+06
Ferulic acid	C10 H10 O4	Full match	Full match	Full match	Full match		194.057	8.974	4	4	82.8	92.7	1.78029e+07
Arjungenin	C30 H48 O6	Not the top hit	Full match	No results	No results		504.345	14.105	2	0	82.8		1.07944e+07
Methyl cinnamate	C10 H10 O2	Full match	Full match	Partial match	Full match		162.068	8.112	3	1	82.7	37.6	1.57165e+07
Oleanolic acid	C30 H48 O3	No match	Invalid mass	No results	No match		438.349	16.151	2	0	82.7		1.12173e+06
Isophorone	C9 H14 O	Full match	Full match	Full match	Full match		138.104	11.011	1	1	82.7	76.1	3.27984e+06
Tetranor-12R-HETE	C16 H26 O3	No match	Invalid mass	Invalid mass	No match		248.177	19.555	2	1	82.7	64.5	3.41479e+06
Indole	C8 H7 N	Full match	Full match	Full match	Full match		117.058	8.791	2	2	82.6	82	3.25817e+06
3-Hydroxybenzyl alcohol	C7 H8 O2	No results	Invalid mass	No results	No results		124.051	4.955	4	0	82.6		1.85127e+07
6-Methylquinoline	C10 H9 N	No match	Invalid mass	Invalid mass	No results		126.047	6.011	4	2	82.6	48.5	3.80316e+07
Caffeic acid	C9 H8 O4	No results	Invalid mass	Invalid mass	No results		180.041	7.101	8	8	82.5	96.5	2.51395e+08
Methyl caffeate	C10 H10 O4	Full match	Full match	Full match	Full match		194.058	10.73	7	6	82.3	94.5	2.76918e+07
Sorbic acid	C6 H8 O2	Full match	Full match	Full match	Full match		112.053	4.695	2	2	82.3	92.3	1.85901e+07
α-Eleostearic acid	C18 H30 O2	Full match	Full match	No results	Full match		278.224	19.793	6	0	82.3		1.71994e+07
Isoferulic acid	C10 H10 O4	Full match	Full match	Partial match	Full match		194.057	10.002	7	4	82.1	81.3	1.01105e+07
Hexadecanamide	C16 H33 N O	Full match	Full match	Full match	Full match		255.256	18.881	1	1	82.1	56	3.86806e+06
D-(-)-Quinic acid	C7 H12 O6	No results	Invalid mass	Invalid mass	No results		192.062	0.55	1	1	82	89.7	5.26329e+07
4-Phenyl-3-buten-2-one	C10 H10 O	Full match	Full match	Full match	No results		146.073	13.133	2	2	82	76.2	9.71285e+06
Phthaldialdehyde	C8 H6 O2	Full match	Full match	Full match	Full match		134.037	4.07	4	4	81.8	85	3.76155e+07
Oleanolic acid	C30 H48 O3	Full match	Full match	No results	Full match		456.36	19.227	3	0	81.8		1.33521e+07
Tridemorph	C19 H39 N O	Full match	Full match	Full match	Full match		297.302	21.305	2	2	81.7	35.6	1.99877e+06
Pyridoxine	C8 H11 N O3	Full match	Full match	Full match	Full match		169.074	5.251	2	2	81.7	84.2	5.42358e+06
Kahweol	C20 H26 O3	Full match	Full match	Full match	Full match		314.188	14.553	2	1	81.7	57.5	1.12888e+07
Glycitin	C22 H22 O10	Not the top hit	Full match	Full match	Full match		446.12	10.791	2	2	81.6	87	76626.7
4-Pyridoxic acid	C8 H9 N O4	Full match	Full match	Full match	Full match		183.053	2.478	2	1	81.5	98.6	3.9498e+06
Citric acid	C6 H8 O7	No results	Invalid mass	Invalid mass	No results		192.026	1.056	4	2	81.4	98	1.06962e+08
Kaempferol-3-O-β-glucopyranosyl-7-O-α-rhamnopyranoside	C27 H30 O15	Not the top hit	Full match	Partial match	Full match		594.157	11.014	6	2	81.4	77.9	2.67841e+07
Asiatic acid	C30 H48 O5	No match	Invalid mass	No match	No match		470.339	13.924	2	1	81.3	79.1	8.11176e+06
Leucylproline	C11 H20 N2 O3	Full match	Full match	Partial match	Full match		228.147	3.99	3	2	81.3	84.1	1.06767e+07
12-Oxo phytodienoic acid	C18 H28 O3	No match	Invalid mass	No results	No results		270.219	16.667	6	0	81.2		4.46673e+06
DL-Stachydrine	C7 H13 N O2	Full match	Full match	Full match	Full match		143.094	0.767	2	1	81.2	89.4	4.04782e+07
3-Hydroxy-3,5,5-trimethyl-4-(3-oxo-1-buten-1-ylidene)cyclohexyl β-D-glucopyranoside	C19 H30 O8	Full match	Full match	No results	No results		386.193	8.86	1	0	81.1		3.6134e+06
Cuminaldehyde	C10 H12 O	Full match	Full match	Partial match	Full match		148.089	10.978	10	10	81.1	75.2	6.94289e+06
5-Amino-2-methylphenol	C7 H9 N O	Full match	Full match	Partial match	Full match		123.069	6.986	5	4	80.9	63.1	2.41526e+06
4-(3,4-Dihydroxyphenyl)-6,7-dihydroxy-2-naphthoic acid	C17 H12 O6	Full match	Full match	Invalid mass	Full match		312.063	5.897	1	1	80.9	45.6	2.38152e+06
2,6-Dimethyl-γ-pyrone	C7 H8 O2	Full match	Full match	No results	Full match		124.053	5.766	2	0	80.8		2.01827e+07
(3β,5ξ,9ξ)-3,23-Dihydroxy-1-oxoolean-12-en-28-oic acid	C30 H46 O5	Full match	Full match	No results	No results		486.334	11.982	2	0	80.7		9.47104e+06
L(-)-Carnitine	C7 H15 N O3	Full match	Full match	Full match	Full match		161.105	0.585	3	2	80.5	73.6	7.3606e+06
Cantharidin	C10 H12 O4	Full match	Full match	Partial match	Full match		196.073	8.435	6	2	80.5	69.7	4.5302e+06
Stearic acid	C18 H36 O2	No match	Invalid mass	No results	No match		330.276	21.462	2	0	80.5		8.43807e+06
Estriol	C18 H24 O3	Not the top hit	Full match	Invalid mass	Full match		288.172	15.978	2	1	80.5	40.1	6.07343e+06
Syringic acid	C9 H10 O5	No match	Full match	Full match	Full match		198.052	8.534	1	2	80.1	81.5	2.72452e+06
Dodecamethylcyclohexasiloxane	C12 H36 O6 Si6	No match	Full match	Full match	Full match		444.112	21.657	1	1	80.1	89.2	5.11678e+06
Loganin	C17 H26 O10	No match	Invalid mass	No results	No results		412.134	8.386	3	0	80		101887
7,8-Bis(hydroxymethyl)-1,4a-dimethyl-3,4,4a,5,6,7-hexahydro-2H-benzo[7]annulen-2-one	C15 H22 O3	Full match	Full match	Partial match	Full match		250.156	5.451	3	1	80	38	3.20782e+06
N-Acetyl-DL-glutamic acid	C7 H11 N O5	No results	Full match	Full match	Full match		189.063	1.169	1	1	79.9	93.8	4.2312e+07
(1S)-1,5-Anhydro-2-O-(6-deoxy-α-L-mannopyranosyl)-1-[5,7-dihydroxy-2-(4-hydroxyphenyl)-4-oxo-4H-chromen-6-yl]-D-glucitol	C27 H30 O14	Full match	Full match	No results	Full match		578.162	10.296	2	0	79.9		72386.6
Tridemorph	C19 H39 N O	Full match	Full match	Full match	Full match		297.303	20.094	1	1	79.8	47.9	1.96608e+06
N-Acetyl-L-phenylalanine	C11 H13 N O3	Full match	Full match	Full match	Full match		207.089	8.347	2	2	79.8	90.7	8.77726e+06
Adenosine 3'5'-cyclic monophosphate	C10 H12 N5 O6 P	No match	Invalid mass	Invalid mass	No match		329.051	0.977	2	2	79.8	81.1	7.85437e+06
Adenosine 3'5'-cyclic monophosphate	C10 H12 N5 O6 P	Unused	Full match	Full match	Not the top hit		329.052	1.889	1	1	79.5	86.4	4.96615e+06
(15Z)-9,12,13-Trihydroxy-15-octadecenoic acid	C18 H34 O5	Full match	Full match	No results	Full match		330.24	15.22	2	0	79.5		1.89482e+07
3-Hydroxybenzoic acid	C7 H6 O3	No results	Invalid mass	No results	No results		138.03	9.428	4	0	79.4		4.3432e+07
Valylproline	C10 H18 N2 O3	Full match	Full match	Full match	Full match		214.132	1.198	2	2	79.3	83.7	4.42115e+06
4-Hydroxybenzoic acid	C7 H6 O3	No results	Invalid mass	No results	No results		138.03	6.584	8	0	79.3		7.43902e+07
Uric acid	C5 H4 N4 O3	No match	Invalid mass	Invalid mass	No results		168.027	0.994	4	2	79.2	88.7	6.52952e+06
N6-Methyladenine	C6 H7 N5	Full match	Full match	Full match	Full match		149.07	1.229	4	4	79.2	63.2	3.37297e+06
Dodecamethylcyclohexasiloxane	C12 H36 O6 Si6	No match	Full match	Full match	Full match		444.112	18.015	1	1	79.2	89.2	3.56496e+06
(3S,4R)-3-(1-hydroxyhexyl)-4-(hydroxymethyl)oxolan-2-one	C11 H20 O4	No match	Invalid mass	No results	No results		198.125	7.179	1	0	79.1		1.11061e+07
Nootkatone	C15 H22 O	Full match	Full match	Not the top hit	Full match		218.167	10.496	3	2	79	73.2	1.00484e+07
5'-S-Methyl-5'-thioadenosine	C11 H15 N5 O3 S	Full match	Full match	Full match	Full match		297.089	5.745	1	1	79	85.7	4.15125e+06
N6-Me-Adenosine	C11 H15 N5 O4	Full match	Full match	Partial match	Full match		281.112	4.538	2	1	78.9	85.1	7.59732e+06
Pinolenic acid	C18 H30 O2	Full match	Full match	No results	Full match		278.224	19.178	5	0	78.9		2.62623e+06
3-Hydroxybenzyl alcohol	C7 H8 O2	No results	Invalid mass	No results	No results		124.051	4.126	4	0	78.9		9.28193e+06
{(1R,2R)-2-[(2Z)-5-(Hexopyranosyloxy)-2-penten-1-yl]-3-oxocyclopentyl}acetic acid	C18 H28 O9	Not the top hit	Full match	No results	Full match		388.173	8.023	1	0	78.9		3.56049e+07
Oleanolic acid	C30 H48 O3	No match	Invalid mass	No results	No results		502.365	19.564	2	0	78.9		1.1529e+07
(+/-)12(13)-DiHOME	C18 H34 O4	No match	Invalid mass	No results	No match		296.235	17.453	2	0	78.9		1.6121e+07
3-Coumaric acid	C9 H8 O3	No results	Invalid mass	Invalid mass	No results		164.046	8.394	10	8	78.9	99.9	4.76892e+07
Vanillic acid	C8 H8 O4	No results	Invalid mass	Invalid mass	No results		168.041	6.854	12	11	78.9	94.2	4.37994e+06
13(S)-HOTrE	C18 H30 O3	Full match	Full match	No results	Full match		294.219	16.652	2	0	78.5		8.09865e+07
Diosmetin	C16 H12 O6	Full match	Full match	Full match	Full match		300.063	21.457	7	1	78.4	66.1	5.12271e+06
3-Methoxybenzaldehyde	C8 H8 O2	Full match	Full match	No results	Full match		136.052	4.519	4	0	78.4		2.62092e+07
Cuminaldehyde	C10 H12 O	Full match	Full match	Full match	Full match		148.089	10.066	5	5	78.3	55.9	4.39736e+06
9-Nitrooleate	C18 H33 N O4	No match	Invalid mass	No results	No results		309.23	9.832	2	0	78.2		4.98174e+06
N-Acetyl-D-alloisoleucine	C8 H15 N O3	No results	Invalid mass	Invalid mass	No results		173.104	7.541	4	3	78.2	98	2.71352e+06
4-Phenylbutyric acid	C10 H12 O2	Full match	Full match	Full match	Full match		164.084	6.062	4	4	78.1	84.2	9.12501e+06
4-Phenyl-3-buten-2-one	C10 H10 O	Full match	Full match	No results	No results		146.073	15.209	1	0	78.1		3.77207e+06
4-Phenylbutyric acid	C10 H12 O2	Full match	Full match	Partial match	Full match		164.084	8.348	2	2	78.1	65.7	6.33984e+06
trans-3-Hydroxycotinine	C10 H12 N2 O2	Full match	Full match	Full match	Full match		192.09	3.621	6	2	78.1	33	6.55443e+06
N-Acetyl-DL-glutamic acid	C7 H11 N O5	No results	Invalid mass	Invalid mass	No results		189.063	0.777	1	1	78.1	86	1.95333e+07
Graveolide	C15 H20 O3	No match	Invalid mass	No results	No results		248.139	9.593	6	0	78		6.59683e+06
3-tert-Butyladipic acid	C10 H18 O4	Full match	Full match	Full match	Full match		202.12	12.097	2	2	77.9	81.3	7.13513e+06
Indole-3-acetic acid	C10 H9 N O2	No results	Invalid mass	Invalid mass	No results		175.062	8.184	2	1	77.9	71.4	5.41726e+06
Cyclo(phenylalanyl-prolyl)	C14 H16 N2 O2	Full match	Full match	No results	Full match		244.121	9.167	2	0	77.9		5.13934e+06
Sucrose	C12 H22 O11	No match	Invalid mass	Invalid mass	No results		360.126	0.503	4	4	77.8	90.8	1.25564e+06
1-O-{[(3aS,6Z,10E,11aR)-10-Methyl-3-methylene-2-oxo-2,3,3a,4,5,8,9,11a-octahydrocyclodeca[b]furan-6-yl]carbonyl}-β-D-glucopyranose	C21 H28 O9	Not the top hit	Full match	No results	No results		424.173	11.33	2	0	77.8		2.79715e+06
2-Phenylglycine	C8 H9 N O2	Full match	Full match	Not the top hit	Full match		151.063	0.836	12	7	77.8	62.3	3.691e+06
Hematoxylin	C16 H14 O6	Not the top hit	Full match	Full match	Full match		302.079	10.08	8	2	77.7	56.2	9.00417e+06
2,4-Dihydroxybenzoic acid	C7 H6 O4	No results	Invalid mass	Invalid mass	No results		154.025	8.174	5	5	77.7	86.7	1.64891e+07
2,3-Dihydroxybenzoic acid	C7 H6 O4	No results	Invalid mass	Invalid mass	No results		154.025	3.495	5	5	77.7	97.4	1.89902e+07
Hexadecanedioic acid	C16 H30 O4	Full match	Full match	Full match	Full match		286.214	16.873	1	1	77.6	88.8	3.90729e+06
DL-4-Hydroxyphenyllactic acid	C9 H10 O4	No results	Invalid mass	Invalid mass	No results		182.057	5.04	4	2	77.6	91.1	2.5731e+07
Citral	C10 H16 O	Full match	Full match	Partial match	Full match		152.12	7.63	15	11	77.6	61.9	1.60905e+07
Isophthalic acid	C8 H6 O4	No match	Invalid mass	Invalid mass	No results		166.025	6.464	2	2	77.5	83.9	7.80666e+06
Coumarin	C9 H6 O2	Full match	Full match	Full match	Full match		146.037	7.282	2	2	77.5	54.6	4.49124e+06
5-Methoxyindole	C9 H9 N O	Full match	Full match	Full match	Full match		147.068	5.37	1	1	77.5	67	593308
4-Pyridoxic acid	C8 H9 N O4	No results	Invalid mass	Invalid mass	No results		183.052	2.447	2	2	77.5	93.4	2.34797e+06
2,5-Dihydroxybenzaldehyde	C7 H6 O3	No results	Invalid mass	No results	No results		138.03	5.197	4	0	77.3		3.69734e+08
(9aR,9bS)-9a-Hydroxy-6,9-dimethyl-3-methylene-3,3a,4,5,9a,9b-hexahydroazuleno[4,5-b]furan-2,7-dione	C15 H16 O4	Full match	Full match	No results	Full match		260.105	7.904	1	0	77.2		6.79337e+06
2,3-Dihydroxybenzoic acid	C7 H6 O4	No results	Invalid mass	Invalid mass	No results		154.025	3.887	10	10	77.2	97.8	3.11635e+07
Diosmetin	C16 H12 O6	Full match	Full match	Full match	Full match		300.063	20.372	7	1	77.2	67.1	6.14562e+06
Maslinic acid	C30 H48 O4	No match	Invalid mass	Invalid mass	No results		494.337	18.15	2	2	77.2	56.6	2.12798e+07
Arachidic acid	C20 H40 O2	Full match	Full match	No results	Full match		312.303	22.57	1	0	77.1		2.60372e+06
3-Coumaric acid	C9 H8 O3	No results	Invalid mass	Invalid mass	No results		182.057	8.143	5	4	76.9	99.9	1.26321e+07
6-Methylquinoline	C10 H9 N	Full match	Full match	Full match	Full match		143.073	9.256	2	1	76.9	60.4	3.21895e+06
Ferulic acid	C10 H10 O4	No match	Invalid mass	Invalid mass	No results		194.057	9.393	2	2	76.9	87.1	4.72857e+06
Coumarin	C9 H6 O2	Full match	Full match	Full match	Full match		146.037	7.816	4	4	76.8	58	3.84841e+06
1,4a-Dimethyl-6-methylene-5-[2-(2-oxo-2,5-dihydro-3-furanyl)ethyl]decahydro-1-naphthalenecarboxylic acid	C20 H28 O4	No match	Invalid mass	Invalid mass	No results		332.196	15.648	5	2	76.7	68.2	1.38601e+07
3-Deoxycaryoptinol	C24 H34 O7	Not the top hit	Full match	No results	Full match		434.229	13.938	2	0	76.7		1.15935e+08
Sedanolide	C12 H18 O2	No match	Invalid mass	Invalid mass	No match		176.12	19.05	1	1	76.6	57.5	9.23552e+06
Sedanolide	C12 H18 O2	Full match	Full match	Full match	No results		194.13	14.287	1	1	76.5	71.6	6.11641e+06
3-Hydroxybenzoic acid	C7 H6 O3	No results	Invalid mass	No results	No results		138.03	10.108	4	0	76.5		2.44928e+07
Quinolinic acid	C7 H5 N O4	No results	Invalid mass	Invalid mass	No results		167.021	0.789	6	6	76.4	99.9	117608
Hypoxanthine	C5 H4 N4 O	Full match	Full match	Full match	Full match		136.038	1.027	6	6	76.4	51	1.7636e+07
trans-Petroselinic acid	C18 H34 O2	Full match	Full match	No results	Full match		282.256	20.607	4	0	76.3		6.37819e+06
2-(hydroxymethyl)-6-[(E)-4-(1,2,4-trihydroxy-2,6,6-trimethylcyclohexyl)but-3-en-2-yl]oxyoxane-3,4,5-triol	C19 H34 O9	No match	Invalid mass	No results	No results		452.225	6.614	2	0	76.3		3.46118e+06
DL-4-Hydroxyphenyllactic acid	C9 H10 O4	No results	Invalid mass	Invalid mass	No results		200.067	5.452	8	8	76.3	89	4.18535e+07
4-Hydroxy-2-methylbenzoic acid	C8 H8 O3	Full match	Full match	Not the top hit	Full match		152.047	6.459	24	14	76.2	81.2	9.45038e+06
2-Methoxyresorcinol	C7 H8 O3	Full match	Full match	Full match	Full match		140.047	10.902	2	2	76.2	79.9	419263
3-Methoxybenzaldehyde	C8 H8 O2	Full match	Full match	No results	Full match		136.052	4.215	2	0	76.2		1.39845e+07
Butyl 4-aminobenzoate	C11 H15 N O2	Full match	Full match	Full match	Full match		193.11	10.971	13	2	76.1	71.2	754372
2-Hydroxycinnamic acid	C9 H8 O3	No match	Invalid mass	No match	No match		146.037	8.402	2	2	76.1	54.8	2.20693e+07
2-Hydroxyquinoline	C9 H7 N O	Full match	Full match	Partial match	Full match		145.053	7.672	3	2	76	82.4	3.06403e+06
N-Acetyl-DL-tryptophan	C13 H14 N2 O3	Full match	Full match	Full match	Full match		246.1	8.977	3	1	76	87.8	1.16111e+06
3-Methoxybenzaldehyde	C8 H8 O2	Full match	Full match	No results	Full match		136.052	6.34	2	0	76		1.5717e+07
2,3-Dihydroxybenzoic acid	C7 H6 O4	No results	Invalid mass	Invalid mass	No results		154.025	5.484	10	10	76	96.2	1.20122e+07
10-Nitrolinoleate	C18 H31 N O4	No match	Invalid mass	No results	No match		307.214	11.516	4	0	75.9		3.5691e+07
Picolinic acid	C6 H5 N O2	No results	Invalid mass	No results	No results		123.031	0.804	3	0	75.9		2.37367e+06
Pyrrole-2-carboxylic acid	C5 H5 N O2	Full match	Full match	Full match	Full match		111.032	6.597	2	2	75.8	41.6	3.60376e+06
7-Hydroxycoumarine	C9 H6 O3	Full match	Full match	Full match	Full match		162.031	16.299	4	1	75.7	32.3	6.95005e+06
(3aS,10aR,10bR)-6,10a-Dimethyl-3-methylene-3,3a,4,5,7,8,10a,10b-octahydrofuro[3',2':6,7]cyclohepta[1,2-b]pyran-2,9-dione	C15 H18 O4	Full match	Full match	No results	No results		262.12	7.811	2	0	75.6		6.12665e+06
3-Hydroxymandelic acid	C8 H8 O4	No results	Invalid mass	Invalid mass	No results		168.041	3.752	24	22	75.6	80.7	5.59872e+06
Betulin	C30 H50 O2	Not the top hit	Full match	Full match	Full match		442.38	21.489	1	1	75.6	83	1.66946e+06
Jasmonic acid	C12 H18 O3	Full match	Full match	Full match	Full match		210.125	7.378	2	2	75.5	53.1	3.14072e+07
(+/-)-C75	C14 H22 O4	No match	Invalid mass	No results	No match		236.141	11.614	1	0	75.5		1.11594e+07
Apocynin	C9 H10 O3	Full match	Full match	Not the top hit	Full match		166.063	6.681	6	6	75.4	58.4	7.29467e+06
18-β-Glycyrrhetinic acid	C30 H46 O4	Not the top hit	Full match	Full match	Full match		470.339	16.596	4	2	75.4	76.7	1.303e+07
(2S,3Z,4S)-2-(β-D-Glucopyranosyloxy)-3-(2-{[(2E)-3-(4-hydroxyphenyl)-2-propenoyl]oxy}ethylidene)-4-(2-methoxy-2-oxoethyl)-3,4-dihydro-2H-pyran-5-carboxylic acid	C26 H30 O14	No match	Full match	No results	No results		566.163	10.024	1	0	75.4		1.54496e+07
Gallic acid	C7 H6 O5	No results	Invalid mass	Invalid mass	No results		170.02	2.03	1	1	75.3	96	5.9258e+06
Cortisol	C21 H30 O5	Not the top hit	Full match	Full match	Full match		362.208	14.842	2	2	75.2	75.6	3.60413e+06
(3S,4R)-3-(1-hydroxyhexyl)-4-(hydroxymethyl)oxolan-2-one	C11 H20 O4	No match	Invalid mass	No results	No results		198.125	12.924	1	0	75		5.61913e+06
Nicotinamide	C6 H6 N2 O	Full match	Full match	Full match	Full match		122.048	0.891	1	1	75	93.2	1.46707e+07
2-Methylbenzoic acid	C8 H8 O2	No results	Invalid mass	No results	No results		136.051	8.819	3	0	74.9		3.7169e+07
Luteolin	C15 H10 O6	Not the top hit	Full match	Not the top hit	Full match		286.047	20.361	2	2	74.8	64.5	2.45228e+06
4-Hydroxybenzaldehyde	C7 H6 O2	No results	Invalid mass	No results	No results		122.035	6.292	2	0	74.8		1.71991e+07
2-Hydroxycaproic acid	C6 H12 O3	No results	Invalid mass	No results	No results		132.077	7.166	6	0	74.5		8.51564e+06
Methyl 2-{[2-O-(6-deoxy-α-L-mannopyranosyl)-β-D-glucopyranosyl]oxy}benzoate	C20 H28 O12	No match	Full match	No results	No results		460.158	6.371	2	0	74.5		1.42456e+06
D-(+)-Maltose	C12 H22 O11	No match	Invalid mass	Invalid mass	No results		388.121	0.495	2	2	74.4	87.9	2.06629e+06
4-Coumaric acid	C9 H8 O3	No match	Invalid mass	Invalid mass	No results		164.046	10.123	10	8	74.3	84.7	6.32552e+06
Muscone	C16 H30 O	Full match	Full match	Full match	Full match		238.229	19.662	2	2	74.3	80.9	3.18435e+06
Resorcinol monoacetate	C8 H8 O3	No results	Invalid mass	Invalid mass	No results		152.046	6.634	26	14	74.2	70	7.86708e+07
2-Methylbenzoic acid	C8 H8 O2	No results	Invalid mass	No results	No results		136.051	7.111	3	0	74.2		4.10094e+07
Indole-3-acetic acid	C10 H9 N O2	Full match	Full match	Full match	Full match		175.063	8.181	4	2	74.2	79.7	1.1221e+07
Phthaldialdehyde	C8 H6 O2	Full match	Full match	Not the top hit	Full match		134.037	7.094	2	2	74.1	58.2	9.55149e+06
Gluconic acid	C6 H12 O7	No match	Invalid mass	Invalid mass	No results		196.057	0.879	5	4	74	91.7	1.26031e+07
2-Hydroxy-4,5',8a'-trimethyl-1'-oxo-4-vinyloctahydro-1'H-spiro[cyclopentane-1,2'-naphthalene]-5'-carboxylic acid	C20 H30 O4	Not the top hit	Full match	No results	Not the top hit		334.214	13.156	20	0	74		1.90307e+07
1-O-[(2β,3β,5ξ,9ξ,18ξ)-3-(β-D-Glucopyranuronosyloxy)-2,23-dihydroxy-28-oxoolean-12-en-28-yl]-β-D-glucopyranose	C42 H66 O16	No match	Full match	No results	No results		826.434	12.76	2	0	73.9		68831
(+/-)-C75	C14 H22 O4	No match	Invalid mass	No results	No match		236.141	12.228	2	0	73.9		3.24563e+06
Kynurenic acid	C10 H7 N O3	No match	Invalid mass	Invalid mass	No results		189.042	6.993	6	6	73.9	98.4	4.62368e+06
3-Acetyl-11-keto-β-boswellic acid	C32 H48 O5	Not the top hit	Full match	Full match	No results		512.349	14.633	1	1	73.9	62	254839
Pyridoxal	C8 H9 N O3	Full match	Full match	Partial match	Full match		167.058	0.944	4	2	73.9	75.8	4.86429e+06
Oleanolic acid	C30 H48 O3	No match	Invalid mass	No results	No results		502.365	19.245	2	0	73.8		1.97097e+06
Penicillic acid	C8 H10 O4	Full match	Full match	Full match	Full match		170.058	4.831	1	1	73.7	37.7	8.77801e+06
2-Pyridylacetic acid	C7 H7 N O2	Full match	Full match	Full match	Full match		137.048	5.682	9	5	73.7	71.5	9.59164e+06
18-HETE	C20 H32 O3	No match	Invalid mass	Invalid mass	No results		320.232	17.688	24	8	73.5	68.2	9.35242e+06
Vanillic acid	C8 H8 O4	No results	Invalid mass	Invalid mass	No results		168.041	4.847	24	22	73.4	88.5	7.89091e+06
(3aR,4aS,5R,7aS,8S,9aR)-5-Hydroxy-4a,8-dimethyl-3-methyleneoctahydroazuleno[6,5-b]furan-2,6(3H,4H)-dione	C15 H20 O4	Full match	Full match	Not the top hit	Full match		264.135	8.08	14	4	73.3	64.8	8.54077e+06
1-O-[(2α,3β,5ξ,9ξ,18ξ,19α)-2,3,19,23-Tetrahydroxy-28-oxoolean-12-en-28-yl]-β-D-glucopyranose	C36 H58 O11	No match	Invalid mass	No results	No results		712.402	12.313	1	0	73.2		1.12251e+07
Penicillic acid	C8 H10 O4	Full match	Full match	Full match	Full match		170.058	4.171	1	1	73.2	73.2	5.36443e+06
4-Indolecarbaldehyde	C9 H7 N O	No results	Invalid mass	Invalid mass	No results		145.051	8.795	2	2	73.1	67.3	6.42084e+06
{(1R,2R)-2-[(2Z)-5-(Hexopyranosyloxy)-2-penten-1-yl]-3-oxocyclopentyl}acetic acid	C18 H28 O9	No match	Invalid mass	No results	No results		410.155	8.018	6	0	73		6.3264e+06
Gallic acid	C7 H6 O5	No results	Invalid mass	Invalid mass	No results		170.02	21.529	1	1	73	94.3	92259.6
3-Hydroxy-3,5,5-trimethyl-4-(3-oxo-1-buten-1-ylidene)cyclohexyl β-D-glucopyranoside	C19 H30 O8	No match	Invalid mass	No results	No results		432.199	7.953	4	0	73		1.08927e+07
2-Methylbenzoic acid	C8 H8 O2	No results	Invalid mass	No results	No results		136.051	4.122	3	0	72.8		4.50972e+07
Asiatic acid	C30 H48 O5	No match	Invalid mass	No results	No results		534.355	16.018	1	0	72.8		1.04187e+07
Arjungenin	C30 H48 O6	Not the top hit	Full match	No results	No results		504.345	14.479	1	0	72.8		5.06325e+06
Linolenic acid ethyl ester	C20 H34 O2	Full match	Full match	No results	Full match		306.255	13.403	5	0	72.8		7.09043e+06
2-[(2S,4aR,8aS)-2-Hydroxy-4a-methyl-8-methylenedecahydro-2-naphthalenyl]acrylic acid	C15 H22 O3	Full match	Full match	No results	Full match		250.156	14.613	3	0	72.8		2.07507e+06
5-Sulfosalicylic acid	C7 H6 O6 S	Full match	Full match	Full match	No results		217.988	4.339	1	1	72.7	34.9	6.808e+06
Andrographolide	C20 H30 O5	No match	Invalid mass	Invalid mass	No results		332.196	15.166	6	2	72.7	70.8	4.8683e+06
3-Methoxybenzaldehyde	C8 H8 O2	Full match	Full match	No results	Full match		136.052	10.925	2	0	72.7		2.19818e+06
3-[(1-Carboxyvinyl)oxy]benzoic acid	C10 H8 O5	Full match	Full match	No results	No results		208.036	10.123	1	0	72.5		7.07455e+07
2,6-Dimethoxyphenol	C8 H10 O3	Full match	Full match	No results	Full match		154.063	8.16	2	0	72.5		4.79991e+06
Muramic acid	C9 H17 N O7	Full match	Full match	Full match	Full match		251.1	0.669	1	1	72.4	65.7	430604
Fraxetin	C10 H8 O5	Full match	Full match	No results	No results		208.037	5.339	1	0	72.4		1.54912e+07
Boldenone undecylenate	C30 H44 O3	Full match	Full match	No results	No results		452.328	15.93	2	0	72.3		4.89466e+07
Hexadecanedioic acid	C16 H30 O4	Full match	Full match	Full match	Full match		286.214	14.181	2	1	72.3	35.3	6.52478e+06
Cafestol	C20 H28 O3	No match	Invalid mass	Invalid mass	No results		316.201	16.651	18	2	72.3	53.6	2.5445e+07
Kahweol	C20 H26 O3	No match	Invalid mass	Invalid mass	No results		314.186	16.588	2	1	72.2	66.8	1.19245e+07
15-epi Prostaglandin A1	C20 H32 O4	No match	Invalid mass	Invalid mass	No results		318.217	17.381	12	2	72.1	79.1	1.49529e+07
Oleoyl ethanolamide	C20 H39 N O2	No match	Invalid mass	No results	No results		307.287	19.73	1	0	72.1		3.3039e+07
4-Methylumbelliferyl-α-D-glucopyranoside	C16 H18 O8	Full match	Full match	Full match	Full match		338.099	11.321	2	2	72	79.8	2.75311e+06
Pyrogallol	C6 H6 O3	No results	Invalid mass	No results	No results		126.03	1.548	3	0	72		4.38749e+06
Perillartine	C10 H15 N O	Full match	Full match	No results	Full match		165.115	5.52	4	0	72		1.0668e+07
Albiflorin-3	C16 H18 O5	No match	Invalid mass	No results	No match		272.105	9.188	1	0	71.9		3.06304e+06
Quercetin	C15 H10 O7	Full match	Full match	Full match	Full match		302.042	21.479	1	1	71.8	85.4	3.41252e+06
Jasmonic acid	C12 H18 O3	Full match	Full match	Full match	Full match		210.125	9.524	1	1	71.8	68.3	8.71336e+06
3-tert-Butyladipic acid	C10 H18 O4	Full match	Full match	Full match	Full match		202.12	9.563	1	1	71.8	42.6	3.166e+06
Pyridoxine	C8 H11 N O3	Full match	Full match	Full match	Full match		169.074	4.851	4	4	71.8	68.5	4.70679e+06
(+/-)9-HpODE	C18 H32 O4	Full match	Full match	No results	Full match		312.23	15.799	2	0	71.7		9.53737e+07
Acetophenone	C8 H8 O	Full match	Full match	Full match	Full match		120.058	19.073	1	1	71.7	56.2	1.62944e+06
1-(Carboxymethyl)cyclohexanecarboxylic acid	C9 H14 O4	No results	Invalid mass	Invalid mass	No results		186.088	12.278	1	1	71.7	95.8	1.44449e+06
2-Amino-1,3,4-octadecanetriol	C18 H39 N O3	Full match	Full match	Full match	Full match		317.292	15.603	1	1	71.7	70.2	2.4623e+06
Gluconic acid	C6 H12 O7	No match	Invalid mass	Invalid mass	No results		196.057	0.543	5	4	71.7	94.7	1.81118e+07
Citraconic acid	C5 H6 O4	No results	Invalid mass	No results	No results		130.025	1.532	6	0	71.6		1.45779e+07
2-(3,4-Dihydroxyphenyl)-5,7-dihydroxy-4-oxo-4H-chromen-3-yl 6-O-β-D-xylopyranosyl-β-D-glucopyranoside	C26 H28 O16	No match	Full match	No results	No results		596.137	10.044	1	0	71.6		7.48064e+06
Asiatic acid	C30 H48 O5	Not the top hit	Full match	No results	No results		488.35	17.338	2	0	71.5		1.18144e+07
(R)-3-Hydroxy myristic acid	C14 H28 O3	No match	Invalid mass	No results	No match		226.193	14.282	1	0	71.4		49912.1
Indole-3-acrylic acid	C11 H9 N O2	Full match	Full match	Partial match	Full match		187.063	4.009	4	3	71.4	62.8	1.19966e+07
5-Hydroxyindole-3-acetic acid	C10 H9 N O3	Full match	Full match	Full match	Full match		191.058	5.574	2	2	71.3	33.2	4.37576e+06
(1α,2α,3β,5ξ,9ξ,18ξ)-1,2,3,19-Tetrahydroxyurs-12-en-28-oic acid	C30 H48 O6	Full match	Full match	No results	No results		504.344	11.968	2	0	71.3		2.70887e+07
Fraxetin	C10 H8 O5	Full match	Full match	No results	No results		208.037	4.779	2	0	71.2		8.91461e+06
(3β,5ξ,9ξ)-3,23-Dihydroxy-1-oxoolean-12-en-28-oic acid	C30 H46 O5	Not the top hit	Full match	No results	No results		486.334	16.304	2	0	71.2		8.96635e+06
AL 8810 Methyl ester	C25 H33 F O4	No match	Invalid mass	No results	No results		416.24	12.348	3	0	71.2		1.09745e+07
Citraconic acid	C5 H6 O4	No results	Invalid mass	No results	No results		130.025	2.152	6	0	71.2		2.47289e+06
2-Arachidonoyl glycerol	C23 H38 O4	No match	Invalid mass	Invalid mass	No match		356.292	19.92	2	2	71.1	50.1	7.00778e+06
Asiatic acid	C30 H48 O5	Not the top hit	Full match	No results	No results		488.35	16.504	2	0	71.1		2.60686e+07
18-β-Glycyrrhetinic acid	C30 H46 O4	Full match	Full match	Full match	Full match		470.339	17.839	4	2	71.1	77.9	1.3407e+07
Heptanophenone	C13 H18 O	Full match	Full match	Full match	No results		190.135	9.579	2	2	71	35.1	2.46339e+07
AL 8810 Methyl ester	C25 H33 F O4	No match	Invalid mass	No results	No results		416.24	12.053	3	0	70.9		2.27273e+07
3-O-β-D-Glucopyranosylandrographolide	C26 H40 O10	No match	Invalid mass	No results	No results		529.288	14.328	2	0	70.9		1.78316e+07
Arjungenin	C30 H48 O6	Not the top hit	Full match	No results	No results		504.345	15.705	2	0	70.8		4.45975e+06
(1α,2α,3β,5ξ,9ξ,18ξ)-1,2,3,19-Tetrahydroxyurs-12-en-28-oic acid	C30 H48 O6	Not the top hit	Full match	No results	No results		504.344	12.318	1	0	70.7		5.12885e+06
2-Amino-4-cresol	C7 H9 N O	Full match	Full match	Partial match	Full match		123.069	1.266	10	8	70.4	55.7	1.01456e+07
2,6-Di-tert-butyl-1,4-benzoquinone	C14 H20 O2	Full match	Full match	Full match	Full match		220.146	14.367	1	1	70.3	68.5	7.14449e+06
L-(+)-Tartaric acid	C4 H6 O6	No results	Invalid mass	Invalid mass	No results		150.015	0.705	2	1	70.2	98.7	1.78187e+07
(3β,5ξ,9ξ)-3,23-Dihydroxy-1-oxoolean-12-en-28-oic acid	C30 H46 O5	Not the top hit	Full match	No results	No results		486.334	14.384	2	0	70.2		5.52194e+06
5-Sulfosalicylic acid	C7 H6 O6 S	Full match	Full match	Full match	No results		217.988	4.98	1	1	70.1	36	1.34303e+07
Gallic acid	C7 H6 O5	No results	Invalid mass	Invalid mass	No results		170.02	1.443	2	2	70	93.4	4.57925e+06
Docosanoic acid	C22 H44 O2	Full match	Full match	No results	Full match		340.334	23.984	2	0	70		969348
Heptanophenone	C13 H18 O	Full match	Full match	Full match	No results		190.135	14.388	1	1	69.9	43.7	5.74464e+06
7-Hydroxycoumarine	C9 H6 O3	Full match	Full match	Full match	Full match		162.031	7.105	6	3	69.9	41.3	6.17415e+07
Asiatic acid	C30 H48 O5	No match	Invalid mass	No results	No results		534.355	16.505	2	0	69.8		4.76742e+06
Stearoyl ethanolamide	C20 H41 N O2	Full match	Full match	No results	Full match		327.313	20.362	2	0	69.8		3.13177e+06
Lignoceric acid	C24 H48 O2	Full match	Full match	No results	Full match		368.365	25.974	1	0	69.6		654743
Matairesinol	C20 H22 O6	No match	Invalid mass	No results	No match		340.13	9.948	1	0	69.5		6.93683e+06
(5R,6S)-5-Hydroxy-4-methoxy-6-(2-phenylethyl)-5,6-dihydro-2H-pyran-2-one	C14 H16 O4	Full match	Full match	No results	No results		248.104	8.677	1	0	69.5		1.87605e+07
CAY10401	C24 H34 N2 O2	No match	Invalid mass	No results	No results		414.289	22.553	2	0	69.4		1.6189e+06
Ethyl 3-{[2-(aminocarbonyl)-3-thienyl]amino}-3-oxopropanoate	C10 H12 N2 O4 S	No match	Invalid mass	No results	No results		278.031	27.161	1	0	69.3		67377.3
3-O-β-D-Glucopyranosylandrographolide	C26 H40 O10	No match	Invalid mass	No results	No results		529.288	14.003	4	0	69.2		4.46454e+07
L-Tyrosine	C9 H11 N O3	Full match	Full match	Full match	Full match		181.074	0.933	6	4	69.2	86.5	3.41827e+07
3-O-β-D-Glucopyranosylandrographolide	C26 H40 O10	Full match	Full match	No results	No results		512.261	13.545	3	0	69.1		2.07877e+08
6-Quinolinecarboxylic acid	C10 H7 N O2	Full match	Full match	Full match	Full match		173.048	1.664	4	4	69	45.5	4.6393e+06
Isokaempferide	C16 H12 O6	No match	Invalid mass	No results	No match		300.068	21.775	7	0	69		334993
Andrographiside	C26 H40 O10	Full match	Full match	No results	No results		512.262	14.418	6	0	68.9		6.26662e+07
Asiatic acid	C30 H48 O5	Not the top hit	Full match	No results	No results		488.35	17.022	2	0	68.9		2.24225e+06
Arachidonic acid	C20 H32 O2	No match	Invalid mass	No results	No match		286.229	17.068	1	0	68.8		3.37731e+06
α-Linolenic acid	C18 H30 O2	Full match	Full match	No results	Full match		278.224	17.15	6	0	68.8		7.98111e+07
Schaftoside	C26 H28 O14	Full match	Full match	No results	Full match		564.147	9.302	2	0	68.8		5.07206e+06
3-O-β-D-Glucopyranosylandrographolide	C26 H40 O10	No match	Invalid mass	No results	No results		529.288	13.197	4	0	68.7		3.49775e+07
Ethylmorphine	C19 H23 N O3	Full match	Full match	No results	Full match		313.167	5.977	3	0	68.5		2.17707e+06
Acetanilide	C8 H9 N O	Full match	Full match	Partial match	Full match		135.068	8.453	2	2	68.4	34.3	3.27563e+06
4-Methylumbelliferone	C10 H8 O3	No match	Invalid mass	Invalid mass	No results		176.046	10.499	1	1	68.4	47.1	2.03234e+06
Diisodecyl phthalate	C28 H46 O4	No match	Invalid mass	No results	No match		468.323	15.606	2	0	68.1		9.53674e+06
4-Oxoproline	C5 H7 N O3	No results	Invalid mass	No results	No results		129.041	1.047	2	0	68.1		1.04226e+07
Sibiricose A3	C19 H26 O13	No match	Full match	No results	No results		462.137	6.059	1	0	68.1		4.64379e+06
CMPF	C12 H16 O5	Full match	Full match	No results	No results		240.099	8.229	2	0	68		1.68406e+07
Matairesinol	C20 H22 O6	No match	Invalid mass	No results	No match		340.13	10.567	3	0	67.9		7.96324e+06
Heptanophenone	C13 H18 O	Full match	Full match	Full match	No results		190.135	11.179	1	1	67.8	46.8	1.21928e+08
Cyclo(leucylprolyl)	C11 H18 N2 O2	Full match	Full match	No results	No results		210.136	8.388	2	0	67.7		1.51858e+07
Endothal	C8 H10 O5	No results	Invalid mass	Invalid mass	No results		186.052	4.003	1	1	67.6	73	1.09462e+07
Tolycaine	C15 H22 N2 O3	Full match	Full match	No results	No results		278.163	7.757	3	0	67.6		2.88449e+06
Phenylacetaldehyde	C8 H8 O	No results	Invalid mass	No results	No results		120.056	8.392	1	0	67.4		9.25256e+06
3-(1-hydroxyethyl)-2,3,6,7,8,8a-hexahydropyrrolo[1,2-a]pyrazine-1,4-dione	C9 H14 N2 O3	Full match	Full match	No results	No results		198.1	3.893	4	0	67.3		1.23366e+07
(3β,5ξ,9ξ)-3,23-Dihydroxy-1-oxoolean-12-en-28-oic acid	C30 H46 O5	Full match	Full match	No results	No results		486.334	14.092	2	0	67.3		5.25506e+06
D-1,2,3,4-Tetrahydroisoquinoline-3-carboxylic acid	C10 H11 N O2	Full match	Full match	Full match	No results		177.079	4.026	6	3	67.2	74.4	5.0845e+06
7-Hydroxycoumarine	C9 H6 O3	Full match	Full match	Full match	Full match		162.031	10.729	2	1	67.2	41	1.132e+08
4-Ethoxybenzaldehyde	C9 H10 O2	Full match	Full match	Partial match	Full match		150.068	6.916	5	2	67.1	62.3	5.20012e+06
MBZP	C12 H18 N2	Full match	Full match	No results	Full match		190.147	5.807	2	0	66.9		88926.3
Norharman	C11 H8 N2	Full match	Full match	Invalid mass	No results		168.069	7.17	4	2	66.9	44.3	3.88464e+06
Caffeic acid	C9 H8 O4	No match	Invalid mass	Invalid mass	No results		180.041	10.125	5	4	66.9	81.7	1.8736e+07
Heptanophenone	C13 H18 O	Full match	Full match	Full match	No results		190.135	9.987	2	2	66.8	50.8	1.23387e+07
(2E,8S,10R)-10,11-Dihydroxy-6-(methoxymethyl)-1,10-dimethyl-5-oxo-4,14-dioxatricyclo[9.2.1.03,7]tetradeca-2,6-dien-8-yl methacrylate	C20 H26 O8	No match	Invalid mass	No results	No results		416.146	10.375	2	0	66.8		3.69253e+06
Cyclohexyl phenyl ketone	C13 H16 O	Full match	Full match	Full match	No results		188.12	8.534	2	2	66.8	39.4	1.09392e+07
(3β,5ξ,9ξ)-3,23-Dihydroxy-1-oxoolean-12-en-28-oic acid	C30 H46 O5	No match	Invalid mass	No results	No results		532.339	15.549	1	0	66.8		6.23014e+06
4-Oxoproline	C5 H7 N O3	No results	Invalid mass	No results	No results		129.041	0.716	1	0	66.8		9.19052e+06
(3R,4S)-4,6,8-Trihydroxy-7-methoxy-3-methyl-3,4-dihydro-1H-isochromen-1-one	C11 H12 O6	Full match	Full match	No results	Full match		240.063	7.243	1	0	66.8		9.09639e+06
Arjungenin	C30 H48 O6	Not the top hit	Full match	No results	No results		504.345	15.016	1	0	66.7		1.44842e+07
Lariciresinol 4-O-glucoside	C26 H34 O11	No match	Invalid mass	No results	No results		539.236	10.125	1	0	66.6		7.17235e+06
Methyl cinnamate	C10 H10 O2	Full match	Full match	Partial match	Full match		162.068	10.121	6	2	66.3	44.7	9.70745e+06
Asiatic acid	C30 H48 O5	No match	Invalid mass	No results	No results		534.355	17.355	1	0	66.3		4.21012e+06
13,14-Dihydro-15-keto-tetranor prostaglandin F1α	C16 H28 O5	Full match	Full match	No results	No results		300.193	13.992	2	0	66.2		2.28855e+06
(+)-ar-Turmerone	C15 H20 O	Full match	Full match	Full match	No results		216.151	15.427	1	1	66.2	42.1	7.06851e+06
2-(8-Hydroxy-4a,8-dimethyldecahydro-2-naphthalenyl)acrylic acid	C15 H24 O3	Not the top hit	Full match	No results	No results		252.172	15.202	1	0	66.2		888261
Heptanophenone	C13 H18 O	Full match	Full match	Full match	No results		190.135	10.607	2	2	66.2	48.1	1.85116e+07
α-Pyrrolidinopropiophenone	C13 H17 N O	Full match	Full match	Partial match	Full match		203.131	6.771	16	1	66.1	33.7	5.60733e+06
4-Indolecarbaldehyde	C9 H7 N O	No match	Invalid mass	No results	No results		145.051	6.992	1	0	66		4.60389e+06
Senkyunolide H	C12 H16 O4	No match	Invalid mass	No results	No results		224.102	6.391	2	0	66		1.56722e+07
N,N'-Dicyclohexylurea	C13 H24 N2 O	Full match	Full match	Full match	Full match		224.188	13.591	1	1	65.9	53.3	461299
Andrographiside	C26 H40 O10	No match	Invalid mass	No results	No results		529.288	13.505	2	0	65.9		1.20944e+08
Nandrolone glucuronide	C24 H34 O8	No match	Invalid mass	No results	No results		450.222	10.576	3	0	65.8		9.83086e+06
Catechol	C6 H6 O2	No results	Invalid mass	No results	No results		110.035	1.181	2	0	65.8		1.23887e+06
4-(2,7-Dihydroxy-6-methyl-2-heptanyl)-3-hydroxybenzoic acid	C15 H22 O5	Full match	Full match	No results	Full match		282.147	8.092	2	0	65.8		3.41518e+06
δ-Ribono-1,4-lactone	C5 H8 O5	No results	Invalid mass	Invalid mass	No results		148.036	1.444	2	2	65.7	70.3	3.67901e+06
(2S,3Z,4S)-2-(β-D-Glucopyranosyloxy)-3-(2-{[(2E)-3-(4-hydroxyphenyl)-2-propenoyl]oxy}ethylidene)-4-(2-methoxy-2-oxoethyl)-3,4-dihydro-2H-pyran-5-carboxylic acid	C26 H30 O14	No match	Full match	No results	No results		566.163	10.53	1	0	65.7		2.95021e+06
Ethyl sorbate	C8 H12 O2	Full match	Full match	Partial match	Full match		140.084	6.046	4	2	65.6	74.9	4.99366e+06
Ethyl palmitoleate	C18 H34 O2	Full match	Full match	Partial match	Full match		282.255	18.156	2	2	65.5	67.4	1.07274e+06
N,N-Diisopropylethylamine (DIPEA)	C8 H19 N	Full match	Full match	No results	Full match		129.152	5.263	2	0	65.5		1.81225e+07
1-O-[(3β,5ξ,9ξ,18ξ)-3,19,24-Trihydroxy-24,28-dioxours-12-en-28-yl]hexopyranose	C36 H56 O11	No match	Full match	No results	No results		664.381	15.09	1	0	65.4		1.78559e+06
α-Linolenoyl ethanolamide	C20 H35 N O2	Full match	Full match	Full match	No results		321.266	18.697	2	2	65.4	38.3	5.22458e+06
12-Hydroxydodecanoic acid	C12 H24 O3	Full match	Full match	No results	Full match		216.172	15.954	1	0	65.2		872659
3-Hydroxy-3-methylglutaric acid	C6 H10 O5	No results	Invalid mass	Invalid mass	No results		162.052	1.527	2	2	65.2	92.4	3.23137e+07
1-O-[(2α,3β,5ξ,9ξ,18ξ,19α)-2,3,19,23-Tetrahydroxy-28-oxoolean-12-en-28-yl]-β-D-glucopyranose	C36 H58 O11	No match	Invalid mass	No results	No results		712.402	13.11	1	0	65.2		6.21158e+06
2-(14,15-Epoxyeicosatrienoyl) glycerol	C23 H38 O5	No match	Invalid mass	Invalid mass	No results		354.276	19.167	2	2	65.1	37	7.34502e+06
(+/-)9-HpODE	C18 H32 O4	Full match	Full match	No results	Full match		312.23	17.385	4	0	65.1		3.92666e+06
3-O-β-D-Glucopyranosylandrographolide	C26 H40 O10	No match	Invalid mass	No results	No results		534.243	14.012	3	0	65.1		4.01366e+07
Gallic acid	C7 H6 O5	No match	Invalid mass	No results	No results		170.024	1.145	1	0	65.1		65455.7
Hydrocinnamic acid	C9 H10 O2	No results	Invalid mass	No results	No results		150.067	7.372	2	0	64.9		6.1556e+06
5-Methoxysalicylic acid	C8 H8 O4	Full match	Full match	No results	Full match		168.042	6.284	8	0	64.9		2.03078e+07
2-(3-{[3-(Tetrahydro-2H-pyran-4-ylamino)-3-oxetanyl]methyl}-1,2-oxazol-5-yl)ethanol	C14 H22 N2 O4	No match	Invalid mass	No results	No results		304.142	8.379	2	0	64.8		3.34327e+06
Cafestol	C20 H28 O3	No match	Invalid mass	Invalid mass	No results		316.201	17.082	18	2	64.8	48.3	5.70965e+07
Cyclo(leucylprolyl)	C11 H18 N2 O2	Full match	Full match	No results	No results		210.136	8.109	1	0	64.8		7.98765e+06
Cyclohexyl phenyl ketone	C13 H16 O	Full match	Full match	Full match	No results		188.12	9.392	1	1	64.7	37	8.4801e+06
Arachidonoyl amide	C20 H33 N O	No match	Invalid mass	No results	No results		303.253	19.518	2	0	64.6		6.01664e+06
3-Methylcrotonylglycine	C7 H11 N O3	No results	Invalid mass	No results	No results		157.073	1.789	4	0	64.6		5.51045e+06
3-Methoxybenzaldehyde	C8 H8 O2	Full match	Full match	No results	Full match		136.052	8.036	4	0	64.5		6.69022e+06
3-O-β-D-Glucopyranosylandrographolide	C26 H40 O10	No match	Invalid mass	No results	No results		534.243	13.184	3	0	64.5		2.39448e+07
2,2,6,6-Tetramethyl-4-piperidinol	C9 H19 N O	Full match	Full match	Full match	Full match		157.146	12.947	4	2	64.4	41.2	5.97376e+06
Luteolin	C15 H10 O6	Full match	Full match	Full match	Full match		286.047	9.359	2	2	64.2	40.6	2.41089e+06
Methyl 1-(hexopyranosyloxy)-5-hydroxy-7-(hydroxymethyl)-1,4a,5,7a-tetrahydrocyclopenta[c]pyran-4-carboxylate	C17 H24 O11	Not the top hit	Full match	No results	No results		404.131	9.057	4	0	64.2		73495.8
2-Amino-1,3,4-octadecanetriol	C18 H39 N O3	Full match	Full match	No results	Full match		317.292	13.652	2	0	64.2		2.36605e+07
Oleoyl-L-α-lysophosphatidic acid	C21 H41 O7 P	Not the top hit	Full match	Full match	Full match		436.259	20.353	1	1	64.1	61.3	939249
2-(6-Hydroxyhexyl)-3-methylenesuccinic acid	C11 H18 O5	Full match	Full match	No results	No match		230.115	9.79	1	0	64.1		2.0825e+06
α-Propylaminopentiophenone	C14 H21 N O	Full match	Full match	Full match	No results		219.162	8.175	4	2	64	54.8	4.25358e+06
Pyrogallol	C6 H6 O3	No results	Invalid mass	No results	No results		126.03	0.977	3	0	64		1.73668e+06
L-(-)-Malic acid	C4 H6 O5	No results	Invalid mass	No results	No results		134.02	0.644	3	0	63.9		9.2001e+07
Heptanophenone	C13 H18 O	Full match	Full match	Full match	No results		190.135	12.075	2	2	63.8	44.1	2.86063e+07
Arecoline	C8 H13 N O2	Full match	Full match	No results	No results		155.095	5.783	1	0	63.7		2.60652e+06
4-O-Methylpinosylvic acid	C16 H14 O4	Full match	Full match	Invalid mass	Not the top hit		270.089	12.396	8	2	63.6	37.9	6.59032e+06
5-(2-Nitroprop-1-enyl)-1,3-benzodioxole	C10 H9 N O4	Full match	Full match	Full match	Full match		207.053	7.808	1	1	63.4	38.6	7.78983e+06
Senkyunolide H	C12 H16 O4	No match	Invalid mass	No results	No match		206.094	10.346	1	0	63.3		1.18619e+06
Phenylacetaldehyde	C8 H8 O	No results	Invalid mass	No results	No results		120.056	8.094	1	0	63.2		2.42943e+06
(+)-Aphidicolin	C20 H34 O4	No match	Invalid mass	No results	No match		298.25	17.927	24	0	63.1		2.81364e+06
3-Butene-1,2,3-tricarboxylic acid	C7 H8 O6	No results	Invalid mass	No results	No results		188.031	2.325	1	0	63		4.06877e+06
Arjungenin	C30 H48 O6	Not the top hit	Full match	No results	No results		504.345	13.804	2	0	62.8		5.69752e+06
3-Butene-1,2,3-tricarboxylic acid	C7 H8 O6	No results	Invalid mass	No results	No results		188.031	1.27	1	0	62.7		7.22781e+06
Osthol	C15 H16 O3	Full match	Full match	No results	No results		244.11	11.353	3	0	62.7		5.68807e+06
Ergosterol peroxide	C28 H44 O3	Full match	Full match	Partial match	Full match		428.328	17.731	2	1	62.6	59.4	1.33874e+06
Heptanophenone	C13 H18 O	Full match	Full match	Full match	No results		190.135	10.207	1	1	62.6	38.6	3.14755e+07
cis-Aconitic acid	C6 H6 O6	No results	Invalid mass	Invalid mass	No match		174.015	1.108	2	2	62.5	82.6	1.3333e+07
cis-Aconitic acid	C6 H6 O6	No results	Invalid mass	Invalid mass	No match		174.015	1.529	2	2	62.5	85.7	1.41992e+07
T-2 Triol	C20 H30 O7	No match	Invalid mass	Invalid mass	No results		364.186	12.551	2	1	62.5	53.1	8.2665e+06
3-Deoxycaryoptinol	C24 H34 O7	Full match	Full match	No results	Full match		434.229	13.545	1	0	62.5		1.55519e+08
6-Hydroxy-8-methoxy-3-methyl-3,4-dihydro-1H-isochromen-1-one	C11 H12 O4	Full match	Full match	Partial match	Full match		208.073	9.374	4	3	62.4	51.7	1.72457e+07
Myristyl sulfate	C14 H30 O4 S	No match	Invalid mass	No results	No match		294.183	15.863	1	0	62.2		976012
3-Hydroxy-4-(2-hydroxy-6-methyl-2-heptanyl)benzoic acid	C15 H22 O4	Full match	Full match	No results	Full match		266.152	14.748	3	0	62.2		1.55678e+06
Cyclohexyl phenyl ketone	C13 H16 O	Full match	Full match	Full match	No results		188.12	8.091	1	1	62.2	38.5	5.05328e+06
DL-Tryptophan	C11 H12 N2 O2	No match	Invalid mass	No results	No results		226.074	7.012	5	0	62		2.88416e+06
16-Hydroxyhexadecanoic acid	C16 H32 O3	Full match	Full match	No results	No results		272.235	18.735	1	0	62		1.73309e+06
Ethylmalonic acid	C5 H8 O4	No results	Invalid mass	No results	No results		132.041	3.207	3	0	61.9		2.06355e+06
N-{[(2R,4S,5S)-5-{[4-(4-Fluorophenyl)-1-piperazinyl]methyl}-1-azabicyclo[2.2.2]oct-2-yl]methyl}-4-(trifluoromethyl)benzamide	C27 H32 F4 N4 O	No match	Invalid mass	No results	No results		482.273	20.615	2	0	61.8		7.86251e+07
3-O-β-D-Glucopyranosylandrographolide	C26 H40 O10	No match	Invalid mass	No results	No results		494.251	13.018	2	0	61.8		741520
4-(2,7-Dihydroxy-6-methyl-2-heptanyl)-3-hydroxybenzoic acid	C15 H22 O5	Full match	Full match	No results	Full match		282.147	12.51	2	0	61.6		1.59985e+06
L-(-)-Arabitol	C5 H12 O5	No results	Invalid mass	Invalid mass	No results		152.067	0.553	3	3	61.5	95.4	4.15223e+06
Aflatoxin G2	C17 H14 O7	Not the top hit	Full match	Full match	Full match		330.073	9.829	4	1	61.5	39.5	1.29701e+07
18-β-Glycyrrhetinic acid	C30 H46 O4	Not the top hit	Full match	No results	Full match		470.339	18.604	1	0	61.4		1.90593e+06
Carvone	C10 H14 O	Full match	Full match	Full match	Full match		150.104	7.925	2	3	61.4	71.9	4.43104e+06
Isohomovanillic acid	C9 H10 O4	Full match	Full match	Full match	Full match		182.058	8.114	4	6	61.3	62.5	2.17399e+07
7-Acetyl-3,6-dihydroxy-8-methyl-tetralone	C13 H14 O4	Full match	Full match	No results	No results		234.089	9.155	2	0	61.2		2.96889e+06
Isoetharine	C13 H21 N O3	Full match	Full match	Partial match	Full match		239.152	4.815	4	1	61.2	32.7	7.70784e+06
(3R,3aR,4R,4aR,7aR,8R,9aR)-3,4a,8-Trimethyl-2,5-dioxo-2,3,3a,4,4a,5,7a,8,9,9a-decahydroazuleno[6,5-b]furan-4-yl acetate	C17 H22 O5	No match	Invalid mass	No results	No match		306.144	10.109	4	0	61.2		1.38485e+07
Fraxetin	C10 H8 O5	Full match	Full match	No results	No results		208.037	4.119	2	0	61.1		1.68716e+07
Milbemectin A3	C31 H44 O7	No match	Full match	No results	Full match		528.308	15.088	1	0	60.9		4.50518e+06
N-Acetyl-5-aminosalicylic acid	C9 H9 N O4	Full match	Full match	Full match	Full match		195.053	2.952	6	5	60.7	58.4	7.52472e+06
3-[2-(1,3-Benzodioxol-5-yl)-7-methoxy-1-benzofuran-5-yl]-3-hydroxypropyl hexopyranoside	C25 H28 O11	No match	Invalid mass	No results	No results		550.174	0.781	1	0	60.6		1.31607e+06
3-Hydroxy-4-(2-hydroxy-6-methyl-2-heptanyl)benzoic acid	C15 H22 O4	Full match	Full match	No results	Full match		266.152	15.317	3	0	60.6		1.08552e+06
Asperulosidic acid	C18 H24 O12	No match	Full match	No results	No results		432.126	9.466	1	0	60.6		1.72701e+06
2-[(1S,4S,5S)-4-{[(Cyclohexylcarbamoyl)amino]methyl}-5-isopropyl-2-methyl-2-cyclohexen-1-yl]-N-[2-(dimethylamino)ethyl]acetamide	C24 H44 N4 O2	No match	Invalid mass	No results	No results		456.323	16.386	1	0	60.5		1.24317e+06
2-Hydroxymyristic acid	C14 H28 O3	Full match	Full match	No results	No results		244.203	17.338	4	0	60.5		8.01856e+06
Caffeic acid	C9 H8 O4	Full match	Full match	No results	Full match		180.042	8.55	1	0	60.5		1.66298e+07
(3β,5ξ,9ξ)-3,6,19-Trihydroxyurs-12-en-28-oic acid	C30 H48 O5	Full match	Full match	No results	No results		488.35	13.579	1	0	60.4		5.59295e+06
AL 8810	C24 H31 F O4	No match	Invalid mass	No results	No match		402.224	17.128	8	0	60.3		1.42434e+07
(5R,9aS,9bS)-9b-Hydroxy-6,6,9a-trimethyl-1-oxo-1,3,5,5a,6,7,8,9,9a,9b-decahydronaphtho[1,2-c]furan-5-yl (2E,4E)-6,7-dihydroxy-2,4-octadienoate	C23 H32 O7	Not the top hit	Full match	No match	No results		420.214	14.13	1	1	60.3	43.2	5.36191e+06
1-{4-[(2R,3R)-3-(Hydroxymethyl)-4-methyl-5-oxo-2-morpholinyl]phenyl}-3-isopropylurea	C16 H23 N3 O4	No match	Invalid mass	No results	No match		303.158	6.787	4	0	60.3		5.43457e+06
Aflatoxin G2	C17 H14 O7	Full match	Full match	Full match	Full match		330.074	9.293	4	1	60.2	34.5	2.36653e+07
3-(2,6-Dioxocyclohexyl)propanenitrile	C9 H11 N O2	Full match	Full match	No results	Full match		165.079	7.284	4	0	60.2		7.55801e+06
BMK methyl glycidate	C11 H12 O3	Full match	Full match	Partial match	Full match		192.078	8.817	2	1	60.2	37.2	2.36031e+06
3-Deoxycaryoptinol	C24 H34 O7	Full match	Full match	No results	Full match		434.229	14.585	1	0	60.2		1.44603e+09
(3β,5ξ,9ξ)-3,6,19-Trihydroxyurs-12-en-28-oic acid	C30 H48 O5	Not the top hit	Full match	No results	No results		488.35	13.919	1	0	60.2		1.38681e+07
Ethylmalonic acid	C5 H8 O4	No results	Invalid mass	No results	No results		132.041	2.254	3	0	60.1		3.65541e+06
2-[(1S,4S,5S)-4-{[(Cyclohexylcarbamoyl)amino]methyl}-5-isopropyl-2-methyl-2-cyclohexen-1-yl]-N-[2-(dimethylamino)ethyl]acetamide	C24 H44 N4 O2	No match	Invalid mass	No results	No results		456.323	17.156	1	0	60		1.68207e+06
11-Deoxy prostaglandin F1β	C20 H36 O4	No match	Invalid mass	Invalid mass	No results		322.248	20.147	4	2	60	44.1	3.0496e+06
Nandrolone glucuronide	C24 H34 O8	No match	Invalid mass	No results	No results		450.222	11.381	6	0	59.9		1.17123e+07
(3aR,4S,6R,11aR)-6,9-Dihydroxy-6,10-dimethyl-3-methylene-2,7-dioxo-2,3,3a,4,5,6,7,8,9,11a-decahydrocyclodeca[b]furan-4-yl methacrylate	C19 H24 O7	No match	Invalid mass	No results	No results		386.136	11.062	2	0	59.8		7.76336e+06
L-(-)-Malic acid	C4 H6 O5	No results	Invalid mass	No results	No results		134.02	1.194	3	0	59.7		1.16129e+07
3,5-DMA	C11 H17 N O2	Full match	Full match	Partial match	Full match		195.126	7.53	10	8	59.7	61	4.04438e+06
Citrinin	C13 H14 O5	No match	Invalid mass	No results	No match		250.087	12.409	2	0	59.7		5.03734e+06
D-Glucosamine	C6 H13 N O5	Full match	Full match	Full match	Full match		179.079	0.781	3	3	59.6	57.5	5.79593e+06
Irisxanthone	C20 H20 O11	No match	Full match	No results	No results		436.1	5.03	1	0	59.5		8.20677e+06
N,N-Dimethylsphingosine	C20 H41 N O2	No match	Invalid mass	No results	No results		292.276	20.683	2	0	59.4		5.60574e+07
4-Methoxycinnamic acid	C10 H10 O3	Full match	Full match	Full match	Full match		178.062	8.465	6	3	59.4	36.6	8.70628e+06
(3β,5ξ,9ξ)-3,23-Dihydroxy-1-oxoolean-12-en-28-oic acid	C30 H46 O5	Full match	Full match	No results	No results		486.334	15.608	4	0	59.3		4.43626e+07
(2E)-3-[4-({2-O-[(2S,3R,4R)-3,4-Dihydroxy-4-(hydroxymethyl)tetrahydro-2-furanyl]-β-D-glucopyranosyl}oxy)-3-methoxyphenyl]acrylic acid	C21 H28 O13	No match	Full match	No results	No results		488.153	9.431	1	0	59.3		8.28049e+06
Kinetin	C10 H9 N5 O	Not the top hit	Full match	Full match	Full match		215.08	4.778	1	1	59.3	73.2	3.48496e+06
Tolnaftate	C19 H17 N O S	No match	Invalid mass	No results	No results		307.105	8.722	2	0	59.3		340893
4-{[(2S,5aS,8aR)-1-Methyl-5-oxo-2-[3-oxo-3-(2-propyn-1-ylamino)propyl]octahydropyrrolo[3,2-E][1,4]diazepin-6(1H)-yl]methyl}benzoic acid	C22 H28 N4 O4	No match	Invalid mass	No results	No results		412.207	9.369	4	0	59.2		5.22512e+06
Methanandamide	C23 H39 N O2	Not the top hit	Full match	No results	No results		361.297	19.861	2	0	59.2		6.51255e+06
3-(1-hydroxyethyl)-2,3,6,7,8,8a-hexahydropyrrolo[1,2-a]pyrazine-1,4-dione	C9 H14 N2 O3	Full match	Full match	No results	No results		198.1	3.174	4	0	59.1		1.25534e+07
N-Acetyldopamine	C10 H13 N O3	Full match	Full match	Partial match	Full match		195.089	7.804	4	1	59.1	30	5.68205e+06
(3β,5ξ,9ξ)-3,6,19-Trihydroxyurs-12-en-28-oic acid	C30 H48 O5	Not the top hit	Full match	No results	No results		488.35	16.024	2	0	59.1		6.53386e+07
10-Nitrolinoleate	C18 H31 N O4	No match	Invalid mass	No results	No match		307.214	16.694	4	0	59		1.41364e+07
2-Methoxy-N-[(3S,3aS,8S,9S,9aS,9bS)-3,5a,9-trimethyl-2-oxododecahydronaphtho[1,2-b]furan-8-yl]acetamide	C18 H29 N O4	No match	Invalid mass	No results	No match		305.199	16.344	4	0	58.9		2.97684e+06
DAUDA	C23 H34 N2 O4 S	No match	Invalid mass	No results	No results		440.238	12.469	1	0	58.9		8.8468e+06
Indole-3-acetyl-L-aspartic acid	C14 H14 N2 O5	Full match	Full match	Full match	Full match		290.09	8.973	2	2	58.8	50.5	1.10591e+06
(3β,5ξ,9ξ)-3,23-Dihydroxy-1-oxoolean-12-en-28-oic acid	C30 H46 O5	Not the top hit	Full match	No results	No results		486.334	15.084	2	0	58.7		1.04636e+07
4-Methyl-5-thiazoleethanol	C6 H9 N O S	Full match	Full match	Full match	Full match		143.04	2.486	1	1	58.6	77.2	1.62074e+07
Ethyl levulinate	C7 H12 O3	No match	Invalid mass	No results	No results		144.076	4.936	1	0	58.6		54946.7
Picroside II	C23 H28 O13	Not the top hit	Full match	No results	No results		512.152	9.16	1	0	58.5		4.92009e+06
3-Methylcrotonylglycine	C7 H11 N O3	No results	Invalid mass	No results	No results		157.073	0.999	2	0	58.5		3.8482e+06
Methyl 1-(hexopyranosyloxy)-4a-hydroxy-7-methyl-5-oxo-1,4a,5,6,7,7a-hexahydrocyclopenta[c]pyran-4-carboxylate	C17 H24 O11	Full match	Full match	No results	No results		404.131	6.236	2	0	58.5		593100
Phenylacetylglycine	C10 H11 N O3	Full match	Full match	No results	Full match		193.074	1.42	10	0	58.5		5.40017e+06
Methyl 1-(hexopyranosyloxy)-5-hydroxy-7-(hydroxymethyl)-1,4a,5,7a-tetrahydrocyclopenta[c]pyran-4-carboxylate	C17 H24 O11	No match	Full match	No results	No results		404.131	6.6	3	0	58.5		836750
L-Glutamic acid	C5 H9 N O4	No results	Invalid mass	Invalid mass	No results		147.052	0.545	4	4	58.4	67.4	591069
6-Hydroxy-1-(hydroxymethyl)-5-{2-[(4-methoxybenzyl)amino]-2-oxoethyl}-1,4a-dimethyldecahydro-2-naphthalenyl propylcarbamate	C27 H42 N2 O6	No match	Invalid mass	No results	No results		528.256	12.902	2	0	58.3		1.26487e+07
Phenibut	C10 H13 N O2	Full match	Full match	Full match	Full match		179.094	1.079	7	2	58.2	47.3	3.81672e+06
D-Raffinose	C18 H32 O16	No match	Invalid mass	Invalid mass	No results		522.179	0.514	2	1	58.1	68.9	378736
5-O-Methylgenistein	C16 H12 O5	Full match	Full match	Partial match	Full match		284.068	10.08	16	2	58	34.6	5.85957e+06
1-Cyclohexyl-3-[(1S,4S)-4-{3,5-dimethyl-1-[4-(trifluoromethyl)phenyl]-1H-pyrazol-4-yl}-2-cyclopenten-1-yl]urea	C24 H29 F3 N4 O	No match	Invalid mass	No results	No results		468.215	14.116	2	0	57.9		72878.8
Caffeine	C8 H10 N4 O2	Full match	Full match	Full match	Full match		194.08	7.135	1	1	57.7	35.6	322045
Corticosterone	C21 H30 O4	No match	Invalid mass	No results	No results		392.222	20.099	2	0	57.7		2.15961e+06
Albiflorin-3	C16 H18 O5	No match	Invalid mass	No results	No match		272.105	6.41	1	0	57.6		2.94322e+06
N-{4-[(2R,3R)-3-(Hydroxymethyl)-4-methyl-5-oxo-2-morpholinyl]phenyl}acetamide	C14 H18 N2 O4	Full match	Full match	No results	Full match		278.127	4.794	4	0	57.6		2.60049e+06
(3R,4S)-4,6,8-Trihydroxy-7-methoxy-3-methyl-3,4-dihydro-1H-isochromen-1-one	C11 H12 O6	No match	Invalid mass	No results	No results		240.066	9.378	1	0	57.5		1.37304e+06
Linoleic acid-biotin	C28 H48 N4 O3 S	No match	Invalid mass	No results	No results		520.34	15.67	1	0	57.5		5.20762e+06
(+/-)9,10-dihydroxy-12Z-octadecenoic acid	C18 H34 O4	No match	Invalid mass	No results	No results		350.222	16.279	2	0	57.4		983414
tert-Butyl N-[1-(aminocarbonyl)-3-methylbutyl]carbamate	C11 H22 N2 O3	Full match	Full match	No results	No results		230.163	5.109	1	0	57.4		8.50416e+06
2-Furoic acid	C5 H4 O3	No results	Invalid mass	No results	No results		112.014	1.083	2	0	57.3		2.5815e+06
19-Norandrostenedione	C18 H24 O2	Full match	Full match	Full match	Full match		272.177	14.039	3	1	57.2	41.8	1.0223e+07
Tazettine	C18 H21 N O5	Full match	Full match	No results	No results		331.142	4.046	2	0	57		2.19226e+06
γ-Linolenic acid ethyl ester	C20 H34 O2	No match	Invalid mass	No results	No match		312.266	19.657	2	0	56.8		4.21238e+07
Linoleic acid-biotin	C28 H48 N4 O3 S	No match	Invalid mass	No results	No results		520.34	12.135	1	0	56.8		1.82902e+06
6-Hydroxy-1-(hydroxymethyl)-5-{2-[2-(hydroxymethyl)-1-pyrrolidinyl]-2-oxoethyl}-1,4a-dimethyldecahydro-2-naphthalenyl phenylcarbamate	C27 H40 N2 O6	No match	Invalid mass	No results	No results		510.279	14.245	1	0	56.7		48146.7
Methylprednisolone	C22 H30 O5	Not the top hit	Full match	Full match	Full match		374.208	13.873	2	1	56.6	38.8	6.39157e+07
2-Aminooctanedioic acid	C8 H15 N O4	Full match	Full match	Full match	Full match		189.1	1.253	1	2	56.6	50.9	1.72638e+07
(2E,8S,10R)-10,11-Dihydroxy-6-(methoxymethyl)-1,10-dimethyl-5-oxo-4,14-dioxatricyclo[9.2.1.03,7]tetradeca-2,6-dien-8-yl methacrylate	C20 H26 O8	No match	Invalid mass	No results	No results		416.146	11.655	2	0	56.5		6.75924e+06
{(1R,2R)-2-[(2Z)-5-(Hexopyranosyloxy)-2-penten-1-yl]-3-oxocyclopentyl}acetic acid	C18 H28 O9	No match	Invalid mass	No results	No results		410.155	11.327	2	0	56.5		38247.6
2-Fluoro NNEI	C24 H23 F N2 O	No match	Invalid mass	No results	No match		374.176	18.152	6	0	56.3		1.03892e+07
Methylprednisolone	C22 H30 O5	Not the top hit	Full match	Full match	Full match		374.208	13.502	4	2	56.2	43.6	3.4769e+07
Andrographiside	C26 H40 O10	No match	Invalid mass	No results	No results		534.243	14.309	3	0	56.2		5.45366e+07
2,6-Dimethyl-5-(4-methylphenoxy)pyrimidin-4-ol	C13 H14 N2 O2	No match	Invalid mass	Invalid mass	No results		213.079	6.342	5	1	56.2	42.5	8.92249e+06
3-{4-[4-(2-Methoxyphenyl)piperidino]-3-nitrophenyl}-N'-[4-(trifluoromethyl)benzoyl]acrylohydrazide	C29 H27 F3 N4 O5	No match	Invalid mass	No results	No results		546.216	20.207	2	0	56.1		3.20872e+06
β-Asarone	C12 H16 O3	Full match	Full match	Full match	Full match		208.11	8.335	2	2	56.1	36.6	8.38483e+07
Kadethrin	C23 H24 O4 S	Not the top hit	Full match	Full match	Full match		396.141	9.787	4	1	56.1	34.1	7.18746e+06
[(3R,3aR,4S,9aS,9bR)-4-Hydroxy-3,6-dimethyl-2,7-dioxo-2,3,3a,4,5,7,9a,9b-octahydroazuleno[4,5-b]furan-9-yl]methyl β-D-glucopyranoside	C21 H28 O10	No match	Invalid mass	No results	No results		418.183	7.739	6	0	56.1		6.13319e+06
N-{[(2R,3S,4R,5S)-3,4-Dihydroxy-5-{2-oxo-2-[4-(2-pyridinyl)-1-piperazinyl]ethyl}tetrahydro-2-furanyl]methyl}methanesulfonamide	C17 H26 N4 O6 S	No match	Invalid mass	No results	No results		436.134	9.793	5	0	56.1		7.01555e+06
(1S,2S,5R)-2-Hydroxy-5-isopropenyl-2-methylcyclohexyl benzoate	C17 H22 O3	No match	Invalid mass	No results	No results		256.146	12.051	1	0	56.1		5.41031e+06
N-(1-Benzylpiperidin-4-yl)-6-phenylthieno[3,2-d]pyrimidin-4-amine	C24 H24 N4 S	No match	Full match	No results	No results		400.173	11.137	2	0	55.9		5.89185e+06
Docosahexaenoic acid methyl ester	C23 H34 O2	No match	Invalid mass	No results	No results		348.263	20.356	3	0	55.8		2.18176e+06
JWH-167	C21 H23 N O	No results	Full match	Partial match	No results		305.177	13.751	3	1	55.8	30.4	1.67904e+06
4-Methoxycinnamic acid	C10 H10 O3	Full match	Full match	Full match	Full match		178.063	9.198	4	2	55.8	50.1	1.65258e+07
Hypoxanthine	C5 H4 N4 O	Full match	Full match	Not the top hit	Full match		136.039	7.403	4	3	55.7	37.6	1.46543e+06
Hydrolyzed fumonisin B1	C22 H47 N O5	Not the top hit	Full match	No results	Full match		405.344	13.388	1	0	55.6		1.89779e+06
(+)-ar-Turmerone	C15 H20 O	Full match	Full match	Full match	No results		216.151	16.003	2	2	55.5	41.7	4.79301e+06
N-{4-[(2R,3R)-3-(Hydroxymethyl)-4-methyl-5-oxo-2-morpholinyl]phenyl}acetamide	C14 H18 N2 O4	No match	Invalid mass	No results	No results		260.116	6.224	4	0	55.3		3.08097e+06
4-Trifluoromethylphenol	C7 H5 F3 O	No match	Invalid mass	No results	No results		162.03	10.731	4	0	55.2		1.2786e+07
N-({(2R,4S,5R)-5-[6-(4-Fluorophenyl)-2-methyl-4-pyrimidinyl]-1-azabicyclo[2.2.2]oct-2-yl}methyl)-2-furamide	C24 H25 F N4 O2	No match	Invalid mass	No results	No results		420.199	7.706	1	0	55.1		3.40532e+06
19(R)-Hydroxy prostaglandin E1	C20 H34 O6	No match	Invalid mass	Invalid mass	No match		352.225	17.902	20	2	55	33.8	39243
5,5'-[(6Z)-6-Tetradecene-1,14-diyl]bis(1,3-benzenediol)	C26 H36 O4	No match	Invalid mass	No results	No match		390.276	20.683	2	0	55		1.08791e+07
4,5-Dicaffeoylquinic acid	C25 H24 O12	No match	Invalid mass	No results	No results		498.12	19.289	1	0	55		2.58425e+06
Methylprednisolone	C22 H30 O5	Not the top hit	Full match	Full match	Full match		374.208	14.548	4	2	55	38.7	1.76943e+08
5-Chloro THJ 018	C23 H21 Cl N2 O	No match	Invalid mass	No match	No match		376.137	8.493	3	1	54.9	65.5	3.5119e+06
Methyl (2S,4aS,6aR,7R,10aR,10bR)-2-(3-furyl)-7-hydroxy-6a,10b-dimethyl-4-oxo-1,4,4a,5,6,6a,7,10,10a,10b-decahydro-2H-benzo[f]isochromene-7-carboxylate	C21 H26 O6	Not the top hit	Full match	No results	No results		374.172	14.136	1	0	54.9		791095
(2E,8S,10R)-10,11-Dihydroxy-6-(methoxymethyl)-1,10-dimethyl-5-oxo-4,14-dioxatricyclo[9.2.1.03,7]tetradeca-2,6-dien-8-yl methacrylate	C20 H26 O8	No match	Invalid mass	No results	No results		416.146	12.173	5	0	54.9		1.82748e+07
4-Trifluoromethylphenol	C7 H5 F3 O	No match	Invalid mass	No results	No results		162.03	12.132	2	0	54.8		1.44536e+07
8-hydroxy-2,7,7,11,15-pentamethyl-5,12,14-trioxapentacyclo[9.8.0.02,8.04,6.013,18]nonadec-13(18)-ene-3,17-dione	C21 H28 O6	Not the top hit	Full match	No results	Full match		376.189	15.382	2	0	54.8		413436
2-(Cyclohexylmethylidene)-1,2,3,4-tetrahydronaphthalen-1-one	C17 H20 O	No match	Invalid mass	No results	No match		262.131	5.265	1	0	54.8		3.81052e+06
10-HDA	C10 H18 O3	No results	Invalid mass	No results	No results		186.125	12.245	1	0	54.7		794564
2-{[5,6-Dihydroxy-3-(methoxycarbonyl)-3-cyclohexen-1-yl]oxy}propanoic acid	C11 H16 O7	No match	Invalid mass	No results	No results		242.079	5.932	1	0	54.6		3.92844e+06
Coenzyme Q1	C14 H18 O4	No match	Invalid mass	No results	No match		228.136	7.371	2	0	54.6		6.23738e+07
4,5-Dicaffeoylquinic acid	C25 H24 O12	No match	Full match	No results	Full match		516.126	12.427	1	0	54.4		1.46649e+07
5-[(5-Mercapto-4-phenyl-4H-1,2,4-triazol-3-yl)methyl]-4-phenyl-4H-1,2,4-triazol-3-ylhydrosulfide	C17 H14 N6 S2	No match	Full match	No results	No match		366.071	21.466	1	0	54.3		4.00207e+06
5,7-Dihydroxy-4-(4-methoxyphenyl)-2-chromanone	C16 H14 O5	No match	Invalid mass	No results	No results		308.068	13.102	1	0	54.3		192033
4-(Dimethylamino)-N-{[(2R,4S,5S)-5-(1-piperidinylmethyl)-1-azabicyclo[2.2.2]oct-2-yl]methyl}benzamide	C23 H36 N4 O	No match	Invalid mass	No results	No match		344.292	20.302	2	0	54.3		4.27509e+06
(1R,9R)-N-(4-Methoxyphenyl)-6-oxo-3-[(phenylsulfonyl)amino]-7,11-diazatricyclo[7.3.1.02,7]trideca-2,4-diene-11-carboxamide	C25 H26 N4 O5 S	Not the top hit	Full match	No results	No results		494.163	7.263	1	0	54.1		4.65268e+06
Mephedrone	C11 H15 N O	Full match	Full match	No results	Full match		177.115	5.227	6	0	54.1		8.10191e+07
N-(2-Piperidinophenyl)-N'-(2-thienyl)urea	C16 H19 N3 O S	No match	Invalid mass	No results	No results		301.127	0.951	12	0	54		166893
4,4'-Sulfonylbis[2-(prop-2-en-1-yl)phenol]	C18 H18 O4 S	No match	Invalid mass	No results	No match		330.095	4.477	1	0	53.9		2.49587e+06
tert-Butyl N-[1-(aminocarbonyl)-3-methylbutyl]carbamate	C11 H22 N2 O3	Full match	Full match	No results	No results		230.163	4.264	1	0	53.9		7.65029e+06
Linoleoyl ethanolamide	C20 H37 N O2	Full match	Full match	No results	No results		323.282	18.662	3	0	53.8		3.29507e+06
2-[(2S,3R,4S,5R)-3,4-Dihydroxy-5-{[(isopropylcarbamoyl)amino]methyl}tetrahydro-2-furanyl]-N-[2-(dimethylamino)ethyl]acetamide	C15 H30 N4 O5	No match	Invalid mass	No results	No results		382.198	10.15	2	0	53.8		1.17818e+07
Cyclohexyl phenyl ketone	C13 H16 O	Full match	Full match	Full match	No results		188.12	11.691	1	1	53.8	34.6	3.34265e+06
N-({(2R,4S,5R)-5-[6-(3,4-Dimethoxyphenyl)-2-methyl-4-pyrimidinyl]-1-azabicyclo[2.2.2]oct-2-yl}methyl)cyclobutanecarboxamide	C26 H34 N4 O3	Invalid mass	Invalid mass	No results	No results		496.266	15.433	1	0	53.7		2.2296e+06
19(R)-Hydroxy prostaglandin E1	C20 H34 O6	No match	Invalid mass	Invalid mass	No match		352.225	17.531	10	1	53.6	32.5	119959
α-Dimethylaminopentiophenone	C13 H19 N O	Full match	Full match	No results	Full match		205.147	5.45	13	0	53.5		2.14579e+06
Lariciresinol 4-O-glucoside	C26 H34 O11	Unused	Invalid mass	No results	No results		568.215	9.115	1	0	53.4		2.32014e+06
Flumethasone	C22 H28 F2 O5	No match	Invalid mass	Invalid mass	No results		410.193	12.924	1	1	53.3	60	2.95617e+06
2-[(1S,4S,5S)-4-({[(4-Cyanophenyl)sulfonyl]amino}methyl)-5-isopropyl-2-methyl-2-cyclohexen-1-yl]-N-[2-(dimethylamino)ethyl]acetamide	C24 H36 N4 O3 S	Full match	Full match	No results	No results		460.249	22.158	2	0	53.1		2.0591e+06
Matairesinol	C20 H22 O6	No match	Invalid mass	No results	No match		340.13	12.807	3	0	53.1		4.1706e+06
1,4:3,6-Dianhydro-2-[(cyclohexylcarbonyl)amino]-2,5-dideoxy-5-{[4-(3-fluorophenyl)-2-pyrimidinyl]amino}-L-iditol	C23 H27 F N4 O3	No match	Invalid mass	No results	No results		448.194	5.355	1	0	53		35372.3
2-Amino-1,3,4-octadecanetriol	C18 H39 N O3	Full match	Full match	No results	Full match		317.292	13.358	2	0	53		1.33419e+07
Linoleic acid-biotin	C28 H48 N4 O3 S	No match	Invalid mass	No results	No results		520.34	16.715	1	0	53		3.34389e+06
Ricinoleic acid methyl ester	C19 H36 O3	No match	Invalid mass	No results	No match		294.255	16.493	1	0	52.9		92213.4
Dihomo-γ-linolenic acid ethyl ester	C22 H38 O2	No match	Invalid mass	No results	No results		340.297	20.808	1	0	52.8		3.61465e+07
Helvolic acid	C33 H44 O8	No match	Full match	No results	No match		568.306	16.869	1	0	52.7		2.09513e+07
D-(+)-Glucose	C6 H12 O6	No match	Invalid mass	Invalid mass	No results		226.068	0.479	2	2	52.6	93.2	3.42503e+06
(2S,3S)-3,5,7-Trihydroxy-6-methyl-2-(3,4,5-trihydroxyphenyl)-2,3-dihydro-4H-chromen-4-one	C16 H14 O8	Not the top hit	Full match	No results	No results		334.068	7.164	2	0	52.5		3.09759e+07
Isobornyl methacrylate	C14 H22 O2	Full match	Full match	Full match	Full match		222.162	11.931	1	1	52.5	59.8	5.92401e+06
Oleanolic acid	C30 H48 O3	Not the top hit	Full match	Partial match	Full match		456.359	17.242	3	2	52.5	74.7	1.10481e+06
(3aS,4aR,7aS,9bS)-3-Ethyl-2-oxo-3,3a,7a,9b-tetrahydro-2H,4aH-1,4,5-trioxadicyclopenta[a,hi]indene-7-carboxylic acid	C14 H14 O6	No match	Invalid mass	No results	No results		260.068	5.046	1	0	52.5		2.01702e+06
Nikethamide 1-oxide	C10 H14 N2 O2	Full match	Full match	No results	Full match		194.105	7.775	4	0	52.4		831470
Phthaldialdehyde	C8 H6 O2	Full match	Full match	Not the top hit	Full match		134.037	10.749	4	4	52.4	52.4	8.97696e+06
2,3-Dinor-8-epi-prostaglandin F2α	C18 H30 O5	No match	Invalid mass	No results	No results		308.198	13.671	2	0	52.2		2.48847e+07
(+/-)-Gingerol	C17 H26 O4	No match	Invalid mass	No results	No match		276.172	12.62	2	0	52.2		1.05291e+07
3-[(1-Carboxyvinyl)oxy]benzoic acid	C10 H8 O5	Full match	Full match	No results	No results		208.036	6.145	4	0	52.2		4.71845e+07
4,4'-Diisocyanatodicyclohexylmethane	C15 H22 N2 O2	No match	Invalid mass	No results	No match		294.194	12.751	1	0	52.2		1.95275e+06
JWH 200 6-OH indole metabolite	C25 H24 N2 O3	No match	Invalid mass	No results	No results		400.173	8.361	2	0	52.1		4.41127e+06
Rosmarinic acid	C18 H16 O8	No match	Invalid mass	No results	No results		377.111	4.812	1	0	52.1		179474
Pyridoxamine	C8 H12 N2 O2	Full match	Full match	No results	Full match		168.09	3.866	2	0	52		9.40653e+06
2-[(1S,4S,5S)-4-{[(Cyclohexylcarbamoyl)amino]methyl}-5-isopropyl-2-methyl-2-cyclohexen-1-yl]-N-[2-(dimethylamino)ethyl]acetamide	C24 H44 N4 O2	No match	Invalid mass	No results	No results		456.323	15.59	1	0	51.9		710881
Helvolic acid	C33 H44 O8	No match	Full match	No results	No match		568.306	21.133	2	0	51.8		2.54764e+06
N-{[(2R,4S,5R)-5-(3-Cyclopentyl-1-methyl-1H-pyrazol-5-yl)-1-azabicyclo[2.2.2]oct-2-yl]methyl}-4-morpholinecarboxamide	C22 H35 N5 O2	Invalid mass	Invalid mass	No results	No results		401.277	18.42	2	0	51.7		1.50892e+06
N4-Acetyl sulfamethazine	C14 H16 N4 O3 S	No match	Invalid mass	No results	No results		320.092	10.875	2	0	51.6		2.19748e+06
N4-Acetyl sulfamethazine	C14 H16 N4 O3 S	No match	Invalid mass	No results	No results		320.1	10.814	2	0	51.6		130283
3',5'-Dimethoxy-4'-hydroxyacetophenone	C10 H12 O4	No match	Invalid mass	No results	No results		196.073	6.07	2	0	51.6		2.1762e+06
1,5-Anhydro-2-O-(6-O-benzoyl-α-L-galactopyranosyl)-D-glucitol	C19 H26 O11	No match	Invalid mass	No results	No results		476.153	5.705	4	0	51.5		4.97457e+06
Methedrone	C11 H15 N O2	Full match	Full match	Full match	Full match		193.11	8.073	9	6	51.5	41.6	3.13758e+06
2-Hydroxyhippuric acid	C9 H9 N O4	No match	Invalid mass	No results	No results		217.035	0.425	2	0	51.5		2.01318e+06
N-Acetyldopamine	C10 H13 N O3	Full match	Full match	No results	Full match		195.09	4.149	2	0	51.5		1.55131e+07
4-Ethoxy ethylbenzoate	C11 H14 O3	Full match	Full match	No results	Full match		194.094	12.13	1	0	51.4		1.19491e+07
1,9b-Dihydroxy-6,6,9a-trimethyl-5,5a,6,7,8,9,9a,9b-octahydronaphtho[1,2-c]furan-3(1H)-one	C15 H22 O4	No match	Invalid mass	No results	No results		288.132	1.746	4	0	51.4		2.48466e+06
Eriocitrin	C27 H32 O15	No match	Full match	No results	Full match		596.173	7.773	1	0	51.4		2.03048e+06
2,3-Dinor prostaglandin E1	C18 H30 O5	No match	Invalid mass	No results	No results		308.198	14.478	1	0	51.3		6.54286e+07
Ricinoleic acid methyl ester	C19 H36 O3	No match	Invalid mass	No results	No match		294.255	17.352	1	0	51.2		23648.5
2-{(3R,4S)-3-[(5-Butyl-1,2-oxazol-3-yl)methyl]-4-piperidinyl}-N-(3-pyridinylmethyl)acetamide	C21 H30 N4 O2	No match	Invalid mass	No results	No results		348.251	19.967	2	0	51.1		1.7482e+07
N-({(2R,4S,5R)-5-[3-(3,4-Dimethoxyphenyl)-1-methyl-1H-pyrazol-5-yl]-1-azabicyclo[2.2.2]oct-2-yl}methyl)-4-methoxybenzamide	C28 H34 N4 O4	No match	Invalid mass	No results	No results		536.262	12.455	1	0	50.9		68328
4-Ethoxy ethylbenzoate	C11 H14 O3	Full match	Full match	No results	Full match		194.094	8.207	2	0	50.8		4.75164e+07
4-((5-(4-Nitrophenyl)oxazol-2-yl)amino)benzonitrile	C16 H10 N4 O3	No match	Invalid mass	No results	No results		306.077	8.433	1	0	50.8		1.70006e+08
2-Fluoro NNEI	C24 H23 F N2 O	No match	Invalid mass	No results	No results		374.185	20.389	6	0	50.8		6.57726e+06
Carvone	C10 H14 O	Full match	Full match	Full match	Full match		150.104	8.327	3	3	50.8	63.7	3.55898e+06
N-[(1S,2S,8S,8aS)-8-Hydroxy-7-{(2S)-1-[(2R)-2-(methoxymethyl)-1-pyrrolidinyl]-1-oxo-2-propanyl}-1,4a-dimethyldecahydro-2-naphthalenyl]-5-pyrimidinecarboxamide	C26 H40 N4 O4	No match	Invalid mass	No results	No results		508.288	22.281	1	0	50.7		330412
Shikonin	C16 H16 O5	No match	Invalid mass	Invalid mass	No match		270.089	7.902	5	1	50.7	42.3	7.53104e+06
(1R,4aS)-7-(2-Hydroxypropan-2-yl)-1,4a-dimethyl-9-oxo-3,4,10,10a-tetrahydro-2H-phenanthrene-1-carboxylic acid	C20 H26 O4	No match	Invalid mass	No results	No results		330.18	16.341	8	0	50.7		5.24668e+06
N-({(2R,4S,5R)-5-[3-(3,4-Dimethoxyphenyl)-1-methyl-1H-pyrazol-5-yl]-1-azabicyclo[2.2.2]oct-2-yl}methyl)-4-methoxybenzamide	C28 H34 N4 O4	No match	Invalid mass	No results	No results		536.262	12.977	2	0	50.6		90252.1
Ethyl 4-(2-methoxyphenyl)piperazine-1-carboxylate	C14 H20 N2 O3	Full match	Full match	Full match	No results		264.147	5.867	2	1	50.6	44.7	6.38588e+06
6-(3,4,5-Trimethoxystyryl)-2,3,4,5-tetrahydropyridazin-3-one	C15 H18 N2 O4	Full match	Full match	No results	No results		290.126	5.494	3	0	50.5		3.24116e+06
2-[(3R,4S)-3-{[5-(Cyclohexylmethyl)-1,2-oxazol-3-yl]methyl}-4-piperidinyl]-N-(3-pyridinylmethyl)acetamide	C24 H34 N4 O2	No match	Invalid mass	No results	No results		448.23	5.463	2	0	50.4		2.75356e+06
Kinetin	C10 H9 N5 O	No match	Invalid mass	No results	No results		237.063	1.095	1	0	50.4		2.99787e+06
Pirbuterol	C12 H20 N2 O3	Full match	Full match	No results	Full match		240.147	1.07	4	0	50.4		4.693e+07
5-Phenyl-N-(4-(trifluoromethyl)phenyl)oxazol-2-amine	C16 H11 F3 N2 O	No match	Invalid mass	No results	No results		304.079	5.203	5	0	50.3		1.01699e+06
Methyl (2S,4aS,6aR,7R,10aR,10bR)-2-(3-furyl)-7-hydroxy-6a,10b-dimethyl-4-oxo-1,4,4a,5,6,6a,7,10,10a,10b-decahydro-2H-benzo[f]isochromene-7-carboxylate	C21 H26 O6	No match	Full match	No results	No results		374.172	15.218	1	0	50.3		111981
Methyl (7-hydroxy-11-methyl-2,9-dioxo-12,15-dioxatetracyclo[8.4.1.01,10 03,8]pentadeca-3,5,7-trien-13-yl)acetate	C17 H16 O7	Full match	Full match	No results	Full match		332.089	9.964	1	0	50.2		4.14165e+07
Caffeic acid	C9 H8 O4	Full match	Full match	Full match	Full match		180.042	16.3	1	1	50.2	51.2	3.64959e+06
1-(4-Acetyl-1-piperazinyl)-2-[(3R,4S)-3-{[5-(cyclohexylmethyl)-1,2-oxazol-3-yl]methyl}-4-piperidinyl]ethanone	C24 H38 N4 O3	No match	Invalid mass	No results	No results		468.249	17.027	1	0	50.1		42731.8
2-(4-Methyl-3-cyclohexen-1-yl)-2-propanyl 6-O-(6-deoxy-α-L-mannopyranosyl)-β-D-glucopyranoside	C22 H38 O10	Not the top hit	Full match	No results	No match		462.246	12.535	1	0	50		1.04367e+07
1-[(1S,2S,3S,4R,5R)-4-{[2-(Dimethylamino)ethyl](methyl)amino}-3-hydroxy-6,8-dioxabicyclo[3.2.1]oct-2-yl]-3-(3-methoxyphenyl)urea	C19 H30 N4 O5	No match	Invalid mass	No results	No match		416.203	19.523	1	0	49.9		94968.5
Irisxanthone	C20 H20 O11	No match	Full match	No results	No results		436.1	4.365	2	0	49.7		2.63891e+06
2-(8-Hydroxy-4a,8-dimethyldecahydro-2-naphthalenyl)acrylic acid	C15 H24 O3	No match	Invalid mass	No results	No results		274.156	12.064	4	0	49.7		1.60548e+07
Ethyl levulinate	C7 H12 O3	Full match	Full match	No results	Full match		144.079	4.597	2	0	49.6		1.81945e+06
(3,4-Dimethoxyphenyl){(3S)-3-[5-(3-pyridinyl)-1,3,4-oxadiazol-2-yl]-1-pyrrolidinyl}methanone	C20 H20 N4 O4	No match	Invalid mass	No results	No results		402.131	10.001	4	0	49.6		7.78617e+06
Nobiletin	C21 H22 O8	Not the top hit	Full match	No results	No results		402.131	11.575	4	0	49.6		1.42016e+07
2-Isopropyl-6-methyl-4-pyrimidinol	C8 H12 N2 O	Full match	Full match	No results	No results		152.095	6.139	1	0	49.5		862211
Padmatin	C16 H14 O7	Not the top hit	Full match	No results	Not the top hit		318.073	8.109	1	0	49.5		6.48958e+06
N-({(2R,4S,5R)-5-[6-(2-Bromophenyl)-2-methyl-4-pyrimidinyl]-1-azabicyclo[2.2.2]oct-2-yl}methyl)-4-methylbenzamide	C27 H29 Br N4 O	No match	Invalid mass	No results	No results		504.147	8.696	1	0	49.4		1.25165e+07
Methyl (3S,3aS,4aR,7aS,9aS,9bS)-3-ethyl-2-oxo-3,3a,7a,9b-tetrahydro-2H,4aH-1,4,5-trioxadicyclopenta[a,hi]indene-7-carboxylate	C15 H16 O6	No match	Invalid mass	No results	No results		292.092	6.999	6	0	49.3		3.81142e+06
7-{[(2E)-3,7-Dimethyl-2,6-octadien-1-yl]oxy}-1,3-dihydroxy-9H-xanthen-9-one	C23 H24 O5	No match	Invalid mass	No results	No match		380.165	20.357	1	0	49.2		4.73803e+06
(1S,2R,4S,5R,6S,7S,8R,9R,12R)-4,7,12-Triacetoxy-6-(acetoxymethyl)-2,10,10-trimethyl-11-oxatricyclo[7.2.1.01,6]dodecane-5,8-diyl dibenzoate	C37 H42 O13	No match	Invalid mass	No results	No results		716.235	21.662	1	0	49.2		1.57342e+06
(3β,9ξ)-3-(β-D-Glucopyranosyloxy)-14-hydroxycarda-5,20(22)-dienolide	C29 H42 O9	No match	Invalid mass	No results	No results		516.27	15.174	3	0	49.2		809351
N1-(3-Piperidinopropyl)-2-[(4-nitrobenzoyl)amino]benzamide	C22 H26 N4 O4	No match	Invalid mass	Invalid mass	No results		388.209	9.572	4	1	49.1	35	757423
(3S,6R,6aS,7S)-6,6a,7,8-Tetrahydroxy-3-methyl-2,3,4,5,6,6a,7,12a-octahydro-1,12-tetraphenedione	C19 H20 O6	Full match	Full match	No results	No results		344.125	11.463	2	0	49.1		5.52697e+06
4-Allyl-5-{[(4-methyl-5-phenyl-4H-1,2,4-triazol-3-yl)sulfanyl]methyl}-2,4-dihydro-3H-1,2,4-triazole-3-thione	C15 H16 N6 S2	No match	Full match	No results	No match		344.089	16.049	3	0	49.1		1.75192e+07
AUDA	C23 H40 N2 O3	No match	Invalid mass	No results	No results		392.307	22.574	2	0	49.1		1.33949e+07
1-Cyclohexyl-3-[(1S,4S)-4-{3,5-dimethyl-1-[4-(trifluoromethyl)phenyl]-1H-pyrazol-4-yl}-2-cyclopenten-1-yl]urea	C24 H29 F3 N4 O	No match	Invalid mass	No results	No results		468.215	16.882	2	0	49		21128.2
N4-Acetyl sulfamethazine	C14 H16 N4 O3 S	No match	Invalid mass	No results	No match		320.09	8.57	2	0	49		2.00928e+06
Carbidopa	C10 H14 N2 O4	Full match	Full match	Full match	Full match		226.095	4.374	1	1	49	34.6	1.00385e+07
Avocadyne 1-acetate	C19 H34 O4	No match	Invalid mass	No results	No match		308.234	17.051	4	0	49		1.07991e+07
Arjungenin	C30 H48 O6	Not the top hit	Full match	No results	No results		504.345	17.41	1	0	48.9		3.88886e+06
(8E)-11,13-Dihydroxy-4-methyl-4,5,6,7-tetrahydro-2H-3-benzoxacyclododecine-2,10(1H)-dione	C16 H18 O5	Full match	Full match	No results	No results		290.115	11.86	1	0	48.8		1.06845e+06
2-Aminooctanedioic acid	C8 H15 N O4	Full match	Full match	Full match	Full match		189.1	1.667	1	1	48.8	60.8	2.77609e+06
2-{(3S)-1-[4-(Trifluoromethyl)benzyl]-3-pyrrolidinyl}-1H-benzimidazole-4-carboxamide	C20 H19 F3 N4 O	No match	Invalid mass	No results	No match		388.154	14.552	2	0	48.8		1.93113e+06
1-(1H-Benzo[d]imidazol-2-yl)ethan-1-ol	C9 H10 N2 O	Full match	Full match	No results	No results		162.079	2.86	2	0	48.8		3.29951e+06
Valerophenone	C11 H14 O	Full match	Full match	Full match	Full match		162.104	8.901	4	2	48.7	45.6	1.12829e+07
Viloxazine	C13 H19 N O3	Full match	Full match	No results	Full match		237.136	8.301	1	0	48.6		3.47065e+06
10-Propoxydecanoic acid	C13 H26 O3	Full match	Full match	No results	No results		230.188	16.495	1	0	48.5		727055
N-({(2R,4S,5R)-5-[6-(2-Bromophenyl)-2-methyl-4-pyrimidinyl]-1-azabicyclo[2.2.2]oct-2-yl}methyl)-4-methylbenzamide	C27 H29 Br N4 O	No match	Invalid mass	No results	No results		504.147	8.465	1	0	48.5		6.29632e+06
N-Acetyldopamine	C10 H13 N O3	Full match	Full match	No results	Full match		195.09	7.046	1	0	48.3		6.87946e+06
4-(Trifluoromethyl)-1,4,5,6-tetrahydropyridine-3-carboxamide	C7 H9 F3 N2 O	No match	Invalid mass	No match	No match		194.069	2.189	6	2	48.3	40.6	6.61959e+06
19(R)-Hydroxy prostaglandin F1α	C20 H36 O6	Full match	Full match	No results	No results		372.251	15.028	3	0	48.2		3.20938e+06
Oleyl anilide	C24 H39 N O	No match	Invalid mass	No results	No results		363.312	19.69	1	0	48.2		5.3525e+06
2,3-Dinor-8-epi-prostaglandin F2α	C18 H30 O5	No match	Invalid mass	No results	No results		308.198	16.366	4	0	48		8.96561e+06
4,8-Dihydroxy-6-methoxy-3-methyl-3,4-dihydro-1H-isochromen-1-one	C11 H12 O5	Full match	Full match	Partial match	Full match		224.068	10.342	6	2	48	34.2	2.47678e+06
(10Z)-6,10-Bis(hydroxymethyl)-3-methylene-2-oxo-2,3,3a,4,5,6,7,8,9,11a-decahydrocyclodeca[b]furan-4-yl methacrylate	C19 H26 O6	Full match	Full match	No results	No results		350.172	12.584	2	0	48		6.90972e+06
3-Succinoylpyridine	C9 H9 N O3	Full match	Full match	Full match	Full match		179.058	5.953	4	2	48	44.5	2.011e+06
2-{(3S)-1-[4-(Trifluoromethyl)benzyl]-3-pyrrolidinyl}-1H-benzimidazole-4-carboxamide	C20 H19 F3 N4 O	No match	Full match	No results	No results		388.152	12.864	2	0	47.9		2.63719e+06
4-Methoxybenzaldehyde	C8 H8 O2	Full match	Full match	No results	Full match		136.052	1.07	4	0	47.9		1.10513e+07
{(1R,2R)-2-[(2Z)-5-(Hexopyranosyloxy)-2-penten-1-yl]-3-oxocyclopentyl}acetic acid	C18 H28 O9	No match	Invalid mass	No results	No results		410.157	10.585	1	0	47.9		273265
6-Hydroxy-8-methoxy-3-methyl-3,4-dihydro-1H-isochromen-1-one	C11 H12 O4	Full match	Full match	Partial match	Full match		208.073	2.645	1	1	47.8	57.6	4.14235e+06
[6-Hydroxy-1-(hydroxymethyl)-1,4a-dimethyl-5-(2-oxo-2-pyrrolidin-1-ylethyl)-2,3,4,5,6,7,8,8a-octahydronaphthalen-2-yl] N-[3-(trifluoromethyl)phenyl]carbamate	C27 H37 F3 N2 O5	No match	Invalid mass	No results	No results		548.242	20.355	2	0	47.7		3.06799e+06
2-{(3R,4S)-3-[(5-Phenyl-1,2-oxazol-3-yl)methyl]-4-piperidinyl}-1-(4-phenyl-1-piperazinyl)ethanone	C27 H32 N4 O2	Not the top hit	Full match	No results	No results		444.251	20.807	2	0	47.7		5.2733e+06
2,6-Diaminotoluene	C7 H10 N2	Full match	Full match	No results	Full match		122.085	6.15	5	0	47.7		27408.4
Prostaglandin K2	C20 H30 O5	Not the top hit	Full match	No results	Full match		350.209	20.359	12	0	47.7		1.52197e+06
Matairesinol	C20 H22 O6	No match	Invalid mass	Invalid mass	No match		340.13	11.161	6	2	47.7	43.5	7.9555e+06
3,3'-Diisopropyl-6,6'-dimethyl-2,2',5,5'-biphenyltetrol	C20 H26 O4	Not the top hit	Full match	No results	Full match		330.183	21.481	1	0	47.7		1.42967e+06
(2E)-3-(Acetoxymethyl)-5-[(1S,4aR,8aR)-2-formyl-5,5,8a-trimethyl-1,4,4a,5,6,7,8,8a-octahydro-1-naphthalenyl]-2-pentenoic acid	C22 H32 O5	Not the top hit	Full match	No results	No results		376.224	15.198	1	0	47.6		3.17766e+07
3-(4-Hydroxy-5-oxo-3-phenyl-2,5-dihydro-2-furanyl)propanoic acid	C13 H12 O5	Full match	Full match	No results	No results		248.068	8.838	2	0	47.6		710854
β,β-Dimethyl-γ-methylene-γ-butyrolactone	C7 H10 O2	Full match	Full match	Not the top hit	No results		126.068	6.976	2	2	47.5	63.6	3.31603e+06
4-Allyl-5-{[(4-methyl-5-phenyl-4H-1,2,4-triazol-3-yl)sulfanyl]methyl}-2,4-dihydro-3H-1,2,4-triazole-3-thione	C15 H16 N6 S2	No match	Full match	No results	No match		344.089	18.141	6	0	47.5		1.37294e+07
Zaleplon	C17 H15 N5 O	No match	Invalid mass	No results	No results		305.126	6.953	2	0	47.5		2.81236e+06
Androsterone	C19 H30 O2	No match	Invalid mass	Invalid mass	No results		307.251	18.432	6	4	47.3	56.7	6.21669e+06
Methyl (7-hydroxy-11-methyl-2,9-dioxo-12,15-dioxatetracyclo[8.4.1.01,10 03,8]pentadeca-3,5,7-trien-13-yl)acetate	C17 H16 O7	Full match	Full match	No results	Full match		332.089	9.473	1	0	47.2		8.56853e+07
2-(8-Hydroxy-4a,8-dimethyldecahydro-2-naphthalenyl)acrylic acid	C15 H24 O3	No match	Invalid mass	No results	No results		274.156	14.162	4	0	47.2		5.09936e+07
D-(+)-Glucose	C6 H12 O6	No match	Invalid mass	Invalid mass	No results		226.068	0.845	4	4	47.2	87.2	1.61008e+07
2,3-Methylenedioxymethcathinone	C11 H13 N O3	Full match	Full match	Partial match	Full match		207.089	8.587	3	1	47.1	32.4	1.92406e+06
Methyl (7-hydroxy-11-methyl-2,9-dioxo-12,15-dioxatetracyclo[8.4.1.01,10 03,8]pentadeca-3,5,7-trien-13-yl)acetate	C17 H16 O7	Full match	Full match	No results	Full match		332.089	10.21	1	0	47.1		1.37226e+08
3-[(1R,9S)-11-(1-Acetyl-4-piperidinyl)-6-oxo-7,11-diazatricyclo[7.3.1.02,7]trideca-2,4-dien-5-yl]benzonitrile	C25 H28 N4 O2	No match	Invalid mass	Invalid mass	No results		416.217	15.865	2	1	47.1	51.5	3.19548e+06
(2R)-7-Methoxy-3-oxo-3,4-dihydro-2H-1,4-benzoxazin-2-yl β-D-glucopyranoside	C15 H19 N O9	No results	Invalid mass	No results	No results		379.087	0.475	1	0	47.1		364436
N-Acetyl-DL-tryptophan	C13 H14 N2 O3	Full match	Full match	Full match	Full match		246.1	5.825	2	1	47	46.2	6.51219e+06
Citrinin	C13 H14 O5	No match	Invalid mass	Invalid mass	No results		232.073	10.33	1	2	46.9	54.7	2.62688e+06
N-(2-Furylmethyl)-3-[(2S,5aS,8aR)-1-methyl-5-oxodecahydropyrrolo[3,2-E][1,4]diazepin-2-yl]propanamide	C16 H24 N4 O3	No match	Invalid mass	No results	No results		356.165	20.364	1	0	46.9		2.26473e+06
Japonicone O	C37 H50 O9	No match	Invalid mass	No results	No results		684.354	22.22	1	0	46.8		2.81058e+06
6-Quinolinecarboxylic acid	C10 H7 N O2	No results	Full match	No match	Full match		173.048	1.346	4	2	46.8	36.9	2.29662e+06
(1S,4aR,5S)-5-[(3E)-5-Methoxy-3-methyl-5-oxo-3-penten-1-yl]-1,4a-dimethyl-6-methylenedecahydro-1-naphthalenecarboxylic acid	C21 H32 O4	No match	Invalid mass	No results	No results		348.227	19.847	1	0	46.8		249962
Phthalamic acid	C8 H7 N O3	Full match	Full match	Full match	Full match		165.043	4.771	1	1	46.7	30.2	2.17869e+06
4-Allyl-5-{[(4-methyl-5-phenyl-4H-1,2,4-triazol-3-yl)sulfanyl]methyl}-2,4-dihydro-3H-1,2,4-triazole-3-thione	C15 H16 N6 S2	No match	Full match	No results	No match		344.089	19.583	6	0	46.7		1.30625e+07
Neotame	C20 H30 N2 O5	Not the top hit	Full match	No results	No results		378.217	26.79	2	0	46.6		764613
2-(2,5-Dimethyl-1H-pyrrol-1-yl)isoindoline-1,3-dione	C14 H12 N2 O2	Full match	Full match	No results	Not the top hit		240.089	7.834	2	0	46.6		4.44311e+06
(3β,5ξ,9ξ)-3,23-Dihydroxy-1-oxoolean-12-en-28-oic acid	C30 H46 O5	Full match	Full match	No results	No results		486.334	16.553	4	0	46.5		3.1811e+07
Lenacil	C13 H18 N2 O2	Full match	Full match	No results	Full match		234.136	5.551	1	0	46.4		1.65393e+06
7-(5-Chloro-2-methoxyphenyl)-2-hydroxy-2,3-dihydro-1H-pyrrolo[2,1-c][1,4]benzodiazepine-5,11(10H,11aH)-dione	C19 H17 Cl N2 O4	No match	Invalid mass	No results	No results		372.084	10.489	2	0	46.4		1.52468e+06
6-(3-Methylpiperidino)[1,2,4]triazolo[4,3-b]pyridazine	C11 H15 N5	No match	Invalid mass	No results	No match		217.131	5.062	3	0	46.4		1.39365e+07
2-(3-{[3-(Tetrahydro-2H-pyran-4-ylamino)-3-oxetanyl]methyl}-1,2-oxazol-5-yl)ethanol	C14 H22 N2 O4	Full match	Full match	No results	No results		282.158	6.056	1	0	46.3		1.02251e+06
9(Z),11(E),13(E)-Octadecatrienoic Acid methyl ester	C19 H32 O2	Full match	Full match	No results	Full match		292.24	14.052	1	0	46.3		101228
β-Asarone	C12 H16 O3	Full match	Full match	No results	Full match		208.109	12.909	2	0	46.3		3.99077e+06
2-Phenylacetohydrazide	C8 H10 N2 O	Full match	Full match	Full match	Full match		150.079	6.861	1	1	46.2	66.2	225192
Senkyunolide H	C12 H16 O4	No match	Invalid mass	No results	No results		224.102	8.76	2	0	46.2		1.13345e+06
2-[1-(2-Oxo-2-{[3-(trifluoromethyl)benzyl]amino}ethyl)cyclohexyl]acetic acid	C18 H22 F3 N O3	No match	Invalid mass	No results	No match		357.157	14.142	2	0	46.2		1.54933e+06
Avocadyne 1-acetate	C19 H34 O4	No match	Invalid mass	No results	No match		308.234	12.145	2	0	46.2		75533.7
Triptolide	C20 H24 O6	Not the top hit	Full match	Full match	Full match		360.157	10.053	4	2	46.1	49.4	1.25191e+07
3-Methoxy-4-(3-methyl-2-buten-1-yl)-5-[(E)-2-phenylvinyl]phenol	C20 H22 O2	No match	Invalid mass	No results	No results		294.165	20.679	2	0	46.1		1.17685e+07
2-{(3R,4S)-3-[(5-Phenyl-1,2-oxazol-3-yl)methyl]-4-piperidinyl}-1-(4-phenyl-1-piperazinyl)ethanone	C27 H32 N4 O2	Not the top hit	Full match	No results	No results		444.251	21.09	1	0	45.9		1.73238e+06
β-Asarone	C12 H16 O3	Full match	Full match	Full match	Full match		208.11	8.017	1	1	45.9	33	9.25227e+06
(2S)-2-[(1S,2S,4aS,7S,8S,8aS)-7-Acetamido-1-hydroxy-4a,8-dimethyldecahydro-2-naphthalenyl]-N-(2-methoxybenzyl)propanamide	C25 H38 N2 O4	No match	Invalid mass	No results	No results		452.263	7.928	2	0	45.9		4.09287e+06
2-[(1S,4S,5S)-5-Isopropyl-4-{[(isopropylcarbamoyl)amino]methyl}-2-methyl-2-cyclohexen-1-yl]-N-methyl-N-(3-pyridinylmethyl)acetamide	C24 H38 N4 O2	No match	Invalid mass	No results	No results		450.282	13.824	2	0	45.8		4.04544e+06
Benzyl sildenafil	C28 H34 N6 O4 S	No match	Full match	No results	No results		550.238	13.191	1	0	45.7		1.65634e+07
N-(1,3-Benzodioxol-5-ylmethyl)-2-methyl-5-(1-pyrrolidinylsulfonyl)-3-furamide	C18 H20 N2 O6 S	No match	Invalid mass	No results	No results		414.092	0.602	2	0	45.7		3.55366e+06
6,7,8-Triphenyl-2,3-dihydro[1,2,4]triazolo[4,3-b]pyridazin-3-one	C23 H16 N4 O	No match	Invalid mass	No results	No match		342.146	16.014	2	0	45.7		4.62934e+06
Atenolol acid	C14 H21 N O4	Not the top hit	Full match	No results	Full match		267.147	3.564	4	0	45.7		4.11039e+06
Diisodecyl phthalate	C28 H46 O4	No match	Invalid mass	No results	No match		468.323	11.968	1	0	45.7		1.92587e+07
N-(4-{[(1S,4S)-4-{3,5-Dimethyl-1-[4-(2-methyl-2-propanyl)phenyl]-1H-pyrazol-4-yl}-2-cyclopenten-1-yl]sulfamoyl}phenyl)acetamide	C28 H34 N4 O3 S	No match	Invalid mass	No results	No results		542.215	15.898	2	0	45.5		2.43456e+06
N-{4-[(2R,3R)-3-(Hydroxymethyl)-4-isopropyl-5-oxo-2-morpholinyl]phenyl}-2-methoxyacetamide	C17 H24 N2 O5	No match	Invalid mass	No results	No match		374.122	10.898	1	0	45.4		178974
D-(+)-Glucose	C6 H12 O6	No match	Invalid mass	Invalid mass	No results		197.09	0.795	1	1	45.4	75.2	3.69793e+06
Argininosuccinic acid	C10 H18 N4 O6	No match	Invalid mass	No results	No match		290.119	13.824	1	0	45.4		2.67577e+06
N-Acetyl-L-tyrosine	C11 H13 N O4	Full match	Full match	Not the top hit	Full match		223.084	4.045	2	3	45.2	63.1	1.69021e+07
N-{4-[(2R,3R)-4-Benzyl-3-(hydroxymethyl)-5-oxo-2-morpholinyl]phenyl}-1-phenylmethanesulfonamide	C25 H26 N2 O5 S	No match	Invalid mass	No results	No results		504.106	14.409	1	0	45.2		321615
Irisxanthone	C20 H20 O11	No match	Full match	No results	No results		436.1	10.641	2	0	45.1		3.82505e+06
6β-Hydroxyfluoxymesterone	C20 H29 F O4	No match	Invalid mass	No results	No results		352.201	17.277	1	0	45.1		56863
Fraxin	C16 H18 O10	Full match	Full match	No results	No results		370.089	8.66	4	0	45.1		3.1834e+07
(3R,4S)-4,6,8-Trihydroxy-7-methoxy-3-methyl-3,4-dihydro-1H-isochromen-1-one	C11 H12 O6	No match	Invalid mass	No results	No results		240.067	18.007	1	0	45.1		675610
4-Methylumbelliferone	C10 H8 O3	Full match	Full match	No results	Full match		176.047	11.93	2	0	45.1		2.60667e+06
1,4:3,6-Dianhydro-2-[(benzylsulfonyl)amino]-2-deoxy-5-O-[(4-methoxyphenyl)carbamoyl]-D-glucitol	C21 H24 N2 O7 S	No match	Invalid mass	No results	No results		486.094	15.148	2	0	45		66148.7
Valerophenone	C11 H14 O	Full match	Full match	Full match	Full match		162.104	9.624	4	2	45	34.3	1.65044e+07
Helvolic acid	C33 H44 O8	No match	Full match	No results	No match		568.306	21.473	1	0	45		4.41089e+06
N-Acetyldopamine	C10 H13 N O3	Full match	Full match	No results	Full match		195.09	4.507	2	0	45		1.02634e+07
2,3-Dinor prostaglandin E1	C18 H30 O5	No match	Invalid mass	No results	No results		308.198	14.166	1	0	44.9		4.64301e+06
6β-Hydroxyfluoxymesterone	C20 H29 F O4	No match	Full match	Full match	No results		352.203	17.791	1	1	44.8	61.2	75500.9
Etomidate	C14 H16 N2 O2	No match	Invalid mass	No results	No match		244.117	1.256	1	0	44.8		315620
4-[(2S,3S,4S)-4-[4-(β-D-Glucopyranosyloxy)-3-methoxybenzyl]-3-(hydroxymethyl)tetrahydro-2-furanyl]-2-methoxyphenyl β-D-glucopyranoside	C32 H44 O16	No match	Full match	No results	No results		684.262	10.581	1	0	44.7		1.16303e+06
Fraxin	C16 H18 O10	No match	Full match	No results	No results		370.089	9.076	2	0	44.7		2.25893e+07
2-Hydroxy-4,5',8a'-trimethyl-1'-oxo-4-vinyloctahydro-1'H-spiro[cyclopentane-1,2'-naphthalene]-5'-carboxylic acid	C20 H30 O4	Full match	Full match	No results	Not the top hit		334.214	20.377	32	0	44.7		1.05816e+06
3-(4-Chlorophenyl)-2-{2-[3-(2-methylpyrimidin-4-yl)phenyl]hydrazono}-3-oxopropanenitrile	C20 H14 Cl N5 O	No match	Invalid mass	No results	No results		375.095	5.592	2	0	44.6		4.61859e+06
N6-Me-dA	C11 H15 N5 O3	No match	Invalid mass	No results	No results		265.116	0.602	1	0	44.6		4.32679e+06
3-(4-Methylbenzoyl)acrylic acid	C11 H10 O3	Full match	Full match	Full match	No results		190.063	10.82	2	2	44.5	57.8	3.60121e+06
5,7-Dihydroxy-2-(4-hydroxy-3-methoxyphenyl)-6-(3-methyl-2-buten-1-yl)-2,3-dihydro-4H-chromen-4-one	C21 H22 O6	No match	Full match	No results	No results		370.141	12.36	2	0	44.4		3.64826e+06
(3R,4S)-4,6,8-Trihydroxy-7-methoxy-3-methyl-3,4-dihydro-1H-isochromen-1-one	C11 H12 O6	Not the top hit	Full match	No results	Full match		240.063	17.715	2	0	44.4		28046.8
Succinic acid	C4 H6 O4	No results	Invalid mass	No results	No results		118.025	0.84	8	0	44.4		2.993e+07
N-({(2R,4S,5R)-5-[2-Methyl-6-(2-thienyl)-4-pyrimidinyl]-1-azabicyclo[2.2.2]oct-2-yl}methyl)methanesulfonamide	C18 H24 N4 O2 S2	No match	Invalid mass	No results	No results		392.132	4.642	2	0	44.3		63592.1
SB236057A	C33 H34 N4 O3	Not the top hit	Full match	No results	No results		534.262	21.848	2	0	44.3		8.89751e+06
N-(2-Furylmethyl)-3-[(2S,5aS,8aR)-1-methyl-5-oxodecahydropyrrolo[3,2-E][1,4]diazepin-2-yl]propanamide	C16 H24 N4 O3	No match	Invalid mass	No results	No results		366.189	9.747	1	0	44.3		609897
Ethyl 4-(2-methoxyphenyl)piperazine-1-carboxylate	C14 H20 N2 O3	Full match	Full match	Full match	No results		264.147	5.614	2	1	44.3	49.8	2.25161e+06
3-Methoxy-4-(3-methyl-2-buten-1-yl)-5-[(E)-2-phenylvinyl]phenol	C20 H22 O2	No match	Invalid mass	No results	No results		294.165	17.915	1	0	44.2		3.15008e+06
2,6-Dimethylpyrazine	C6 H8 N2	Full match	Full match	No results	Full match		108.069	6.288	5	0	44.2		48561.4
Aflatoxin B2	C17 H14 O6	Full match	Full match	No results	Full match		314.079	7.423	2	0	44.2		6.4001e+06
2-(4-Methyl-3-cyclohexen-1-yl)-2-propanyl 6-O-(6-deoxy-α-L-mannopyranosyl)-β-D-glucopyranoside	C22 H38 O10	Not the top hit	Full match	No results	No match		462.246	12.128	2	0	44.1		6.44825e+06
Succinic acid	C4 H6 O4	No results	Invalid mass	No results	No results		118.025	1.159	4	0	44.1		3.79854e+07
3-tert-Butyladipic acid	C10 H18 O4	Full match	Full match	Full match	Full match		202.12	10.74	2	2	44.1	65.2	1.03498e+07
Norverapamil	C26 H36 N2 O4	No match	Invalid mass	No results	No results		440.274	19.071	1	0	44.1		78237.7
Flunitrazepam	C16 H12 F N3 O3	No match	Invalid mass	No results	No results		313.084	2.012	4	0	44		4.22191e+06
N-{(1S,2S,8S,8aS)-8-Hydroxy-1,4a-dimethyl-7-[(2S)-1-oxo-1-(1-piperidinyl)-2-propanyl]decahydro-2-naphthalenyl}methanesulfonamide	C21 H38 N2 O4 S	No match	Invalid mass	No results	No results		436.234	18.041	4	0	43.9		71612.6
Propachlor OXA	C11 H13 N O3	Full match	Full match	No results	Full match		207.089	6.926	3	0	43.9		7.2527e+06
4,8-Dihydroxy-6-methoxy-3-methyl-3,4-dihydro-1H-isochromen-1-one	C11 H12 O5	No match	Invalid mass	No results	No results		224.066	7.605	3	0	43.9		776291
(R)-3-Hydroxy myristic acid	C14 H28 O3	No match	Invalid mass	No results	No match		226.192	9.1	1	0	43.9		25157.5
3-[2-(1,3-Benzodioxol-5-yl)-7-methoxy-1-benzofuran-5-yl]-3-hydroxypropyl hexopyranoside	C25 H28 O11	No match	Invalid mass	No results	No results		550.174	0.503	1	0	43.8		2.14584e+06
Boldenone undecylenate	C30 H44 O3	Not the top hit	Full match	No results	No results		452.328	14.245	2	0	43.8		1.15484e+07
Diproqualone	C12 H14 N2 O3	Full match	Full match	No results	No results		234.1	4.603	1	0	43.8		1.80167e+06
Norbenzoylecgonine	C15 H17 N O4	Full match	Full match	No results	Full match		275.115	6.314	2	0	43.7		961635
2-(8-Hydroxy-4a,8-dimethyldecahydro-2-naphthalenyl)acrylic acid	C15 H24 O3	No match	Invalid mass	No results	No results		274.156	14.662	4	0	43.7		1.2822e+08
3-Hydroxy-3,5,5-trimethyl-4-(3-oxo-1-buten-1-ylidene)cyclohexyl β-D-glucopyranoside	C19 H30 O8	No match	Invalid mass	No results	No results		432.199	8.838	1	0	43.6		6.72322e+06
Diisodecyl phthalate	C28 H46 O4	No match	Invalid mass	No results	No match		468.323	14.099	1	0	43.6		1.28189e+07
Nikethamide 1-oxide	C10 H14 N2 O2	Full match	Full match	No results	Full match		194.105	5.298	2	0	43.5		1.44702e+07
TOFA	C19 H32 O4	Full match	Full match	No results	Full match		324.23	17.457	2	0	43.5		895562
N-({(2R,4S,5R)-5-[3-(3,4-Dimethoxyphenyl)-1-methyl-1H-pyrazol-5-yl]-1-azabicyclo[2.2.2]oct-2-yl}methyl)-2-ethylbutanamide	C26 H38 N4 O3	No match	Invalid mass	No results	No results		490.277	13.287	2	0	43.5		6.56384e+06
Benzyl sildenafil	C28 H34 N6 O4 S	No match	Full match	No results	No results		550.238	13.738	1	0	43.4		5.54716e+06
7-Hydroxyflavone	C15 H10 O3	No match	Invalid mass	No results	No match		238.06	6.075	2	0	43.4		2.81116e+06
1,2,3,4-Tetrahydro-7-hydroxy-1-(4-hydroxy-3-methoxyphenyl)-6-methoxy-2,3-naphthalenedimethanol	C20 H24 O6	Not the top hit	Full match	No results	Full match		360.157	13.711	2	0	43.3		629874
4-Methylumbelliferone	C10 H8 O3	Full match	Full match	No results	Full match		176.047	7.205	2	0	43.3		8.11018e+06
Ricinoleic acid methyl ester	C19 H36 O3	No match	Invalid mass	No results	No match		294.255	19.178	1	0	43.3		75613.9
10-HDA	C10 H18 O3	No match	Invalid mass	No results	No match		168.115	7.377	1	0	43.2		3.5029e+06
Succinic acid	C4 H6 O4	No results	Invalid mass	No results	No results		118.025	0.587	4	0	43.2		4.39082e+06
4-Methylumbelliferone	C10 H8 O3	Full match	Full match	No results	Full match		176.047	9.282	2	0	43.2		6.15358e+06
(3R,4R)-4-Hydroxy-3-({4-[2-(4-morpholinyl)ethoxy]benzoyl}amino)-N-phenyl-1-azepanecarboxamide	C26 H34 N4 O5	No match	Invalid mass	No results	No results		504.234	14.392	1	0	43		970578
4-{[(3S,4R,5S)-3-Hydroxy-5-(4-hydroxy-3-methoxyphenyl)-4-(hydroxymethyl)tetrahydro-3-furanyl]methyl}-2-methoxyphenyl β-D-glucopyranoside	C26 H34 O12	No match	Full match	No results	No results		538.205	10.697	2	0	43		70624
2-(Methylsulfonyl)-3-(pyrazin-2-ylamino)acrylonitrile	C8 H8 N4 O2 S	No match	Invalid mass	No results	No results		224.035	18.007	1	0	42.9		521858
3',5'-Dimethoxy-4'-hydroxyacetophenone	C10 H12 O4	Full match	Full match	Not the top hit	Full match		196.073	8.766	2	3	42.9	44.6	3.02016e+06
Irisxanthone	C20 H20 O11	No match	Full match	No results	No results		436.1	12.529	2	0	42.8		4.70356e+06
(3R,4S)-4,6,8-Trihydroxy-7-methoxy-3-methyl-3,4-dihydro-1H-isochromen-1-one	C11 H12 O6	No match	Invalid mass	No results	No match		222.052	9.003	1	0	42.8		1.10379e+06
N-({(2R,3S,4R,5S)-5-[2-(2,3-Dihydro-1H-indol-1-yl)-2-oxoethyl]-3,4-dihydroxytetrahydro-2-furanyl}methyl)benzamide	C22 H24 N2 O5	No match	Invalid mass	No match	No match		432.141	8.835	2	1	42.7	30.3	400649
2-Hydroxy-4-(4-hydroxyphenyl)butanoic acid	C10 H12 O4	No match	Invalid mass	No results	No results		214.083	8.426	2	0	42.7		1.65009e+06
7-Methylxanthine	C6 H6 N4 O2	No results	Invalid mass	No results	No results		166.046	0.533	3	0	42.6		1.59727e+07
Ibuprofen	C13 H18 O2	Full match	Full match	Full match	Full match		206.13	8.505	2	2	42.6	45.7	5.28333e+07
2-[(2-Chlorobenzyl)thio]-6-methylpyrimidin-4-ol	C12 H11 Cl N2 O S	No match	Invalid mass	No results	No results		266.03	1.029	2	0	42.6		5.03911e+06
1-{[2-(2-Furoylamino)-7-hydroxy-8-(hydroxymethyl)-4a,8-dimethyl-4,4a,5,6,7,8,8a,9-octahydronaphtho[2,3-d][1,3]thiazol-4-yl]acetyl}-4-piperidinecarboxamide	C27 H36 N4 O6 S	No match	Invalid mass	No results	No match		544.23	16.079	2	0	42.5		1.57476e+06
2-[(1S,4S,5S)-5-Isopropyl-2-methyl-4-{[(methylsulfonyl)amino]methyl}-2-cyclohexen-1-yl]-N-(4-methoxybenzyl)acetamide	C22 H34 N2 O4 S	Unused	Invalid mass	No results	No results		468.22	11.999	1	0	42.5		596052
Buprenorphine	C29 H41 N O4	No match	Invalid mass	No results	No results		467.301	17.657	1	0	42.4		178123
Thymolphthalein	C28 H30 O4	No match	Invalid mass	No results	No results		430.22	12.89	1	0	42.4		1.12279e+06
TOFA	C19 H32 O4	No match	Invalid mass	No results	No results		324.227	20.407	2	0	42.4		2.21028e+06
4-Methylumbelliferone	C10 H8 O3	Full match	Full match	No results	Full match		176.047	8.961	1	0	42.4		2.08623e+07
Desthiobiotin	C10 H18 N2 O3	No match	Invalid mass	No results	No results		214.135	13.558	4	0	42.4		1.76323e+08
Butalbital	C11 H16 N2 O3	Full match	Full match	No results	No results		224.116	9.993	3	0	42.4		3.34489e+06
4-(2-Pyridylazo)resorcinol	C11 H9 N3 O2	Full match	Full match	No results	Full match		215.069	5.078	2	0	42.4		56211.2
Boldenone undecylenate	C30 H44 O3	Not the top hit	Full match	No results	No results		452.328	13.909	1	0	42.3		6.23856e+06
N-({(1S,4S,6S)-4-[2-(4-Acetyl-1-piperazinyl)-2-oxoethyl]-6-isopropyl-3-methyl-2-cyclohexen-1-yl}methyl)-4-methoxybenzamide	C27 H39 N3 O4	No match	Invalid mass	No results	No match		515.291	19.682	1	0	42.3		2.51532e+06
Matairesinol	C20 H22 O6	Full match	Full match	No results	Full match		358.141	11.344	4	0	42		4.18252e+06
8-Isoprostaglandin F1β	C20 H36 O5	No match	Invalid mass	No results	No results		373.282	21.468	2	0	42		156401
2-(8-Hydroxy-4a,8-dimethyldecahydro-2-naphthalenyl)acrylic acid	C15 H24 O3	No match	Invalid mass	No results	No results		274.156	13.587	2	0	41.9		7.52804e+07
N-(2,3-Dihydro-1H-inden-2-yl)-1-methyl-4-nitro-1H-imidazol-5-amine	C13 H14 N4 O2	No match	Invalid mass	Invalid mass	No results		258.11	11.54	1	1	41.9	43.3	2.93191e+06
Rhusflavanone	C30 H22 O10	No match	Full match	No results	No results		542.124	0.53	3	0	41.8		2.74968e+07
N2-{[(3R,4S)-3-{[5-(4-methoxyphenyl)-1,2-oxazol-3-yl]methyl}-4-piperidinyl]acetyl}-N2-methylglycinamide	C21 H28 N4 O4	No match	Invalid mass	No results	No results		438.166	19.829	2	0	41.8		50191.5
Jasmonic acid	C12 H18 O3	Full match	Full match	Full match	Full match		210.125	8.378	2	2	41.7	53.9	1.04846e+07
Norbenzoylecgonine	C15 H17 N O4	Full match	Full match	No results	Full match		275.115	6.529	2	0	41.6		2.17038e+06
Triptolide	C20 H24 O6	Full match	Full match	Full match	Full match		360.157	10.604	2	1	41.6	43.5	2.35718e+07
Difenoxurone	C16 H18 N2 O3	Full match	Full match	Partial match	Full match		286.131	6.989	2	1	41.6	42	3.10401e+06
(5R,6S)-5-Hydroxy-4-methoxy-6-(2-phenylethyl)-5,6-dihydro-2H-pyran-2-one	C14 H16 O4	No match	Invalid mass	No results	No match		226.12	14.144	2	0	41.6		1.44491e+06
Methyl 4-{2-cyano-2-[(4-methylphenyl)sulfonyl]vinyl}-2,5-dimethyl-1H-pyrrole-3-carboxylate	C18 H18 N2 O4 S	No match	Invalid mass	No results	No results		358.105	8.776	1	0	41.6		1.17938e+07
5-{5-[(2S)-1-(Cyclopropylmethyl)-2-pyrrolidinyl]-1,2,4-oxadiazol-3-yl}-N-(2-methoxyethyl)-2-pyridinamine	C18 H25 N5 O2	Full match	Full match	No results	No results		343.2	8.661	1	0	41.6		4.63262e+06
4-[(2S,3S,4S)-4-[4-(β-D-Glucopyranosyloxy)-3-methoxybenzyl]-3-(hydroxymethyl)tetrahydro-2-furanyl]-2-methoxyphenyl β-D-glucopyranoside	C32 H44 O16	No match	Invalid mass	No results	No results		730.281	11.922	1	0	41.5		86707
Hypoxanthine	C5 H4 N4 O	Full match	Full match	Partial match	Full match		136.038	2.767	2	1	41.5	31.1	2.1162e+06
2-[(1S,4S,5S)-5-Isopropyl-2-methyl-4-{[(methylsulfonyl)amino]methyl}-2-cyclohexen-1-yl]-N-(4-methoxybenzyl)acetamide	C22 H34 N2 O4 S	No match	Invalid mass	No results	No results		468.22	7.979	1	0	41.5		9.16714e+06
1-[(1S,4S)-4-{3,5-Dimethyl-1-[4-(2-methyl-2-propanyl)phenyl]-1H-pyrazol-4-yl}-2-cyclopenten-1-yl]-3-phenylurea	C27 H32 N4 O	No match	Invalid mass	No results	No results		474.261	16.546	1	0	41.4		2.28646e+06
N2-{[(3R,4S)-3-{[5-(4-methoxyphenyl)-1,2-oxazol-3-yl]methyl}-4-piperidinyl]acetyl}-N2-methylglycinamide	C21 H28 N4 O4	No match	Invalid mass	No results	No results		438.166	19.516	2	0	41.4		26195
N'1,N'3-Bis[(2,2-dimethylpropanoyl)oxy]-5-methylbenzene-1,3-dicarboximidamide	C19 H28 N4 O4	Not the top hit	Full match	No results	No results		376.209	12.928	2	0	41.4		832382
2-(2,3-Dihydro-1,4-benzodioxin-6-yl)-2-phenylethylamine	C16 H17 N O2	Full match	Full match	Full match	No results		255.125	11.697	1	1	41.4	53.3	7.51961e+06
5-[({(2R,4S,5R)-5-[1-Methyl-3-(2-thienyl)-1H-pyrazol-5-yl]-1-azabicyclo[2.2.2]oct-2-yl}methyl)amino]-5-oxopentanoic acid	C21 H28 N4 O3 S	No match	Invalid mass	No results	No results		398.176	17.952	1	0	41.4		1.28721e+06
Boldenone undecylenate	C30 H44 O3	Full match	Full match	No results	No results		452.328	17.306	2	0	41.3		2.05869e+07
3-(2-Chlorobenzyl)-5-methyl-2,3-dihydro-1,3,4-thiadiazol-2-imine	C10 H10 Cl N3 S	No match	Invalid mass	No results	No results		239.025	7.968	1	0	41.2		6.73068e+06
N2-{[(3R,4S)-3-{[5-(4-methoxyphenyl)-1,2-oxazol-3-yl]methyl}-4-piperidinyl]acetyl}-N2-methylglycinamide	C21 H28 N4 O4	No match	Invalid mass	No results	No results		438.167	21.511	1	0	41.2		63831.2
2-[(2-Chlorobenzyl)thio]-6-methylpyrimidin-4-ol	C12 H11 Cl N2 O S	No match	Invalid mass	No results	No results		266.03	0.72	2	0	41.2		1.31967e+07
Diflunisal	C13 H8 F2 O3	No match	Invalid mass	No results	No results		250.047	7.636	1	0	41.1		3.16805e+06
Valerophenone	C11 H14 O	Full match	Full match	Full match	Full match		162.104	11.614	2	1	41.1	32.5	7.7872e+06
N2-[3-(Trifluoromethyl)phenyl]-1,3,5-triazine-2,4-diamine	C10 H8 F3 N5	No match	Full match	No results	No results		255.074	5.394	2	0	41		647964
(1,3-Phenylenedioxy)diacetic acid	C10 H10 O6	Full match	Full match	No results	Full match		226.047	5.316	1	0	40.9		1.7077e+07
Lupeol	C30 H50 O	Full match	Full match	No results	Full match		426.385	22.18	1	0	40.9		407354
Ibuprofen	C13 H18 O2	Full match	Full match	Full match	Full match		206.13	7.999	1	1	40.7	38.9	1.88657e+07
N1-(5-Oct-1-ynyl-3-pyridyl)-4-phenylpiperazine-1-carboxamide	C24 H30 N4 O	Full match	Full match	No results	No results		390.24	14.828	2	0	40.7		3.40816e+06
Taurochenodeoxycholic acid	C26 H45 N O6 S	No match	Invalid mass	No results	No results		516.327	16.651	2	0	40.6		94646.9
N-[4-({(3S)-3-[5-(2-Methoxyphenyl)-1,3,4-oxadiazol-2-yl]-1-pyrrolidinyl}methyl)phenyl]acetamide	C22 H24 N4 O3	No match	Full match	No results	No results		392.186	18.763	2	0	40.6		1.71296e+06
N1-[4-(1,3-Oxazol-5-yl)phenyl]cyclopropane-1-carboxamide	C13 H12 N2 O2	No match	Full match	No results	No results		228.09	7.52	2	0	40.6		741919
3-Chloro-N'-(pyridin-3-ylcarbonyl)benzohydrazide	C13 H10 Cl N3 O2	No match	Full match	No results	No match		275.046	5.753	2	0	40.5		4.77908e+06
1,4:3,6-Dianhydro-2-deoxy-5-O-(2-methoxy-2-oxoethyl)-2-({[3-(trifluoromethyl)phenyl]carbamoyl}amino)-D-glucitol	C17 H19 F3 N2 O6	No match	Invalid mass	No results	No results		426.098	18.047	1	0	40.5		62995.6
(1,3-Phenylenedioxy)diacetic acid	C10 H10 O6	Full match	Full match	No results	Full match		226.047	4.606	1	0	40.5		1.67855e+07
Myristicin	C11 H12 O3	Full match	Full match	No results	Full match		192.078	9.728	2	0	40.4		8.24032e+06
15-Deoxy-Δ12,14-prostaglandin J2-2-glycerol ester	C23 H34 O5	No results	Invalid mass	Invalid mass	No results		390.243	20.099	2	2	40.4	36.9	8.36523e+07
Andrastin A	C28 H38 O7	No match	Full match	No results	No results		486.26	16.66	1	0	40.3		890020
MCOPPB	C26 H40 N4	No match	Invalid mass	No results	No results		386.338	21.807	2	0	40.2		4.08411e+06
Phloretin	C15 H14 O5	No match	Invalid mass	No results	No results		274.087	17.302	1	0	40.2		1.15492e+06
cis-Resveratrol	C14 H12 O3	Full match	Full match	Full match	Full match		228.078	7.025	2	3	40.2	55.1	1.02202e+06
Methyl palmitate	C17 H34 O2	Full match	Full match	No results	Full match		270.255	0.119	1	0	40.2		825463
Nitracaine	C16 H24 N2 O4	Full match	Full match	No results	No results		308.173	7.754	3	0	40.1		774194
2-{2-Oxo-2-[4-(1H-pyrrol-1-yl)piperidino]ethoxy}acetic acid	C13 H18 N2 O4	Full match	Full match	Full match	No results		266.126	4.874	1	1	40	32.2	2.27522e+06
4-{2-[(2-Chlorophenoxy)methyl]-4-methyl-1,3-thiazol-5-yl}pyrimidin-2-amine	C15 H13 Cl N4 O S	No match	Full match	No results	No results		332.05	0.834	1	0	40		7.29674e+06
N-[2-(Dimethylamino)ethyl]-2-[(1S,4S,5S)-5-isopropyl-4-({[(4-methoxyphenyl)sulfonyl]amino}methyl)-2-methyl-2-cyclohexen-1-yl]acetamide	C24 H39 N3 O4 S	No match	Invalid mass	No results	No results		501.247	14.129	2	0	40		6.69332e+06
Pipemidic acid	C14 H17 N5 O3	No match	Invalid mass	No results	No results		303.131	1.358	3	0	39.9		4.50108e+06
(3β,9ξ)-3,14-Dihydroxycarda-5,20(22)-dienolide	C23 H32 O4	No match	Invalid mass	No results	No results		418.238	17.114	1	0	39.8		645656
N-[(1S,2S,8S,8aS)-8-Hydroxy-1,4a-dimethyl-7-{(2S)-1-oxo-1-[(2-pyridinylmethyl)amino]-2-propanyl}decahydro-2-naphthalenyl]-2-pyridinecarboxamide	C27 H36 N4 O3	No match	Invalid mass	No results	No results		510.283	14.658	2	0	39.7		1.02784e+07
(2R)-4-(3-Fluorobenzoyl)-1-(4-methoxybenzoyl)-N-[(3S)-2-oxo-3-piperidinyl]-2-piperazinecarboxamide	C25 H27 F N4 O5	No match	Invalid mass	No results	No results		504.179	11.829	1	0	39.7		29852.4
Methyl 1-(hexopyranosyloxy)-5-hydroxy-7-(hydroxymethyl)-1,4a,5,7a-tetrahydrocyclopenta[c]pyran-4-carboxylate	C17 H24 O11	Not the top hit	Full match	No results	No results		404.131	8.036	4	0	39.7		302979
Ethyl-2-amino-1-cyclohexene-1-carboxylate	C9 H15 N O2	Full match	Full match	Full match	No results		169.11	8.573	1	1	39.7	35	2.06916e+06
Rabenzazole	C12 H12 N4	No match	Invalid mass	No results	No results		212.105	6.913	2	0	39.6		4.26998e+06
Diacetoxyscirpenol	C19 H26 O7	No match	Invalid mass	Invalid mass	No match		348.157	12.397	1	1	39.6	37.2	2.27877e+06
N-{(1S,2S,8S,8aS)-7-[(2S)-1-(Benzylamino)-1-oxo-2-propanyl]-8-hydroxy-1,4a-dimethyldecahydro-2-naphthalenyl}-2-pyridinecarboxamide	C28 H37 N3 O3	No match	Invalid mass	No results	No results		445.267	13.145	1	0	39.6		1.69628e+06
4-[4-(4-Hydroxy-3-methoxyphenyl)tetrahydro-1H,3H-furo[3,4-c]furan-1-yl]-2-methoxyphenyl hexopyranoside	C26 H32 O11	No match	Invalid mass	No results	No results		566.199	9.895	1	0	39.5		2.22057e+06
8-Oxo-9-(3,4,5-trimethoxyphenyl)-5,5a,6,8,8a,9-hexahydrofuro[3',4':6,7]naphtho[2,3-d][1,3]dioxol-5-yl hexopyranoside	C28 H32 O13	No match	Full match	No results	No results		576.184	14.586	2	0	39.5		4.23237e+06
Tanespimycin	C31 H43 N3 O8	No match	Invalid mass	No results	No results		585.314	15.19	1	0	39.5		1.46699e+07
(1R,9S)-11-Benzyl-5-(2-naphthyl)-7,11-diazatricyclo[7.3.1.02,7]trideca-2,4-dien-6-one	C28 H26 N2 O	No match	Invalid mass	No results	No results		428.182	11.903	1	0	39.5		72479
Dihomo-γ-linolenic acid ethyl ester	C22 H38 O2	No match	Invalid mass	No results	No results		334.291	12.167	2	0	39.4		81692.7
Gibberellin A4	C19 H24 O5	Full match	Full match	Full match	Full match		332.162	12.947	3	3	39.4	46.6	1.52666e+06
Irisxanthone	C20 H20 O11	No match	Full match	No results	No results		436.1	13.097	1	0	39.4		6.85792e+06
4-{2-[(2-Chlorophenoxy)methyl]-4-methyl-1,3-thiazol-5-yl}pyrimidin-2-amine	C15 H13 Cl N4 O S	No match	Full match	No results	No results		332.05	0.594	1	0	39.2		4.27847e+06
Murrangatin	C15 H16 O5	No match	Invalid mass	No results	No results		276.103	13.224	2	0	39.1		1.52374e+06
1a,1b-Dihomo prostaglandin E1	C22 H38 O5	Full match	Full match	No results	Full match		382.272	15.625	2	0	39.1		837721
Ethyl levulinate	C7 H12 O3	Full match	Full match	No results	Full match		144.079	11.424	1	0	39		41443
Docosahexaenoic acid ethyl ester	C24 H36 O2	No match	Full match	No results	No results		356.271	20.388	1	0	39		64813.3
(3R,4S)-4,6,8-Trihydroxy-7-methoxy-3-methyl-3,4-dihydro-1H-isochromen-1-one	C11 H12 O6	No match	Invalid mass	No results	No match		222.052	6.217	1	0	39		186296
S-Adenosylhomocysteine	C14 H20 N6 O5 S	Not the top hit	Full match	No results	Full match		384.12	12.942	2	0	39		936946
TOFA	C19 H32 O4	No match	Invalid mass	No results	No match		302.245	18.337	2	0	38.9		2.27375e+06
N-{[(2R,3S,4R,5S)-3,4-Dihydroxy-5-{2-oxo-2-[4-(2-pyridinyl)-1-piperazinyl]ethyl}tetrahydro-2-furanyl]methyl}-2-furamide	C21 H26 N4 O6	No match	Invalid mass	No results	No results		476.189	7.754	1	0	38.9		4.81983e+06
Norgestrel	C21 H28 O2	No match	Full match	Full match	Full match		312.209	15.915	2	2	38.9	63.9	83446.3
4-Methoxybenzaldehyde	C8 H8 O2	No match	Invalid mass	No results	No results		136.05	11.473	2	0	38.9		25413.6
1,3,7-Trimethyluric acid	C8 H10 N4 O3	No match	Invalid mass	No results	No match		210.073	0.589	1	0	38.9		9.4774e+06
2-(6-Hydroxyhexyl)-3-methylenesuccinic acid	C11 H18 O5	Full match	Full match	No results	No match		230.115	8.866	1	0	38.8		903289
(S)-Equol	C15 H14 O3	Full match	Full match	Full match	Full match		242.094	8.268	2	2	38.8	38.3	919632
Trilostane	C20 H27 N O3	Full match	Full match	Full match	Full match		329.199	8.981	1	1	38.8	31.2	34526.8
N2-[2-(2-Pyridyl)ethyl]-4-hydroxyquinazoline-2-carboxamide	C16 H14 N4 O2	No match	Invalid mass	No results	No results		294.11	12.02	1	0	38.7		2.46314e+06
trans-Zeatin	C10 H13 N5 O	No match	Invalid mass	No match	No match		219.11	4.581	2	2	38.6	84.7	1.50184e+07
Linoleic acid-biotin	C28 H48 N4 O3 S	No match	Invalid mass	No results	No results		526.363	21.307	2	0	38.6		24062.5
Lariciresinol 4-O-glucoside	C26 H34 O11	No match	Invalid mass	No results	No results		568.215	9.964	1	0	38.6		984153
Cantharidin	C10 H12 O4	Full match	Full match	No results	Full match		196.073	7.228	2	0	38.6		1.17726e+07
1-(3-Cyanophenyl)-3-{[(2R,4S,5S)-5-{[4-(4-fluorophenyl)-1-piperazinyl]methyl}-1-azabicyclo[2.2.2]oct-2-yl]methyl}urea	C27 H33 F N6 O	No match	Invalid mass	No results	No results		476.277	17.022	1	0	38.6		1.68343e+06
4-Hydroxy-3-[2-(2-hydroxyphenyl)-2-oxoethyl]-2H-chromen-2-one	C17 H12 O5	Full match	Full match	No results	Full match		296.068	12.252	1	0	38.6		7.53887e+06
N-(tert-Butyl)-N'-(2-hydroxyethyl)urea	C7 H16 N2 O2	No match	Invalid mass	No results	No results		182.105	5.734	1	0	38.5		834744
Nandrolone glucuronide	C24 H34 O8	Not the top hit	Full match	No results	No results		450.225	14.193	1	0	38.5		1.02043e+07
2-{5-[(2S)-1-(1H-Imidazol-2-ylmethyl)-2-pyrrolidinyl]-1,2,4-oxadiazol-3-yl}-4-(2-methoxyethoxy)pyridine	C18 H22 N6 O3	No match	Invalid mass	No results	No match		408.129	18.002	1	0	38.4		12894.4
trans-Zeatin	C10 H13 N5 O	No match	Invalid mass	No match	No match		219.111	4.127	1	1	38.4	83.7	4.57048e+07
N-(3-Pyridinylmethyl)-2-quinoxalinecarboxamide	C15 H12 N4 O	No match	Invalid mass	No results	No results		242.115	12.358	2	0	38.4		188967
Pioglitazone	C19 H20 N2 O3 S	No match	Invalid mass	No results	No match		356.125	13.843	1	0	38.3		940734
Indole-3-acrylic acid	C11 H9 N O2	No match	Invalid mass	No results	No results		187.067	5.41	2	0	38.3		642184
1-(2-Chloro-6-fluorobenzyl)-4-{3-[({[(4-methylphenyl)sulfonyl]amino}carbonyl)amino]propyl}piperazine	C22 H28 Cl F N4 O3 S	No match	Invalid mass	No results	No results		482.161	17.744	2	0	38.2		1.21285e+06
Violacerol II	C14 H14 O5	Full match	Full match	No results	No results		262.084	7.905	1	0	38.2		1.27297e+06
1,4:3,6-Dianhydro-2-[(benzylsulfonyl)amino]-2-deoxy-5-O-[(4-methoxyphenyl)carbamoyl]-D-glucitol	C21 H24 N2 O7 S	No match	Invalid mass	No results	No results		486.094	15.659	2	0	38.2		70202.6
Alprazolam	C17 H13 Cl N4	No match	Invalid mass	No results	No results		308.079	12.251	2	0	38.2		4.99677e+06
Labetalol	C19 H24 N2 O3	No match	Invalid mass	No results	No results		328.174	4.298	2	0	38.2		4.25253e+06
Formononetin	C16 H12 O4	No match	Invalid mass	No results	No results		268.078	10.898	1	0	38.1		75817.7
3-(2-Hydroxy-5-methoxybenzoyl)-2-(4-methylphenyl)isoindolin-1-one	C23 H19 N O4	No match	Invalid mass	No results	No match		373.136	6.954	2	0	38.1		530018
1-(2,4-Dihydroxyquinolin-3-yl)ethan-1-one	C11 H9 N O3	Full match	Full match	No results	Full match		203.058	6.24	2	0	38.1		2.4546e+06
1-(4-Benzyl-1-piperazinyl)-2-[(3R,4S)-3-{[5-(cyclohexylmethyl)-1,2-oxazol-3-yl]methyl}-4-piperidinyl]ethanone	C29 H42 N4 O2	No match	Invalid mass	No results	No results		500.313	17.152	4	0	38.1		7.07958e+07
N-{4-[(2R,3R)-3-(Hydroxymethyl)-5-oxo-2-morpholinyl]phenyl}acetamide	C13 H16 N2 O4	No match	Invalid mass	No results	No results		286.095	9.547	1	0	38		5.24966e+06
Methylhippuric acid	C10 H11 N O3	Full match	Full match	No results	Full match		193.074	6.685	4	0	38		4.60925e+06
Pipecolic acid	C6 H11 N O2	Full match	Full match	Full match	Full match		129.079	0.686	3	4	37.9	48.1	2.40748e+07
Etifoxine	C17 H17 Cl N2 O	No match	Invalid mass	No results	No results		300.099	12.369	3	0	37.9		9.98981e+06
Desthiobiotin	C10 H18 N2 O3	No match	Invalid mass	No results	No results		214.135	14.13	2	0	37.9		1.44459e+08
Galaxolidone	C18 H24 O2	No match	Invalid mass	No results	No results		272.173	3.671	3	0	37.9		6.04654e+06
10,12-Dihydroxy-5-methyl-2,3,4,5-tetrahydro-1aH-oxireno[H][3]benzoxacyclododecine-7,13(8H,13aH)-dione	C16 H18 O6	Full match	Full match	No results	No results		306.11	10.149	2	0	37.8		886968
[3-({3-[(Cyclopropylmethyl)amino]-3-oxetanyl}methyl)-1,2-oxazol-5-yl]methanol	C12 H18 N2 O3	No match	Invalid mass	No results	No results		220.121	12.959	1	0	37.8		75382.3
Testosterone decanoate	C29 H46 O3	No match	Invalid mass	Invalid mass	No results		442.342	21.537	1	1	37.8	67.7	54692.7
2-(14,15-Epoxyeicosatrienoyl) glycerol	C23 H38 O5	No match	Invalid mass	No results	No match		416.252	8.748	2	0	37.8		2.12302e+06
2-[(1S,4S,5S)-4-{[(Cyclohexylcarbamoyl)amino]methyl}-5-isopropyl-2-methyl-2-cyclohexen-1-yl]-N-[2-(dimethylamino)ethyl]acetamide	C24 H44 N4 O2	No match	Invalid mass	No results	No results		456.323	21.457	1	0	37.7		3.04789e+06
Philanthotoxin 74	C24 H42 N4 O3	No match	Invalid mass	No results	No match		434.318	17.84	2	0	37.6		3.25535e+06
Atrazine	C8 H14 Cl N5	No match	Full match	No match	Full match		215.094	3.882	1	2	37.6	39.5	71243.8
3,4-Bis(4-propan-2-ylanilino)cyclobut-3-ene-1,2-dione	C22 H24 N2 O2	No match	Invalid mass	No results	No results		348.178	10.896	1	0	37.5		653858
Philanthotoxin 74	C24 H42 N4 O3	No match	Invalid mass	No results	No match		434.318	17.291	2	0	37.5		3.12969e+06
4,4'-Methylenebis(2-chloroaniline)	C13 H12 Cl2 N2	No match	Invalid mass	No results	No results		266.033	4.787	2	0	37.5		2.63484e+06
Benzamide	C7 H7 N O	Full match	Full match	Full match	Full match		121.053	5.253	1	1	37.4	51.6	1.32013e+06
Ketotifen	C19 H19 N O S	No match	Invalid mass	No results	No results		309.121	3.756	2	0	37.4		4.95305e+06
Uridine monophosphate (UMP)	C9 H13 N2 O9 P	No match	Invalid mass	No results	No results		324.03	11.756	2	0	37.3		1.91272e+07
(-)-Camphanic acid	C10 H14 O4	No match	Invalid mass	No results	No results		215.116	6.373	1	0	37.3		6.35997e+06
Cisapride	C23 H29 Cl F N3 O4	No match	Invalid mass	No results	No results		465.19	10.047	1	0	37.3		2.5578e+06
3-{[4-(2-Pyrimidinyl)piperazino]carbonyl}-2-pyrazinecarboxylic acid	C14 H14 N6 O3	No match	Invalid mass	No results	No match		314.115	9.891	2	0	37.3		5.48036e+06
5-[2-(Benzylamino)-2-oxoethyl]-6-hydroxy-1-(hydroxymethyl)-1,4a-dimethyldecahydro-2-naphthalenyl isopropylcarbamate	C26 H40 N2 O5	No match	Full match	No results	No results		460.294	21.472	1	0	37.3		15927.5
Tributyl phosphate	C12 H27 O4 P	Not the top hit	Full match	Full match	Full match		266.164	16.191	2	2	37.2	48.2	216897
2-[(3-Cyano-4,6-dimethyl-2-pyridinyl)sulfanyl]-N-(4-cyano-1-phenyl-1H-pyrazol-5-yl)acetamide	C20 H16 N6 O S	No match	Invalid mass	No results	No results		388.115	9.195	1	0	37.2		2.44289e+07
Progesterone	C21 H30 O2	No match	Invalid mass	Invalid mass	No results		314.226	16.255	14	12	37.2	72.4	140794
O1-Cinnamoyl-3-[3,5-bis(trifluoromethyl)phenyl]prop-2-enehydroximamide	C20 H14 F6 N2 O2	No match	Full match	No results	No results		428.095	9.992	1	0	37.1		2.27148e+06
Halcinonide	C24 H32 Cl F O5	No match	Invalid mass	No results	No results		454.187	19.285	1	0	37.1		76065.6
Chlorpropamide	C10 H13 Cl N2 O3 S	No match	Invalid mass	No results	No results		276.03	4.754	1	0	37.1		1.62315e+06
Desthiobiotin	C10 H18 N2 O3	No match	Invalid mass	No results	No results		214.135	14.662	4	0	37.1		3.06287e+08
Reserpine	C33 H40 N2 O9	No match	Invalid mass	No results	No results		608.283	14.677	2	0	37		6.16859e+06
Cytidine	C9 H13 N3 O5	No match	Invalid mass	No results	No results		243.089	7.268	1	0	37		1.53967e+07
Fenfluramine	C12 H16 F3 N	No match	Invalid mass	No results	No results		231.126	6.897	2	0	37		1.6687e+06
Linoleic acid-biotin	C28 H48 N4 O3 S	No match	Invalid mass	No results	No results		520.34	12.456	1	0	37		1.46107e+06
Flumethasone	C22 H28 F2 O5	No match	Invalid mass	Invalid mass	No results		410.193	8.977	2	1	36.9	46.4	2.46516e+06
(1,5-Dimethyl-1H-pyrazol-3-yl)[4-(2-pyrimidinyl)piperazino]methanone	C14 H18 N6 O	No match	Invalid mass	No results	No results		286.153	6.375	4	0	36.8		6.11182e+06
2-[(3S)-1-(3,4-Difluorobenzyl)-3-pyrrolidinyl]-1,3-benzoxazole	C18 H16 F2 N2 O	No match	Invalid mass	No results	No results		314.126	10.076	3	0	36.8		7.55738e+06
5,7-Dihydroxy-4-(4-methoxyphenyl)-2-chromanone	C16 H14 O5	Full match	Full match	No results	Full match		286.084	9.264	1	0	36.8		1.0096e+06
FR 145237	C30 H22 Cl F3 N2 O2	No match	Invalid mass	No results	No results		534.137	10.147	1	0	36.8		830047
N-{[(2R,4S,5R)-5-{2-Methyl-6-[4-(trifluoromethyl)phenyl]-4-pyrimidinyl}-1-azabicyclo[2.2.2]oct-2-yl]methyl}cyclobutanecarboxamide	C25 H29 F3 N4 O	No match	Invalid mass	No results	No match		458.233	20.807	1	0	36.8		1.10066e+06
1-Benzyl-3-[(benzylimino)(2-furyl)methyl]-6-(2-furyl)-1,2,3,4-tetrahydro-1,3,5-triazine-2,4-dithione	C26 H20 N4 O2 S2	No results	Invalid mass	No results	No results		462.122	18.01	1	0	36.7		1.18914e+07
5-Chloro-3-[(1E)-3,4-dihydroxy-3,5-dimethyl-1-hepten-1-yl]-7,8-dihydroxy-7-methyl-1,7,8,8a-tetrahydro-6H-isochromen-6-one	C19 H27 Cl O6	No match	Invalid mass	No results	No results		386.155	7.91	1	0	36.7		60047.1
Chlortoluron	C10 H13 Cl N2 O	No match	Invalid mass	No match	No match		212.068	5.755	1	1	36.7	38.3	1.63736e+06
2,4-Dihydroxy-2,3-bis[(4-hydroxy-3-methoxyphenyl)methyl]butanoic acid	C20 H24 O8	No match	Invalid mass	No results	No results		374.131	6.724	1	0	36.7		12481.4
3',4'-Dimethoxyacetophenone	C10 H12 O3	Full match	Full match	No results	Full match		180.078	6.917	2	0	36.7		50855.7
Methyl 4-{2-cyano-2-[(4-methylphenyl)sulfonyl]vinyl}-2,5-dimethyl-1H-pyrrole-3-carboxylate	C18 H18 N2 O4 S	No match	Invalid mass	No results	No results		358.105	8.307	1	0	36.6		4.35932e+06
Boldenone cypionate	C27 H38 O3	No match	Full match	Full match	No results		410.282	20.421	2	2	36.5	41.1	186286
Alimemazine	C18 H22 N2 S	No match	Invalid mass	No results	No results		298.154	15.258	4	0	36.5		816750
2-(hydroxymethyl)-6-[(E)-4-(1,2,4-trihydroxy-2,6,6-trimethylcyclohexyl)but-3-en-2-yl]oxyoxane-3,4,5-triol	C19 H34 O9	No match	Invalid mass	No results	No results		452.225	8.425	1	0	36.4		794854
S-Adenosylhomocysteine	C14 H20 N6 O5 S	No match	Invalid mass	Invalid mass	No match		384.126	0.52	1	1	36.4	34.5	991968
1,3,4,10-Tetrahydro-9(2H)-acridinone	C13 H13 N O	No results	Full match	No results	No results		199.1	6.256	1	0	36.4		5.04749e+06
N2-[3-(Trifluoromethyl)phenyl]-1,3,5-triazine-2,4-diamine	C10 H8 F3 N5	No match	Full match	No results	No results		255.074	1.107	2	0	36.4		3.30096e+06
4-(4-Chlorophenyl)-1-phenyl-1,3-dihydro-2H-imidazole-2-thione	C15 H11 Cl N2 S	No match	Full match	No results	No results		286.032	7.036	1	0	36.4		1.05893e+06
(-)-Spiculisporic acid	C17 H28 O6	Not the top hit	Full match	No results	No results		328.188	12.945	1	0	36.3		1.07757e+06
N-{5-Hydroxy-4,8a-dimethyl-6-[1-oxo-1-(4-thiomorpholinyl)-2-propanyl]-4,4a,5,6,7,8,8a,9-octahydronaphtho[2,3-d][1,3]thiazol-2-yl}-1-methyl-1H-pyrrole-2-carboxamide	C26 H36 N4 O3 S2	No match	Invalid mass	No results	No results		516.233	15.259	1	0	36.3		3.88546e+06
5,7-Dihydroxy-2-(4-hydroxyphenyl)-6,8-bis[3,4,5-trihydroxy-6-(hydroxymethyl)tetrahydro-2H-pyran-2-yl]-4H-chromen-4-one	C27 H30 O15	Not the top hit	Full match	No results	Full match		594.157	8.633	2	0	36.3		1.0886e+06
[4-(Cyclohexylcarbonyl)piperazino](2-thienyl)methanone	C16 H22 N2 O2 S	No match	Invalid mass	No results	No results		306.136	10.216	2	0	36.3		146132
L-Alanyl-L-proline	C8 H14 N2 O3	Full match	Full match	No results	Full match		186.1	0.779	1	0	36.3		1.35208e+06
4-(4-Cyclohexylanilino)-4-oxobut-2-enoic acid	C16 H19 N O3	No match	Invalid mass	No results	No results		273.132	0.645	1	0	36.1		374745
Ibuprofen	C13 H18 O2	Full match	Full match	Full match	Full match		206.13	9.402	1	1	36.1	36.9	8.46514e+06
Alverine	C20 H27 N	Full match	Full match	No results	No results		281.214	19.267	2	0	36.1		253237
15-Deoxy-Δ12,14-prostaglandin J2-2-glycerol ester	C23 H34 O5	No match	Invalid mass	Invalid mass	No results		390.243	22.255	1	1	36.1	36.6	9.32393e+07
N-Benzylformamide	C8 H9 N O	Full match	Full match	Not the top hit	Full match		135.068	1.195	2	2	36.1	57.3	6.74638e+06
ADBICA	C20 H29 N3 O2	No match	Invalid mass	No results	No match		326.194	7.458	1	0	36		1.2082e+07
5-Chloro-3-[(1E)-3,4-dihydroxy-3,5-dimethyl-1-hepten-1-yl]-7,8-dihydroxy-7-methyl-1,7,8,8a-tetrahydro-6H-isochromen-6-one	C19 H27 Cl O6	No match	Invalid mass	No results	No results		386.156	8.82	1	0	35.9		155952
5,6,7-Trimethoxy-2-(2,3,4-trimethoxybenzylidene)indan-1-one	C22 H24 O7	Not the top hit	Full match	No results	No results		400.151	8.427	1	0	35.7		4.71257e+06
Syringic acid	C9 H10 O5	No results	Invalid mass	Invalid mass	No results		198.052	20.385	1	1	35.7	35.9	3.10826e+06
4-(Benzyloxy)-N'-hydroxybenzenecarboximidamide	C14 H14 N2 O2	Full match	Full match	No results	No results		242.105	10.164	1	0	35.7		2.44315e+06
Decanophenone	C16 H24 O	Full match	Full match	Full match	No results		232.182	14.092	1	1	35.7	42.2	2.66846e+06
2-[(3-Cyano-4,6-dimethyl-2-pyridinyl)sulfanyl]-N-(4-cyano-1-phenyl-1H-pyrazol-5-yl)acetamide	C20 H16 N6 O S	No match	Invalid mass	No results	No results		388.115	8.949	2	0	35.6		9.15491e+06
Uric acid	C5 H4 N4 O3	No match	Invalid mass	Invalid mass	No results		168.027	4.792	1	1	35.6	76.7	17586
2-Aminoflubendazole	C14 H10 F N3 O	No match	Invalid mass	No results	No results		255.085	1.322	4	0	35.6		48250.5
15-(tert-Butyl)-2,3,5,6,8,9,11,12-octahydro-1,4,7,10,13-benzopentaoxacyclopentadecine	C18 H28 O5	Full match	Full match	Full match	No results		324.193	12.596	1	1	35.6	38.6	1.81009e+07
CP 47,497-C8-Homolog C-8-hydroxy metabolite	C22 H36 O3	No match	Invalid mass	Invalid mass	No results		330.253	19.748	7	2	35.5	40.9	1.20253e+06
16,16-Dimethyl prostaglandin A2	C22 H34 O4	No match	Invalid mass	Invalid mass	No results		344.238	10.848	3	1	35.5	30.4	161867
3,14-dihydro-15-keto-tetranor Prostaglandin E2	C16 H26 O5	No match	Invalid mass	No results	No results		320.165	20.614	1	0	35.4		2.47508e+06
(S)-Dibenzyl 2-aminosuccinate	C18 H19 N O4	Full match	Full match	No results	Full match		313.131	10.967	2	0	35.3		1.59714e+06
2-[(3S)-1-(3-Methoxybenzyl)-3-pyrrolidinyl]-1,3-benzothiazole	C19 H20 N2 O S	No match	Invalid mass	No results	No results		324.131	8.479	2	0	35.3		1.39331e+07
Ethyl 2-cyano-2-[2-(3-phenyl-1H-pyrazol-5-yl)hydrazono]acetate	C14 H13 N5 O2	No match	Invalid mass	No results	No results		283.104	4.742	1	0	35.3		945054
1,3-Dihydroxy-1-(7-methoxy-2-oxo-2H-chromen-6-yl)-3-methyl-2-butanyl 3-methylbutanoate	C20 H26 O7	Not the top hit	Full match	No results	No results		378.167	8.073	1	0	35.3		59775.8
1-(4-Acetyl-1-piperazinyl)-2-[(3R,4S)-3-{[5-(cyclohexylmethyl)-1,2-oxazol-3-yl]methyl}-4-piperidinyl]ethanone	C24 H38 N4 O3	No match	Invalid mass	No results	No results		452.276	12.904	1	0	35.2		2.39987e+06
N-(3-Methoxypropyl)-N'-[3-(methylthio)phenyl]thiourea	C12 H18 N2 O S2	No match	Invalid mass	No results	No match		270.089	10.36	1	0	35.2		3.23783e+06
Aflatoxin G2	C17 H14 O7	Full match	Full match	Full match	Full match		330.074	21.488	2	2	35.2	56	2.25862e+06
Resorcinol diglycidyl ether	C12 H14 O4	No match	Invalid mass	No results	No results		222.086	6.069	2	0	35.2		1.13794e+07
7,8-Dihydrobiopterin	C9 H13 N5 O3	Full match	Full match	No results	Full match		239.101	0.817	1	0	35.1		291945
3-Methylcrotonylglycine	C7 H11 N O3	Full match	Full match	No results	Full match		157.074	4.125	1	0	35.1		1.25057e+07
5,7-Dihydroxy-4-(4-methoxyphenyl)-2-chromanone	C16 H14 O5	No match	Invalid mass	No results	No results		308.069	11.04	1	0	35.1		32724.6
(4S,6S)-N-Cyclobutyl-1-[(3,5-dimethyl-1,2-oxazol-4-yl)methyl]-6-isobutyl-3,4,5,6-tetrahydro-1H-azepino[5,4,3-cd]indole-4-carboxamide	C26 H34 N4 O2	Not the top hit	Full match	No results	No results		434.267	22.094	1	0	35.1		8.03584e+06
Methyl (2R,4S,6S,12bR)-4-(4-fluorophenyl)-2-{[2-(4-morpholinyl)ethyl]amino}-1,2,3,4,6,7,12,12b-octahydroindolo[2,3-a]quinolizine-6-carboxylate	C29 H35 F N4 O3	No match	Invalid mass	No results	No results		484.282	18.425	2	0	35		2.05274e+06
Decarbamoyloxysaxitoxin	C9 H16 N6 O2	No match	Invalid mass	No results	No results		240.136	8.843	1	0	35		8.50691e+06
Pyridoxamine 5-phosphate	C8 H13 N2 O5 P	No match	Invalid mass	No results	No results		248.053	2.073	1	0	35		1.79279e+07
N1-[5-(tert-Butyl)-1,3-oxathiol-2-yliden]-2,4,5-trimethylaniline	C16 H21 N O S	No match	Invalid mass	No results	No results		275.137	1.506	2	0	35		1.24442e+07
Δ17-6-keto prostaglandin F1α	C20 H32 O6	No match	Invalid mass	No results	No match		414.225	13.969	1	0	34.9		1.86732e+06
N-(2,6-Dimethylphenyl)-N-(methoxyacetyl) alanine	C14 H19 N O4	Full match	Full match	No results	Full match		265.131	4.99	1	0	34.9		3.52103e+06
Abacavir	C14 H18 N6 O	No match	Invalid mass	No results	No results		286.153	6.041	1	0	34.8		4.75912e+06
2,2'-Methylenebis(6-cyclohexyl-4-methylphenol)	C27 H36 O2	No match	Invalid mass	No results	No results		392.277	13.757	1	0	34.8		297680
4-Hydroxy-3-[2-(2-hydroxyphenyl)-2-oxoethyl]-2H-chromen-2-one	C17 H12 O5	No results	Invalid mass	Invalid mass	No match		296.074	18.035	2	2	34.7	37.5	2.07679e+06
Orbencarb	C12 H16 Cl N O S	No match	Invalid mass	No results	No match		257.069	9.825	2	0	34.7		4.16384e+06
(8E)-11,13-Dihydroxy-4-methyl-4,5,6,7-tetrahydro-2H-3-benzoxacyclododecine-2,10(1H)-dione	C16 H18 O5	Full match	Full match	No results	No results		290.115	16.507	2	0	34.7		17350.5
Trendione	C18 H20 O2	No match	Invalid mass	No results	No match		268.142	4.626	1	0	34.6		2.35643e+06
N-({(2R,4S,5R)-5-[3-(4-Fluorophenyl)-1-methyl-1H-pyrazol-5-yl]-1-azabicyclo[2.2.2]oct-2-yl}methyl)-4-methoxybenzamide	C26 H29 F N4 O2	No match	Invalid mass	No results	No results		494.236	12.462	1	0	34.6		630900
Felbamate	C11 H14 N2 O4	Full match	Full match	No results	Full match		238.095	5.608	1	0	34.6		1.93196e+06
(3R,6R)-6-{[4-(2-Hydroxyethyl)-1H-1,2,3-triazol-1-yl]methyl}-N-(3-pyridinylmethyl)quinuclidine-3-carboxamide	C19 H26 N6 O2	No match	Invalid mass	No results	No results		406.183	10.757	1	0	34.6		1.19686e+06
Syringic acid	C9 H10 O5	No match	Invalid mass	Invalid mass	No results		198.052	21.498	1	1	34.6	35.8	3.97319e+06
6-O-[(2E)-3-Phenyl-2-propenoyl]-1-O-(3,4,5-trihydroxybenzoyl)-β-D-glucopyranose	C22 H22 O11	No match	Full match	No results	Full match		462.116	11.053	1	0	34.5		1.79062e+06
Eugenol	C10 H12 O2	No match	Invalid mass	No results	No results		164.082	9.013	1	0	34.5		57150.5
9-Phenyl-1-(2,4,6-trihydroxyphenyl)-1-nonanone	C21 H26 O4	No match	Invalid mass	No results	No results		342.179	9.465	2	0	34.5		32136.3
1a,1b-Dihomo prostaglandin E1	C22 H38 O5	Not the top hit	Full match	No results	Full match		382.272	14.794	3	0	34.4		969207
(3β,9ξ)-3-(β-D-Glucopyranosyloxy)-14-hydroxycarda-5,20(22)-dienolide	C29 H42 O9	No match	Invalid mass	No results	No results		534.28	12.782	2	0	34.4		1.20903e+06
6-Methylflavone	C16 H12 O2	No match	Invalid mass	No results	No match		236.079	1.321	2	0	34.4		1.61128e+06
2-Phenylacetohydrazide	C8 H10 N2 O	Full match	Full match	Full match	Full match		150.079	8.666	1	1	34.4	50.8	56383.9
2-Methoxy-N-[(3S,3aS,8S,9S,9aS,9bS)-3,5a,9-trimethyl-2-oxododecahydronaphtho[1,2-b]furan-8-yl]acetamide	C18 H29 N O4	No match	Invalid mass	No results	No results		345.19	20.341	2	0	34.3		415040
(1S,4R,4aS,8aS)-1,2-Bis(hydroxymethyl)-5,5,8a-trimethyl-1,4,4a,5,6,7,8,8a-octahydro-1,4-naphthalenediol	C15 H26 O4	Full match	Full match	No results	Full match		270.183	13.082	1	0	34.3		2.65722e+06
[(3R,4S,6R)-6-{[4-(2-Hydroxy-2-propanyl)-1H-1,2,3-triazol-1-yl]methyl}-1-azabicyclo[2.2.2]oct-3-yl][4-(2-methoxyphenyl)-1-piperazinyl]methanone	C25 H36 N6 O3	No match	Invalid mass	No results	No match		514.293	14.919	1	0	34.3		9.82398e+06
2-[(2S,3R,4S,5R)-5-{[(3-Chlorobenzyl)amino]methyl}-3,4-dihydroxytetrahydro-2-furanyl]-N-cyclopropylacetamide	C17 H23 Cl N2 O4	No match	Invalid mass	No results	No results		390.116	7.631	1	0	34.3		211845
3,4-MDPA	C13 H19 N O2	Full match	Full match	No results	Full match		221.141	7.523	2	0	34.3		6.46055e+06
5,7-Dihydroxy-2-(4-hydroxy-3-methoxyphenyl)-6-(3-methyl-2-buten-1-yl)-2,3-dihydro-4H-chromen-4-one	C21 H22 O6	Not the top hit	Full match	No results	No results		370.141	11.112	1	0	34.3		9.66264e+06
(-)-Spiculisporic acid	C17 H28 O6	Not the top hit	Full match	No results	No results		328.188	13.274	1	0	34.2		1.14583e+06
Dithio-desmethyl-carbodenafil	C23 H30 N6 O S2	No match	Full match	Invalid mass	No results		470.191	16.41	2	2	34.1	66.4	653031
Crotetamide	C12 H22 N2 O2	Full match	Full match	Full match	Full match		226.168	11.438	1	1	34.1	35.5	514644
15(R)-15-Methyl prostaglandin A2	C21 H32 O4	No match	Invalid mass	No match	No match		330.219	11.037	2	3	34	42.7	28013.8
Citrinin	C13 H14 O5	Full match	Full match	Full match	Full match		250.084	7.613	1	2	34	58.9	1.5855e+06
Ibuprofen	C13 H18 O2	Full match	Full match	Full match	Full match		206.13	10.371	1	1	34	35.1	7.43489e+06
Trolox	C14 H18 O4	Full match	Full match	Full match	Full match		250.12	11.276	2	3	34	38.6	5.00433e+06
3-(4-Chlorophenyl)-2-{2-[3-(2-methylpyrimidin-4-yl)phenyl]hydrazono}-3-oxopropanenitrile	C20 H14 Cl N5 O	No match	Invalid mass	No results	No results		375.095	6.951	2	0	33.9		1.13748e+07
9-Phenylthieno[3,2-e][1,2,4]triazolo[4,3-c]pyrimidine	C13 H8 N4 S	No match	Full match	No results	No results		252.047	4.679	1	0	33.9		645037
13,14-Dihydro-15-keto Prostaglandin A2	C20 H30 O4	No match	Invalid mass	Invalid mass	No match		316.204	17.023	5	2	33.9	39.9	623584
1-(4-Acetyl-1-piperazinyl)-2-[(3R,4S)-3-({5-[4-(2-methyl-2-propanyl)phenyl]-1,2-oxazol-3-yl}methyl)-4-piperidinyl]ethanone	C27 H38 N4 O3	No match	Invalid mass	No results	No results		488.275	17.065	2	0	33.9		743007
Nor-9-carboxy-δ9-THC	C21 H28 O4	No match	Full match	No results	Full match		344.198	11.524	1	0	33.9		315097
{3-[(3-{[4-(Hydroxymethyl)cyclohexyl]amino}-3-oxetanyl)methyl]-1,2-oxazol-5-yl}methanol	C15 H24 N2 O4	No match	Invalid mass	No results	No match		256.182	17.392	2	0	33.9		1.64658e+06
Estrone sulfate	C18 H22 O5 S	No match	Full match	No results	Full match		350.119	16.322	1	0	33.9		81168
4,6-Dihydroxy-4-(hydroxymethyl)-3,4a,8,8-tetramethyl-4a,5,6,7,8,8a-hexahydro-1(4H)-naphthalenone	C15 H24 O4	Not the top hit	Full match	No results	No results		268.167	11.021	1	0	33.8		1.51239e+06
Succinic semialdehyde	C4 H6 O3	No results	Invalid mass	No results	No results		102.03	0.845	2	0	33.8		3.96622e+06
Aflatoxin G2	C17 H14 O7	No match	Invalid mass	No results	No match		352.055	21.478	2	0	33.8		393874
2-[(7-Chloro-1,2-dihydro-4-quinazolinyl)oxy]-1-(2,3-dihydro-1,4-benzodioxin-6-yl)-1-ethanol	C18 H17 Cl N2 O4	No match	Invalid mass	No results	No match		360.084	7.114	2	0	33.8		1.08149e+07
N-Acetylornithine	C7 H14 N2 O3	Full match	Full match	Full match	Full match		174.101	0.753	1	1	33.6	64.8	491169
N-{(3S,5S)-1-Methyl-5-[3-(2-pyrazinyl)-1,2,4-oxadiazol-5-yl]-3-pyrrolidinyl}benzamide	C18 H18 N6 O2	No match	Invalid mass	No results	No results		350.147	6.832	1	0	33.5		2.88879e+06
Flunixin	C14 H11 F3 N2 O2	No match	Invalid mass	No results	No match		314.084	0.605	1	0	33.5		207816
6-(4-Chloro-2-cyclohexylphenoxy)pyridin-3-amine	C17 H19 Cl N2 O	No match	Invalid mass	Invalid mass	No results		302.115	6.307	2	1	33.5	67.8	6.0516e+06
Philanthotoxin 74	C24 H42 N4 O3	No match	Invalid mass	No results	No match		434.318	16.078	1	0	33.5		5.74014e+06
1-({(1S,4S,6S)-6-Isopropyl-3-methyl-4-[2-(4-methyl-1-piperazinyl)-2-oxoethyl]-2-cyclohexen-1-yl}methyl)-3-(3-methoxyphenyl)urea	C26 H40 N4 O3	No match	Invalid mass	No results	No results		492.293	13.739	1	0	33.5		4.17332e+06
1-[(2R,4S,5R)-5-(3-Cyclohexyl-1-methyl-1H-pyrazol-5-yl)-1-azabicyclo[2.2.2]oct-2-yl]-N-(4-methoxybenzyl)methanamine	C26 H38 N4 O	No match	Invalid mass	No results	No results		460.257	21.482	1	0	33.4		170494
A-836339	C16 H26 N2 O2 S	No match	Invalid mass	No results	No match		310.177	10.691	1	0	33.3		1.5849e+06
3-O-β-D-Glucopyranosylandrographolide	C26 H40 O10	No match	Invalid mass	No results	No results		558.267	13.5	2	0	33.3		1.21424e+07
N-(2-Methylbutyl)-N'-(6-{4-[5-(trifluoromethyl)pyridin-2-yl]piperazino}pyridin-3-yl)thiourea	C21 H27 F3 N6 S	No match	Invalid mass	Invalid mass	No results		430.22	13.957	2	1	33.2	48.5	3.89655e+06
Sebacic acid	C10 H18 O4	Full match	Full match	Full match	Full match		202.12	14.376	2	2	33.2	45	147181
Ibuprofen	C13 H18 O2	Full match	Full match	Full match	Full match		206.13	11.681	2	1	33.2	32.8	2.30706e+07
1-(4,7-Dimethylpyrazolo[5,1-c][1,2,4]triazin-3-yl)ethan-1-one	C9 H10 N4 O	No results	Invalid mass	No results	No results		190.083	6.408	1	0	33.2		1.54899e+06
D-(+)-Glucose	C6 H12 O6	No results	Invalid mass	Invalid mass	No results		180.062	0.551	4	4	33.1	94.9	3.78514e+07
Sebacic acid	C10 H18 O4	Full match	Full match	Full match	Full match		202.12	15.133	1	2	33.1	49.7	458392
Senkyunolide H	C12 H16 O4	Full match	Full match	No results	Full match		224.104	13.647	2	0	33		1.21197e+06
4-Cyano-N-{[(1S,4S,6S)-6-isopropyl-3-methyl-4-(2-{[2-(4-morpholinyl)ethyl]amino}-2-oxoethyl)-2-cyclohexen-1-yl]methyl}benzamide	C27 H38 N4 O3	No match	Invalid mass	No results	No results		512.297	17.066	1	0	33		844303
6-Ketoprostaglandin F1α	C20 H34 O6	No match	Invalid mass	Invalid mass	No results		352.222	21.488	2	1	33	37.2	294315
[(4S,6S)-6-Isobutyl-3,4,5,6-tetrahydro-1H-azepino[5,4,3-cd]indol-4-yl][4-(2-pyrimidinyl)-1-piperazinyl]methanone	C24 H30 N6 O	No match	Invalid mass	No results	No results		418.257	15.17	1	0	33		275515
Benzanilide	C13 H11 N O	Full match	Full match	No results	No results		197.084	7.797	1	0	33		516335
N-Acetylornithine	C7 H14 N2 O3	Full match	Full match	Full match	Full match		174.1	0.624	1	1	32.9	66.8	87975.2
Maleic acid	C4 H4 O4	No results	Invalid mass	No results	No results		116.009	0.674	2	0	32.9		8.23845e+06
10-HDA	C10 H18 O3	Full match	Full match	No results	Full match		186.125	11.348	1	0	32.9		3.31484e+06
Carbofuran	C12 H15 N O3	Full match	Full match	No results	Full match		221.105	5.611	4	0	32.9		4.51102e+06
Pyridoxamine 5-phosphate	C8 H13 N2 O5 P	No match	Invalid mass	No results	No results		248.053	2.856	2	0	32.8		4.20506e+07
AB-005	C23 H32 N2 O	No match	Invalid mass	No results	No match		330.276	19.655	2	0	32.8		2.38067e+08
2-Methoxy-N-({(2R,4S,5R)-5-[6-(2-methoxyphenyl)-2-methyl-4-pyrimidinyl]-1-azabicyclo[2.2.2]oct-2-yl}methyl)acetamide	C23 H30 N4 O3	No match	Invalid mass	No results	No results		392.219	13.509	1	0	32.8		8.0325e+07
Stearic acid	C18 H36 O2	No match	Invalid mass	No match	No match		301.297	14.788	1	1	32.8	39.2	1.68659e+07
Noroxymorphone	C16 H17 N O4	Full match	Full match	No results	Full match		287.115	5.328	1	0	32.8		458594
4-[3-(5-Oxo-2,3-dihydro-5H-pyrimido[2,1-b][1,3]thiazol-6-yl)-1,2,4-oxadiazol-5-yl]butanoic acid	C12 H12 N4 O4 S	No match	Invalid mass	No results	No results		308.053	8.001	1	0	32.7		21854.9
Triethyl phosphate	C6 H15 O4 P	Full match	Full match	Full match	Full match		182.071	9.841	1	1	32.7	40.7	525166
3-(tert-Butyl)-N-[4-(2,3-dihydroimidazo[2,1-b][1,3]thiazol-6-yl)phenyl]-1-methyl-1H-pyrazole-5-carboxamide	C20 H23 N5 O S	Not the top hit	Full match	No results	No match		381.163	5.496	2	0	32.6		1.32813e+06
Propylparaben	C10 H12 O3	No match	Invalid mass	No results	No results		180.078	9.333	2	0	32.6		822442
Ibuprofen	C13 H18 O2	Full match	Full match	Full match	Full match		206.13	11.522	1	1	32.6	30.2	5.04147e+06
2-(3,4-Dihydroxyphenyl)ethyl (1S,4aR,7aR)-1-(β-D-glucopyranosyloxy)-4a-hydroxy-7-methyl-5-oxo-1,4a,5,6,7,7a-hexahydrocyclopenta[c]pyran-4-carboxylate	C24 H30 O13	No match	Full match	No results	No results		526.168	8.445	1	0	32.6		2.58663e+06
2-(hydroxymethyl)-6-[(E)-4-(1,2,4-trihydroxy-2,6,6-trimethylcyclohexyl)but-3-en-2-yl]oxyoxane-3,4,5-triol	C19 H34 O9	No match	Full match	No results	No results		406.22	11.11	1	0	32.5		282838
Pyrethrin II	C22 H28 O5	No match	Full match	Not the top hit	Full match		372.193	10.769	1	2	32.5	44.3	152258
11-Deoxy prostaglandin F1α	C20 H36 O4	No match	Invalid mass	No results	No match		362.245	16.729	2	0	32.5		3.6994e+06
N-(2-Methoxyethyl)-3-{5-[(2S)-1-methyl-2-pyrrolidinyl]-1,2,4-oxadiazol-3-yl}-2-pyridinamine	C15 H21 N5 O2	No match	Invalid mass	No results	No results		303.168	9.069	1	0	32.5		1.58803e+07
Prostaglandin F2α 1-11-lactone	C20 H32 O4	No match	Invalid mass	No results	No results		672.472	20.361	2	0	32.5		3.6788e+06
3-O-β-D-Glucopyranosylandrographolide	C26 H40 O10	No match	Invalid mass	No results	No results		558.267	14.333	2	0	32.4		1.5179e+07
2-[(1S,4S,5S)-4-{[(Cyclohexylcarbamoyl)amino]methyl}-5-isopropyl-2-methyl-2-cyclohexen-1-yl]-N-(3-pyridinylmethyl)acetamide	C26 H40 N4 O2	No match	Invalid mass	No results	No results		462.295	17.963	1	0	32.4		282094
SAR150640	C25 H34 N2 O7 S	No match	Invalid mass	No results	No match		506.215	10.921	1	0	32.4		3.86988e+06
3,6-Diphenyl-1,2-cyclohexanediol	C18 H20 O2	No match	Invalid mass	No results	No match		250.131	9.488	1	0	32.4		44266.8
Phenylpiracetam	C12 H14 N2 O2	Full match	Full match	Full match	Full match		218.106	9.558	1	2	32.3	39.5	46142.8
2-(1,3-Benzodioxol-5-yl)-4,5,6,7-tetramethyl-1H-benzimidazole	C18 H18 N2 O2	No match	Invalid mass	No results	No results		294.131	6.845	1	0	32.3		4.56477e+06
(-)-Camphanic acid	C10 H14 O4	Full match	Full match	No results	Full match		198.088	8.193	1	0	32.2		1.57056e+06
Nevirapine	C15 H14 N4 O	No match	Invalid mass	No results	No results		266.113	11.076	2	0	32.1		3.65659e+06
5-Allyl-2-[(4-fluorobenzyl)thio]-6-propylpyrimidin-4-ol	C17 H19 F N2 O S	No match	Full match	No results	No results		318.121	8.71	2	0	32.1		1.48467e+06
8-Isoprostaglandin F1β	C20 H36 O5	No match	Invalid mass	No results	No results		373.282	17.479	1	0	32		1.09759e+07
Valylproline	C10 H18 N2 O3	No match	Invalid mass	No results	No results		214.135	12.062	2	0	32		4.2166e+07
Epitestosterone glucuronide	C25 H36 O8	Full match	Full match	No results	Full match		464.24	14.813	2	0	32		1.51233e+07
CUMYL-PICA N-pentanoic acid metabolite	C23 H26 N2 O3	No match	Invalid mass	No results	No results		378.188	9.651	1	0	32		2.56214e+06
(8E)-11,13-Dihydroxy-4-methyl-4,5,6,7-tetrahydro-2H-3-benzoxacyclododecine-2,10(1H)-dione	C16 H18 O5	Full match	Full match	No results	No results		290.115	13.416	1	0	31.9		83313.2
Propyl gallate	C10 H12 O5	Full match	Full match	No results	Full match		212.068	6.607	2	0	31.9		1.60756e+07
6-Hydroxy-8-methoxy-3-methyl-3,4-dihydro-1H-isochromen-1-one	C11 H12 O4	No match	Invalid mass	No results	No match		186.089	4.667	1	0	31.9		3.03495e+06
FDU-NNEI	C26 H19 F N2 O	No match	Invalid mass	No results	No results		394.145	19.041	1	0	31.8		261171
Paramethasone acetate	C24 H31 F O6	No match	Invalid mass	Invalid mass	No results		434.215	10.301	1	1	31.8	35.2	2.09434e+06
2-(14,15-Epoxyeicosatrienoyl) glycerol	C23 H38 O5	No match	Invalid mass	Invalid mass	No results		376.26	23.118	1	1	31.8	34.9	22033.6
DEET	C12 H17 N O	Full match	Full match	Partial match	Full match		191.131	4.987	2	2	31.8	34.7	891503
Prostaglandin F2α 1-11-lactone	C20 H32 O4	No match	Invalid mass	No results	No results		672.472	21.464	1	0	31.8		4.20381e+06
1-Benzyl-3-[2-(2-furyl)vinyl]-4,5-dihydro-1H-pyrazole	C16 H16 N2 O	No match	Invalid mass	No results	No results		252.122	4.374	1	0	31.8		279590
4-Phenylimidazole	C9 H8 N2	Full match	Full match	No results	No results		144.069	4.617	4	0	31.7		342424
Diflucortolone pivalate	C27 H36 F2 O5	No match	Invalid mass	Invalid mass	No results		478.256	15.375	1	1	31.7	47.8	7.54436e+06
Ethyl [(1S,4S,5S)-5-isopropyl-2-methyl-4-{[(phenylsulfonyl)amino]methyl}-2-cyclohexen-1-yl]acetate	C21 H31 N O4 S	No match	Invalid mass	No results	No results		410.23	10.678	1	0	31.7		1.8343e+07
10-(Hydroxymethyl)-4-methyl-8,11-dioxa-2,6-diazatricyclo[7.2.1.02,7]dodeca-3,6-dien-5-one	C10 H12 N2 O4	Full match	Full match	No results	Full match		224.079	6.99	1	0	31.7		1.5376e+06
β,β-Dimethyl-γ-methylene-γ-butyrolactone	C7 H10 O2	Full match	Full match	Full match	No results		126.068	10.949	1	2	31.7	56.9	1.39259e+06
Oryzalin	C12 H18 N4 O6 S	No match	Invalid mass	No results	No results		346.089	2.274	2	0	31.7		4.84413e+06
Malonic acid	C3 H4 O4	No results	Invalid mass	No results	No results		104.009	0.676	1	0	31.7		5.21258e+06
Bioside	C20 H30 O12	Not the top hit	Full match	No results	No results		462.173	8.872	1	0	31.7		23750.1
Betulin	C30 H50 O2	No results	Full match	Full match	Full match		442.38	19.022	1	1	31.7	63.7	118504
6-Hydroxymelatonin	C13 H16 N2 O3	Full match	Full match	Full match	Full match		248.116	9.559	1	1	31.5	42.7	1.27516e+06
Melatonin	C13 H16 N2 O2	Full match	Full match	No results	Full match		232.121	8.588	1	0	31.5		1.95662e+06
(+/-)-CP 47,497-C7-Hydroxy metabolite	C21 H34 O3	No match	Full match	Full match	Full match		334.25	11.888	1	1	31.5	34.4	38922.7
Amobarbital	C11 H18 N2 O3	No match	Invalid mass	No results	No results		226.135	14.182	1	0	31.4		897336
4-tert-Butylphenyl salicylate	C17 H18 O3	No match	Invalid mass	No results	No match		270.121	4.091	1	0	31.4		1.21736e+06
Methoxyacetyl fentanyl	C22 H28 N2 O2	No match	Invalid mass	No results	No results		352.222	14.316	1	0	31.4		6.11245e+06
N-{4-[(2R,3R)-3-(Hydroxymethyl)-5-oxo-2-morpholinyl]phenyl}-1,5-dimethyl-1H-pyrazole-3-carboxamide	C17 H20 N4 O4	Unused	Full match	No results	Full match		344.147	12.808	1	0	31.3		147427
all-cis-4,7,10,13,16-Docosapentaenoic acid	C22 H34 O2	No match	Invalid mass	No match	No results		312.245	16.036	1	2	31.3	38.4	96209.9
7-Methyl-5-phenyl[1,2,3,4]tetraazolo[1,5-a]pyrimidine	C11 H9 N5	No match	Invalid mass	No results	No results		211.084	7.287	1	0	31.3		3.27141e+06
1-(1H-Benzo[d]imidazol-2-yl)ethan-1-ol	C9 H10 N2 O	Full match	Full match	No results	No results		162.079	4.556	1	0	31.3		1.41319e+06
6-Hydroxy-1-(hydroxymethyl)-5-{2-[2-(hydroxymethyl)-1-pyrrolidinyl]-2-oxoethyl}-1,4a-dimethyldecahydro-2-naphthalenyl [3-(trifluoromethyl)phenyl]carbamate	C28 H39 F3 N2 O6	No match	Invalid mass	No results	No results		556.285	19.534	1	0	31.2		6.91752e+06
Methylhippuric acid	C10 H11 N O3	Full match	Full match	No results	Full match		193.074	7.287	1	0	31.1		1.1836e+07
(3β,5ξ,9ξ)-3,6,19-Trihydroxyurs-12-en-28-oic acid	C30 H48 O5	No match	Invalid mass	No results	No results		488.353	22.09	2	0	31.1		2.87737e+06
1,1'-(2,6-Dimethyl-4-(3-nitrophenyl)-1,4-dihydropyridine-3,5-diyl)diethanone	C17 H18 N2 O4	Full match	Full match	No results	No results		314.126	14.659	1	0	31		2.87928e+06
(6α)-11,12-Dihydroxy-6,20-epoxyabieta-8(14),9(11),12-triene-7,20-dione	C20 H24 O5	Full match	Full match	No results	No results		344.162	10.116	1	0	31		1.00859e+07
1-(3-{[(4-Hydroxypyrimidin-2-yl)thio]methyl}-4-methoxyphenyl)ethan-1-one	C14 H14 N2 O3 S	Full match	Full match	Full match	No results		290.073	18.042	1	1	30.9	43.3	385610
Deoxycorticosterone acetate	C23 H32 O4	No match	Invalid mass	No results	No results		372.236	8.639	1	0	30.9		203002
Myclobutanil	C15 H17 Cl N4	No match	Invalid mass	No results	No match		271.084	7.224	1	0	30.9		1.88543e+07
2,2'-Methylenebis(6-cyclohexyl-4-methylphenol)	C27 H36 O2	No match	Invalid mass	No results	No results		392.277	11.416	1	0	30.9		1.16661e+06
Isorhapontigenin	C15 H14 O4	Full match	Full match	No results	No results		258.089	12.525	2	0	30.9		70812.8
Ethyl [(1S,4S,5S)-5-isopropyl-2-methyl-4-{[(phenylsulfonyl)amino]methyl}-2-cyclohexen-1-yl]acetate	C21 H31 N O4 S	No match	Invalid mass	No results	No results		410.23	12.401	1	0	30.9		1.88677e+07
4-{[(3S,4R,5S)-3-Hydroxy-5-(4-hydroxy-3-methoxyphenyl)-4-(hydroxymethyl)tetrahydro-3-furanyl]methyl}-2-methoxyphenyl β-D-glucopyranoside	C26 H34 O12	No match	Full match	No results	No results		538.204	11.034	1	0	30.8		622157
Propyl gallate	C10 H12 O5	Full match	Full match	No results	Full match		212.068	27.472	1	0	30.8		916946
N-[4-({(3S)-3-[5-(2-Methoxyphenyl)-1,3,4-oxadiazol-2-yl]-1-pyrrolidinyl}methyl)phenyl]acetamide	C22 H24 N4 O3	No match	Invalid mass	No results	No results		438.189	12.024	1	0	30.8		137664
1,5-Anhydro-6-deoxy-2-O-(6-deoxy-α-L-mannopyranosyl)-1-[5,7-dihydroxy-2-(4-hydroxyphenyl)-4-oxo-4H-chromen-6-yl]hexitol	C27 H30 O13	No match	Invalid mass	No results	No match		580.178	10.861	1	0	30.8		118750
Citrinin	C13 H14 O5	No match	Invalid mass	Invalid mass	No results		232.073	9.467	1	1	30.6	50.1	2.22199e+06
{[[(4-Cyanobenzyl)amino](imino)methyl]amino}methanimidamide	C10 H12 N6	No match	Invalid mass	No results	No results		216.115	7.894	1	0	30.6		5.80533e+06
4-Amino-2-hydroxy-5-{[1-hydroxy-1-(2-oxobicyclo[4.1.0]hept-3-en-1-yl)-2-propanyl]amino}-5-oxopentanoic acid	C15 H22 N2 O6	No match	Invalid mass	No results	No match		326.151	10.918	1	0	30.5		1.4506e+07
L-Dopa	C9 H11 N O4	No results	Full match	No results	Full match		197.068	5.937	1	0	30.5		1.9206e+06
1-(4,7-Dimethylpyrazolo[5,1-c][1,2,4]triazin-3-yl)ethan-1-one	C9 H10 N4 O	No results	Invalid mass	No results	No results		190.083	8.807	1	0	30.5		5.95156e+06
4,6-Dihydroxy-4-(hydroxymethyl)-3,4a,8,8-tetramethyl-4a,5,6,7,8,8a-hexahydro-1(4H)-naphthalenone	C15 H24 O4	Full match	Full match	No results	No results		268.167	12.229	1	0	30.4		3.50055e+06
3',5,7-Trihydroxy-4'-methoxyflavanone	C16 H14 O6	Not the top hit	Full match	Not the top hit	Full match		302.079	21.49	2	2	30.4	56.6	314857
Arachidonic acid ethyl ester	C22 H36 O2	No match	Full match	Partial match	Full match		332.271	15.32	1	1	30.4	36	92198.5
3-(3-Acetyl-2,6-dihydroxy-5-methylbenzyl)-4-hydroxy-5-methyl-2(5H)-furanone	C15 H16 O6	Not the top hit	Full match	No results	No results		292.094	15.467	1	0	30.3		20636.8
3-Chloro-N'-(pyridin-3-ylcarbonyl)benzohydrazide	C13 H10 Cl N3 O2	No match	Full match	No results	No match		275.046	6.117	1	0	30.3		6.77638e+06
Hexobarbital	C12 H16 N2 O3	No match	Invalid mass	No results	No results		236.12	13.086	1	0	30.3		369255
2'-Deoxyuridine-5-monophosphate	C9 H13 N2 O8 P	No match	Invalid mass	No results	No results		308.035	13.785	1	0	30.3		2.48812e+06
5-Phenyl-1-pentanol	C11 H16 O	Full match	Full match	No results	Full match		164.12	8.495	1	0	30.3		4.16704e+06
4-Amino-2-hydroxy-5-{[1-hydroxy-1-(2-oxobicyclo[4.1.0]hept-3-en-1-yl)-2-propanyl]amino}-5-oxopentanoic acid	C15 H22 N2 O6	No match	Invalid mass	No results	No match		326.151	10.545	1	0	30.3		5.68958e+06
4-Amino-2-hydroxy-5-{[1-hydroxy-1-(2-oxobicyclo[4.1.0]hept-3-en-1-yl)-2-propanyl]amino}-5-oxopentanoic acid	C15 H22 N2 O6	No match	Invalid mass	No results	No match		326.151	11.509	1	0	30.3		7.15279e+06
(-)-Camphanic acid	C10 H14 O4	Full match	Full match	No results	Full match		198.088	11.192	1	0	30.2		233396
Hexobarbital	C12 H16 N2 O3	Full match	Full match	Full match	Full match		236.116	12.059	1	1	30.2	31	107272
Atrazine	C8 H14 Cl N5	No match	Full match	No results	Full match		215.095	4.468	1	0	30.2		1.35307e+06
N-({(2R,4S,5R)-5-[6-(4-Fluorophenyl)-2-methyl-4-pyrimidinyl]-1-azabicyclo[2.2.2]oct-2-yl}methyl)-1-phenylmethanesulfonamide	C26 H29 F N4 O2 S	No match	Full match	No results	No results		480.199	13.541	1	0	30.2		5.0183e+06
Ethyl [(1S,4S,5S)-5-isopropyl-2-methyl-4-{[(phenylsulfonyl)amino]methyl}-2-cyclohexen-1-yl]acetate	C21 H31 N O4 S	No match	Invalid mass	No results	No results		410.23	11.382	1	0	30.1		1.72465e+07
9-Phenyl-1-(2,4,6-trihydroxyphenyl)-1-nonanone	C21 H26 O4	No results	Invalid mass	No results	No results		342.188	8.483	1	0	30.1		44724.9
Benzyl sildenafil	C28 H34 N6 O4 S	Not the top hit	Full match	No results	No results		550.238	12.606	1	0	30.1		1.11322e+07
Syringic acid	C9 H10 O5	No results	Full match	Full match	Full match		198.052	4.091	1	2	30.1	36	6.62157e+08
3,6-Diphenyl-1,2-cyclohexanediol	C18 H20 O2	No match	Invalid mass	No results	No match		250.131	8.225	1	0	30		286715
γ-Linolenic acid ethyl ester	C20 H34 O2	No match	Invalid mass	No results	No match		312.266	16.849	1	0	30		1.27884e+07
Tetranor-PGDM	C16 H24 O7	No match	Invalid mass	No results	No results		310.141	15.58	1	0	30		100218
(1R,3R,8S,10R,13S,16S,17R)-6,12,17-Trihydroxy-16-methyl-8-(2-methyl-2-propanyl)-2,4,14,19-tetraoxahexacyclo[8.7.2.01,11 03,7 07,11 013,17]nonadecane-5,15,18-trione	C20 H24 O10	No match	Invalid mass	No results	No results		406.126	10.249	1	0	30		2.93456e+06

## Sheet: MZ Cloud≥80
Name	Formula	Annotation Source: Predicted Compositions	Annotation Source: mzCloud Search	Annotation Source: mzVault Search	Annotation Source: MassList Match	FISh Coverage	Molecular Weight	RT [min]	# mzCloud Results	# mzVault Results	mzCloud Best Match	mzVault Best Match	Group Area: F1368
Stearic acid	C18 H36 O2	Full match	Full match	Full match	Full match	100	284.271	21.46	1	1	98.9	99.9	1.78756e+08
Adenosine	C10 H13 N5 O4	Full match	Full match	Full match	Full match	80.95	267.096	2.1	2	2	96.8	100	7.52348e+07
2,3,4,9-Tetrahydro-1H-β-carboline-3-carboxylic acid	C12 H12 N2 O2	Full match	Full match	No results	No results	62.22	216.09	5.995	2	0	96.4		5.28379e+07
Caprolactam	C6 H11 N O	Full match	Full match	Full match	Full match	77.14	113.084	5.337	2	2	96	96.8	2.35163e+08
Isoliquiritigenin	C15 H12 O4	Full match	Full match	Full match	Full match	70.59	256.073	13.127	6	2	96	91.7	96887.6
Betaine	C5 H11 N O2	Full match	Full match	Full match	Full match	14.29	117.079	0.63	5	4	95.9	92.8	5.96336e+07
Isoliquiritigenin	C15 H12 O4	Full match	Full match	Full match	Full match	71.7	256.072	9.39	6	2	95.6	94	1.10191e+06
Nicotinic acid	C6 H5 N O2	Full match	Full match	Full match	Full match	52.63	123.032	0.791	4	4	95.4	95.3	5.43656e+07
L-Phenylalanine	C9 H11 N O2	Full match	Full match	Full match	Full match	81.48	165.079	2.634	4	4	95.3	97.1	8.45982e+07
18-β-Glycyrrhetinic acid	C30 H46 O4	Not the top hit	Full match	Full match	Full match		470.339	17.406	2	1	95.2	82.9	5.12122e+07
Ursolic acid	C30 H48 O3	Full match	Full match	Full match	Full match		456.36	19.563	5	4	95.2	85.3	8.44908e+07
Oleanolic acid	C30 H48 O3	No match	Invalid mass	No results	No match		438.349	19.552	2	0	95.1		1.21416e+08
18-β-Glycyrrhetinic acid	C30 H46 O4	Full match	Full match	Full match	Full match		470.339	15.931	4	2	95	85.1	2.93923e+07
9-Oxo-10(E),12(E)-octadecadienoic acid	C18 H30 O3	Full match	Full match	Full match	Full match		294.219	17.058	6	2	95	92	1.76195e+08
Bis(4-ethylbenzylidene)sorbitol	C24 H30 O6	Full match	Full match	Partial match	Full match		414.203	15.072	4	2	95	33.9	1.34201e+07
(-)-Caryophyllene oxide	C15 H24 O	Full match	Full match	No results	Full match		220.182	15.094	1	0	94.6		6.495e+06
{(1R,2R)-2-[(2Z)-5-(Hexopyranosyloxy)-2-penten-1-yl]-3-oxocyclopentyl}acetic acid	C18 H28 O9	No match	Invalid mass	No results	No results		405.199	8.016	2	0	94.4		7.45971e+06
Hexadecanamide	C16 H33 N O	Full match	Full match	Full match	Full match		255.256	19.211	2	2	94.4	92.5	2.91243e+07
12-Oxo phytodienoic acid	C18 H28 O3	No match	Invalid mass	No match	No results		274.193	15.543	4	2	94.3	63.5	1.71228e+07
Rutin	C27 H30 O16	Not the top hit	Full match	Full match	Full match		610.152	10.337	5	2	94.2	91.2	6.02435e+07
Docosanamide	C22 H45 N O	Full match	Full match	No results	Full match		339.349	22.554	2	0	93.8		6.06145e+06
Trigonelline	C7 H7 N O2	No match	Invalid mass	No results	No results		137.045	0.556	9	0	93.8		124433
Quercetin-3β-D-glucoside	C21 H20 O12	Full match	Full match	Full match	Full match		464.095	10.333	4	2	93.7	91.7	3.37e+07
L-Tryptophan	C11 H12 N2 O2	Full match	Full match	Full match	Full match		204.09	4.751	8	6	93.6	96.2	5.76609e+06
12-Oxo phytodienoic acid	C18 H28 O3	No match	Invalid mass	No match	No results		274.193	16.539	2	1	93.3	71.6	3.03967e+07
9-Oxo-ODE	C18 H30 O3	Full match	Full match	Full match	Full match		294.219	14.264	3	1	93.2	90.9	3.27778e+07
12-Oxo phytodienoic acid	C18 H28 O3	Full match	Full match	No results	Full match		292.203	13.786	3	0	93.1		4.09241e+07
Adenine	C5 H5 N5	No match	Invalid mass	Invalid mass	No results		118.028	0.721	2	2	92.9	91.4	8.3482e+07
(+/-)9,10-dihydroxy-12Z-octadecenoic acid	C18 H34 O4	Full match	Full match	No results	Full match		314.245	16.29	2	0	92.9		7.55856e+07
12-Oxo phytodienoic acid	C18 H28 O3	No match	Invalid mass	No match	No results		274.193	15.173	2	1	92.8	51.2	3.90006e+07
(-)-Caryophyllene oxide	C15 H24 O	Full match	Full match	No results	Full match		220.182	13.025	2	0	92.7		4.15061e+07
Choline	C5 H13 N O	Full match	Full match	Full match	Full match		103.1	0.546	2	2	92.5	96.7	4.78128e+07
9S,13R-12-Oxophytodienoic acid	C18 H28 O3	Full match	Full match	No results	Full match		292.203	15.097	6	0	92.5		7.44118e+07
Docosanamide	C22 H45 N O	Full match	Full match	No results	Full match		339.349	21.489	1	0	92.5		6.63251e+06
(3aR,8R,8aR,9aR)-8-Hydroxy-8a-methyl-3,5-bis(methylene)decahydronaphtho[2,3-b]furan-2(3H)-one	C15 H20 O3	Full match	Full match	No results	Full match		248.141	13.245	10	0	92.2		9.68757e+06
Guanine	C5 H5 N5 O	No match	Invalid mass	Invalid mass	No results		134.023	0.754	1	1	92.2	87.3	7.71899e+06
L-Phenylalanine	C9 H11 N O2	Full match	Full match	Full match	Full match		165.079	2.26	4	4	92.1	96.4	4.55867e+07
9-Oxo-ODE	C18 H30 O3	Full match	Full match	Full match	Full match		294.219	15.804	6	2	92	85.5	2.96848e+07
5-Hydroxymethyl-2-furaldehyde	C6 H6 O3	Full match	Full match	Not the top hit	Full match		126.032	3.202	12	10	91.7	95.3	1.50964e+07
DL-Arginine	C6 H14 N4 O2	Full match	Full match	Full match	Full match		174.111	0.562	2	2	91.6	97	360366
(3aR,8R,8aR,9aR)-8-Hydroxy-8a-methyl-3,5-bis(methylene)decahydronaphtho[2,3-b]furan-2(3H)-one	C15 H20 O3	Full match	Full match	No results	Full match		248.141	12.492	5	0	91.5		1.63515e+07
2,6-Xylidine	C8 H11 N	Full match	Full match	Partial match	Full match		121.089	4.937	10	4	91.4	72.9	7.76376e+07
5,7,8-Trihydroxyflavone	C15 H10 O5	Full match	Full match	Partial match	Full match		270.053	21.461	18	10	91.4	53	1.0135e+07
9S,13R-12-Oxophytodienoic acid	C18 H28 O3	Full match	Full match	No results	Full match		292.203	16.599	3	0	91.4		3.78054e+07
(-)-Caryophyllene oxide	C15 H24 O	Full match	Full match	No results	Full match		220.182	12.718	2	0	91.4		8.77591e+06
Quercetin	C15 H10 O7	Full match	Full match	Full match	Full match		302.042	10.331	4	4	91.2	85.2	1.43063e+07
Caffeic acid	C9 H8 O4	Full match	Full match	Full match	Full match		180.042	7.115	2	2	91.1	96.6	4.78199e+07
Corchorifatty acid F	C18 H32 O5	Full match	Full match	No results	No results		328.225	13.769	1	0	91		1.75072e+08
7-Methyl-3-methylene-6-(3-oxobutyl)-3,3a,4,7,8,8a-hexahydro-2H-cyclohepta[b]furan-2-one	C15 H20 O3	No match	Invalid mass	No results	No match		230.13	13.275	2	0	90.9		4.33105e+07
Scopoletin	C10 H8 O4	Full match	Full match	Full match	Full match		192.042	8.601	8	3	90.7	87	7.32729e+06
D-(+)-Maltose	C12 H22 O11	No match	Invalid mass	Invalid mass	No results		364.097	0.517	2	1	90.1	95.8	1.49159e+06
5,7,8-Trihydroxyflavone	C15 H10 O5	Full match	Full match	Partial match	Full match		270.052	20.376	18	10	89.9	54.4	2.52183e+07
(-)-Caryophyllene oxide	C15 H24 O	Full match	Full match	No results	Full match		220.182	12.43	1	0	89.8		1.18378e+07
8-Hydroxyquinoline	C9 H7 N O	Full match	Full match	Full match	Full match		145.053	5.673	9	6	89.6	77	4.89411e+07
Indole-3-acrylic acid	C11 H9 N O2	Full match	Full match	Full match	Full match		187.063	4.966	8	8	89.2	91.1	5.05484e+07
Daidzein	C15 H10 O4	Full match	Full match	Full match	Not the top hit		254.057	11.431	3	2	89	93.5	1.4196e+06
Stearamide	C18 H37 N O	Full match	Full match	No results	Full match		283.287	20.223	2	0	89		2.04994e+08
D-Raffinose	C18 H32 O16	No match	Invalid mass	No results	No results		526.15	0.521	3	0	89		1.00562e+06
4-Indolecarbaldehyde	C9 H7 N O	Full match	Full match	Full match	Full match		145.053	8.807	3	2	88.9	96.1	2.51648e+07
Oleoyl ethanolamide	C20 H39 N O2	Full match	Full match	No results	No results		325.297	19.502	1	0	88.8		3.19874e+06
L-Pyroglutamic acid	C5 H7 N O3	Full match	Full match	Full match	Full match		129.043	1.036	4	4	88.5	96.1	3.12259e+07
2-(3,4-Dihydroxyphenyl)ethyl 3-O-(6-deoxy-β-L-mannopyranosyl)-6-O-[(2E)-3-(3,4-dihydroxyphenyl)-2-propenoyl]-β-D-glucopyranoside	C29 H36 O15	Not the top hit	Full match	No results	No results		624.204	10.488	1	0	88.4		1.00604e+06
Palmitic acid	C16 H32 O2	Full match	Full match	No results	Full match		256.24	20.351	4	0	88.4		1.01404e+08
7,8-Bis(hydroxymethyl)-1,4a-dimethyl-3,4,4a,5,6,7-hexahydro-2H-benzo[7]annulen-2-one	C15 H22 O3	Full match	Full match	Partial match	Full match		250.156	10.764	3	1	88.4	34.9	3.40813e+07
(3aS,10aR,10bR)-6,10a-Dimethyl-3-methylene-3,3a,4,5,7,8,10a,10b-octahydrofuro[3',2':6,7]cyclohepta[1,2-b]pyran-2,9-dione	C15 H18 O4	Full match	Full match	No results	No results		262.12	11.34	2	0	88.3		6.28485e+06
Tetranor-12R-HETE	C16 H26 O3	No match	Invalid mass	Invalid mass	No match		248.177	14.379	2	1	88.3	75.6	5.51138e+06
(+/-)12(13)-DiHOME	C18 H34 O4	No match	Invalid mass	No results	No match		296.235	17.136	5	0	88.3		4.23802e+07
L-Norleucine	C6 H13 N O2	Full match	Full match	Not the top hit	Full match		131.095	1.111	15	18	88.2	100	1.94236e+08
Neochlorogenic acid	C16 H18 O9	Full match	Full match	Full match	Full match		354.095	5.588	4	2	88.2	89.4	3.23577e+07
Octadecyl 3-(3,5-di-tert-butyl-4-hydroxyphenyl)propionate	C35 H62 O3	No match	Invalid mass	No results	No results		547.496	23.913	2	0	88.2		9.4937e+06
Caffeic acid	C9 H8 O4	Full match	Full match	Full match	Full match		180.042	4.076	2	2	87.9	72.5	6.15732e+07
Linoleic acid	C18 H32 O2	Full match	Full match	Full match	Full match		280.24	19.848	6	2	87.9	86.6	6.10475e+06
3-Hydroxy-3,5,5-trimethyl-4-(3-oxo-1-buten-1-ylidene)cyclohexyl β-D-glucopyranoside	C19 H30 O8	Not the top hit	Full match	No results	No results		386.193	7.943	1	0	87.9		4.67559e+06
Pyridoxine	C8 H11 N O3	Full match	Full match	Full match	Full match		169.074	0.994	2	2	87.7	95	1.00832e+07
4-Coumaric acid	C9 H8 O3	Full match	Full match	Not the top hit	Full match		164.047	8.398	3	2	87.7	88.5	1.65773e+07
Resorcinol monoacetate	C8 H8 O3	Full match	Full match	Not the top hit	Full match		152.047	4.075	20	16	87.6	90.6	9.82716e+07
Guanine	C5 H5 N5 O	No match	Invalid mass	Invalid mass	No results		134.023	2.764	1	1	87.6	78.3	1.39123e+07
3-Methoxycinnamic acid	C10 H10 O3	No match	Invalid mass	Invalid mass	No match		160.052	8.459	2	2	87.5	80.2	8.40216e+06
2-Isopropylmalic acid	C7 H12 O5	No results	Invalid mass	Invalid mass	No results		176.067	6.221	2	2	87.5	98.9	6.38024e+07
19-Norandrostenedione	C18 H24 O2	Full match	Full match	Full match	Full match		272.177	16.355	3	3	87.4	79.5	8.5556e+06
Naringenin	C15 H12 O5	Full match	Full match	Full match	Full match		272.068	10.206	10	6	87.3	88.7	1.81562e+06
3,4-Dihydroxybenzaldehyde	C7 H6 O3	Full match	Full match	Full match	Full match		138.032	5.194	6	4	87.3	95.7	1.21255e+08
1-O-[(2α,3β,5ξ,9ξ,18ξ,19α)-2,3,19,23-Tetrahydroxy-28-oxoolean-12-en-28-yl]-β-D-glucopyranose	C36 H58 O11	No match	Invalid mass	No results	No results		712.402	11.967	2	0	87.2		4.72635e+07
Zerumbone	C15 H22 O	Full match	Full match	Full match	Full match		218.167	13.101	3	2	87.1	77.6	3.72718e+07
Nootkatone	C15 H22 O	Full match	Full match	Full match	Full match		218.167	13.66	3	2	87.1	80.9	1.06443e+07
Estriol	C18 H24 O3	Full match	Full match	Invalid mass	Full match		288.172	14.373	2	1	86.8	50.5	1.86996e+07
Palmitoleic acid	C16 H30 O2	Full match	Full match	Full match	Full match		254.224	17.014	3	1	86.8	92.8	3.17937e+06
Ambrosic acid	C15 H20 O4	No match	Invalid mass	No results	No match		246.125	11.122	4	0	86.7		9.99453e+06
Kaempferol	C15 H10 O6	Full match	Full match	Full match	Full match		286.047	10.997	9	5	86.7	86.3	9.68625e+06
(15Z)-9,12,13-Trihydroxy-15-octadecenoic acid	C18 H34 O5	Full match	Full match	No results	Full match		330.24	14.269	1	0	86.6		2.14725e+08
Butyl benzoate	C11 H14 O2	Full match	Full match	Partial match	Full match		178.099	8.372	5	3	86.6	52.8	2.35514e+07
Ambrosic acid	C15 H20 O4	No match	Invalid mass	No results	No match		246.125	11.55	2	0	86.5		5.45498e+06
Nootkatone	C15 H22 O	Full match	Full match	Not the top hit	Full match		218.167	12.255	6	4	86.4	81.7	3.66517e+07
4-Phenyl-3-buten-2-one	C10 H10 O	Full match	Full match	Full match	No results		146.073	14.194	1	1	86.3	75.5	4.81914e+07
2-Hydroxyphenylalanine	C9 H11 N O3	No match	Invalid mass	Invalid mass	No match		164.047	1.238	6	4	86.2	92.8	9.94345e+06
Loganin	C17 H26 O10	No match	Invalid mass	No results	No results		436.157	8.471	1	0	86.2		940395
Tridemorph	C19 H39 N O	Full match	Full match	Full match	Full match		297.303	20.726	1	1	86.1	72.3	1.212e+07
(-)-Spiculisporic acid	C17 H28 O6	Full match	Full match	No results	No results		328.188	17.271	1	0	86.1		124175
2-(hydroxymethyl)-6-[(E)-4-(1,2,4-trihydroxy-2,6,6-trimethylcyclohexyl)but-3-en-2-yl]oxyoxane-3,4,5-triol	C19 H34 O9	No match	Invalid mass	No results	No results		452.225	7.492	2	0	86.1		1.63513e+07
Pinolenic acid	C18 H30 O2	Full match	Full match	No results	Full match		278.224	16.273	3	0	86.1		3.14519e+07
4-Hydroxybenzaldehyde	C7 H6 O2	Full match	Full match	Full match	Full match		122.037	6.297	1	1	86	92.2	1.23371e+07
Triphenylphosphine oxide	C18 H15 O P	Full match	Full match	Full match	Full match		278.085	13.533	8	2	86	84	2.73571e+06
10-HDA	C10 H18 O3	No match	Invalid mass	No results	No match		168.115	9.024	1	0	86		1.19455e+07
16-Hydroxyhexadecanoic acid	C16 H32 O3	Full match	Full match	Full match	No results		272.235	17.007	1	1	86	76.2	5.73856e+06
7-Hydroxy-2-(4-hydroxyphenyl)-4-oxo-3,4-dihydro-2H-chromen-5-yl β-D-glucopyranoside	C21 H22 O10	Not the top hit	Full match	No results	Full match		434.121	10.183	2	0	85.9		263731
Vanillin	C8 H8 O3	Full match	Full match	Full match	Full match		152.047	7.503	12	4	85.8	94.5	4.99875e+07
2-Isopropylmalic acid	C7 H12 O5	No results	Invalid mass	Invalid mass	No results		176.067	5.837	4	4	85.6	98.3	2.76174e+07
Dodecanedioic acid	C12 H22 O4	Full match	Full match	Full match	Full match		230.151	14.171	1	1	85.6	85.7	2.18065e+06
Butyl benzoate	C11 H14 O2	Full match	Full match	Partial match	Full match		178.099	8.919	5	4	85.6	59	3.18224e+07
Cuminaldehyde	C10 H12 O	Full match	Full match	Full match	Full match		148.089	14.632	5	5	85.6	71.5	9.31515e+06
2,2'-Methylenebis(4-methyl-6-tert-butylphenol)	C23 H32 O2	Full match	Full match	Full match	Full match		340.239	19.042	1	1	85.5	91.4	1.86771e+08
5-Hydroxyindole	C8 H7 N O	Full match	Full match	Not the top hit	Full match		133.053	7.752	4	4	85.3	84.9	3.29894e+06
3-Hydroxy-2-methylpyridine	C6 H7 N O	Full match	Full match	Full match	Full match		109.053	0.803	5	5	85.3	84.4	2.40714e+06
3,5-di-tert-Butyl-4-hydroxybenzaldehyde	C15 H22 O2	Full match	Full match	Full match	Full match		234.161	15.651	4	1	85.3	87.5	388243
Neochlorogenic acid	C16 H18 O9	Not the top hit	Full match	Full match	Full match		354.095	5.07	2	1	85.2	89.4	1.61309e+07
Acetophenone	C8 H8 O	Full match	Full match	Full match	Full match		120.058	5.824	2	2	85.2	80.5	2.1506e+06
BMK methyl glycidate	C11 H12 O3	Full match	Full match	Partial match	Full match		192.078	8.453	2	1	85.1	36	2.23053e+07
(8aR,12S,12aR)-12-Hydroxy-4-methyl-4,5,6,7,8,8a,12,12a-octahydro-2H-3-benzoxecine-2,9(1H)-dione	C14 H20 O4	Full match	Full match	No results	Full match		252.136	9.764	1	0	85		6.318e+06
2,2-Dimethylglutaric acid	C7 H12 O4	No results	Invalid mass	Invalid mass	No results		160.072	7.933	8	8	85	99.1	1.15266e+07
9-Nitrooleate	C18 H33 N O4	No match	Invalid mass	No results	No results		309.23	11.077	4	0	84.7		1.50948e+07
(+/-)12(13)-DiHOME	C18 H34 O4	No match	Invalid mass	No results	No match		296.235	16.282	1	0	84.7		2.32671e+07
Glycitin	C22 H22 O10	No match	Full match	Full match	Full match		446.12	9.36	2	2	84.6	85.5	131777
Dodecamethylcyclohexasiloxane	C12 H36 O6 Si6	No match	Full match	Full match	Full match		444.112	19.293	1	1	84.6	89.2	4.05874e+06
Leucylproline	C11 H20 N2 O3	Full match	Full match	Full match	Full match		228.147	5.172	4	2	84.6	93.8	2.66678e+07
(2E)-3-(4-Hydroxyphenyl)-N-[2-(4-hydroxyphenyl)ethyl]acrylamide	C17 H17 N O3	Full match	Full match	No results	Full match		283.121	10.729	8	0	84.4		110432
Neochlorogenic acid	C16 H18 O9	Full match	Full match	Full match	Full match		354.095	7.17	4	2	84.4	90.1	1.09799e+07
12-Oxo phytodienoic acid	C18 H28 O3	No match	Invalid mass	No match	No results		274.193	13.788	4	2	84.3	35.8	4.21751e+07
(±)-Abscisic acid	C15 H20 O4	Not the top hit	Full match	Full match	Full match		264.136	11.119	2	1	84.2	87.2	2.81838e+06
5-Hydroxyindole-3-acetic acid	C10 H9 N O3	Full match	Full match	Full match	Full match		191.058	7.681	1	1	84.2	89.1	4.69854e+06
Syringic acid	C9 H10 O5	Full match	Full match	Full match	Full match		198.052	7.596	1	1	84.2	89.4	1.01409e+07
Neochlorogenic acid	C16 H18 O9	Not the top hit	Full match	Full match	Full match		354.095	7.633	2	1	84.2	86	3.20591e+07
2-Anisic acid	C8 H8 O3	No match	Invalid mass	No match	No match		134.037	8.827	4	4	84	89.3	7.01974e+06
3-Hydroxybenzyl alcohol	C7 H8 O2	No results	Invalid mass	No results	No results		124.051	4.672	4	0	84		9.80904e+06
2'-O-Methyladenosine	C11 H15 N5 O4	Full match	Full match	Full match	Full match		281.112	3.982	4	2	83.9	83.8	1.36989e+07
Kaempferol-7-O-glucoside	C21 H20 O11	Not the top hit	Full match	Partial match	Full match		448.1	10.987	4	1	83.9	82.1	1.98605e+07
Oleanolic acid	C30 H48 O3	No match	Invalid mass	No results	No results		478.341	19.526	1	0	83.8		4.84762e+07
Ferulic acid	C10 H10 O4	No results	Full match	Full match	Full match		194.057	7.261	2	2	83.8	93.4	4.55125e+07
Dibutyl phthalate	C16 H22 O4	Full match	Full match	Partial match	Full match		278.151	16.288	6	6	83.7	97.7	2.48411e+07
D-(+)-Camphor	C10 H16 O	Full match	Full match	Not the top hit	Full match		152.12	7.374	12	8	83.7	66.1	1.00681e+07
trans-Cinnamaldehyde	C9 H8 O	Full match	Full match	Full match	No results		132.057	8.459	2	2	83.5	49.1	7.92227e+06
Avocadyne 1-acetate	C19 H34 O4	No match	Invalid mass	No results	No match		308.234	19.514	4	0	83.4		5.45772e+06
Ambrosic acid	C15 H20 O4	No match	Invalid mass	No results	No match		246.125	9.44	4	0	83.4		9.04778e+06
Loganin	C17 H26 O10	No match	Invalid mass	No results	No results		436.157	6.782	1	0	83.4		200723
Azelaic acid	C9 H16 O4	No results	Invalid mass	Invalid mass	No results		188.104	10.742	2	2	83.3	94.2	5.61188e+07
Bioside	C20 H30 O12	Not the top hit	Full match	No results	No results		462.173	6.023	2	0	83.3		18182.3
Stearic acid	C18 H36 O2	No match	Invalid mass	No results	No results		568.542	21.455	1	0	83.2		1.18618e+07
Carvone	C10 H14 O	Full match	Full match	Full match	Full match		150.104	9.562	3	3	83.1	92.5	8.27791e+06
Apigetrin	C21 H20 O10	Full match	Full match	Partial match	Full match		432.105	10.784	10	2	83.1	88.5	1.51425e+07
Suberic acid	C8 H14 O4	No results	Invalid mass	Invalid mass	No results		174.088	9.101	1	1	83	98	7.01571e+06
7,8-Bis(hydroxymethyl)-1,4a-dimethyl-3,4,4a,5,6,7-hexahydro-2H-benzo[7]annulen-2-one	C15 H22 O3	Full match	Full match	Partial match	Full match		250.156	10.034	3	1	82.9	38.8	2.48317e+07
Carvone	C10 H14 O	Full match	Full match	Full match	Full match		150.104	10.707	2	3	82.8	79.9	9.63969e+06
Ferulic acid	C10 H10 O4	Full match	Full match	Full match	Full match		194.057	8.974	4	4	82.8	92.7	1.78029e+07
Arjungenin	C30 H48 O6	Not the top hit	Full match	No results	No results		504.345	14.105	2	0	82.8		1.07944e+07
Methyl cinnamate	C10 H10 O2	Full match	Full match	Partial match	Full match		162.068	8.112	3	1	82.7	37.6	1.57165e+07
Oleanolic acid	C30 H48 O3	No match	Invalid mass	No results	No match		438.349	16.151	2	0	82.7		1.12173e+06
Isophorone	C9 H14 O	Full match	Full match	Full match	Full match		138.104	11.011	1	1	82.7	76.1	3.27984e+06
Tetranor-12R-HETE	C16 H26 O3	No match	Invalid mass	Invalid mass	No match		248.177	19.555	2	1	82.7	64.5	3.41479e+06
Indole	C8 H7 N	Full match	Full match	Full match	Full match		117.058	8.791	2	2	82.6	82	3.25817e+06
3-Hydroxybenzyl alcohol	C7 H8 O2	No results	Invalid mass	No results	No results		124.051	4.955	4	0	82.6		1.85127e+07
6-Methylquinoline	C10 H9 N	No match	Invalid mass	Invalid mass	No results		126.047	6.011	4	2	82.6	48.5	3.80316e+07
Caffeic acid	C9 H8 O4	No results	Invalid mass	Invalid mass	No results		180.041	7.101	8	8	82.5	96.5	2.51395e+08
Methyl caffeate	C10 H10 O4	Full match	Full match	Full match	Full match		194.058	10.73	7	6	82.3	94.5	2.76918e+07
Sorbic acid	C6 H8 O2	Full match	Full match	Full match	Full match		112.053	4.695	2	2	82.3	92.3	1.85901e+07
α-Eleostearic acid	C18 H30 O2	Full match	Full match	No results	Full match		278.224	19.793	6	0	82.3		1.71994e+07
Isoferulic acid	C10 H10 O4	Full match	Full match	Partial match	Full match		194.057	10.002	7	4	82.1	81.3	1.01105e+07
Hexadecanamide	C16 H33 N O	Full match	Full match	Full match	Full match		255.256	18.881	1	1	82.1	56	3.86806e+06
D-(-)-Quinic acid	C7 H12 O6	No results	Invalid mass	Invalid mass	No results		192.062	0.55	1	1	82	89.7	5.26329e+07
4-Phenyl-3-buten-2-one	C10 H10 O	Full match	Full match	Full match	No results		146.073	13.133	2	2	82	76.2	9.71285e+06
Phthaldialdehyde	C8 H6 O2	Full match	Full match	Full match	Full match		134.037	4.07	4	4	81.8	85	3.76155e+07
Oleanolic acid	C30 H48 O3	Full match	Full match	No results	Full match		456.36	19.227	3	0	81.8		1.33521e+07
Tridemorph	C19 H39 N O	Full match	Full match	Full match	Full match		297.302	21.305	2	2	81.7	35.6	1.99877e+06
Pyridoxine	C8 H11 N O3	Full match	Full match	Full match	Full match		169.074	5.251	2	2	81.7	84.2	5.42358e+06
Kahweol	C20 H26 O3	Full match	Full match	Full match	Full match		314.188	14.553	2	1	81.7	57.5	1.12888e+07
Glycitin	C22 H22 O10	Not the top hit	Full match	Full match	Full match		446.12	10.791	2	2	81.6	87	76626.7
4-Pyridoxic acid	C8 H9 N O4	Full match	Full match	Full match	Full match		183.053	2.478	2	1	81.5	98.6	3.9498e+06
Citric acid	C6 H8 O7	No results	Invalid mass	Invalid mass	No results		192.026	1.056	4	2	81.4	98	1.06962e+08
Kaempferol-3-O-β-glucopyranosyl-7-O-α-rhamnopyranoside	C27 H30 O15	Not the top hit	Full match	Partial match	Full match		594.157	11.014	6	2	81.4	77.9	2.67841e+07
Asiatic acid	C30 H48 O5	No match	Invalid mass	No match	No match		470.339	13.924	2	1	81.3	79.1	8.11176e+06
Leucylproline	C11 H20 N2 O3	Full match	Full match	Partial match	Full match		228.147	3.99	3	2	81.3	84.1	1.06767e+07
12-Oxo phytodienoic acid	C18 H28 O3	No match	Invalid mass	No results	No results		270.219	16.667	6	0	81.2		4.46673e+06
DL-Stachydrine	C7 H13 N O2	Full match	Full match	Full match	Full match		143.094	0.767	2	1	81.2	89.4	4.04782e+07
3-Hydroxy-3,5,5-trimethyl-4-(3-oxo-1-buten-1-ylidene)cyclohexyl β-D-glucopyranoside	C19 H30 O8	Full match	Full match	No results	No results		386.193	8.86	1	0	81.1		3.6134e+06
Cuminaldehyde	C10 H12 O	Full match	Full match	Partial match	Full match		148.089	10.978	10	10	81.1	75.2	6.94289e+06
5-Amino-2-methylphenol	C7 H9 N O	Full match	Full match	Partial match	Full match		123.069	6.986	5	4	80.9	63.1	2.41526e+06
4-(3,4-Dihydroxyphenyl)-6,7-dihydroxy-2-naphthoic acid	C17 H12 O6	Full match	Full match	Invalid mass	Full match		312.063	5.897	1	1	80.9	45.6	2.38152e+06
2,6-Dimethyl-γ-pyrone	C7 H8 O2	Full match	Full match	No results	Full match		124.053	5.766	2	0	80.8		2.01827e+07
(3β,5ξ,9ξ)-3,23-Dihydroxy-1-oxoolean-12-en-28-oic acid	C30 H46 O5	Full match	Full match	No results	No results		486.334	11.982	2	0	80.7		9.47104e+06
L(-)-Carnitine	C7 H15 N O3	Full match	Full match	Full match	Full match		161.105	0.585	3	2	80.5	73.6	7.3606e+06
Cantharidin	C10 H12 O4	Full match	Full match	Partial match	Full match		196.073	8.435	6	2	80.5	69.7	4.5302e+06
Stearic acid	C18 H36 O2	No match	Invalid mass	No results	No match		330.276	21.462	2	0	80.5		8.43807e+06
Estriol	C18 H24 O3	Not the top hit	Full match	Invalid mass	Full match		288.172	15.978	2	1	80.5	40.1	6.07343e+06
Syringic acid	C9 H10 O5	No match	Full match	Full match	Full match		198.052	8.534	1	2	80.1	81.5	2.72452e+06
Dodecamethylcyclohexasiloxane	C12 H36 O6 Si6	No match	Full match	Full match	Full match		444.112	21.657	1	1	80.1	89.2	5.11678e+06
Loganin	C17 H26 O10	No match	Invalid mass	No results	No results		412.134	8.386	3	0	80		101887
7,8-Bis(hydroxymethyl)-1,4a-dimethyl-3,4,4a,5,6,7-hexahydro-2H-benzo[7]annulen-2-one	C15 H22 O3	Full match	Full match	Partial match	Full match		250.156	5.451	3	1	80	38	3.20782e+06

## Sheet: tumor-associated
Name	Formula	Annotation Source: Predicted Compositions	Annotation Source: mzCloud Search	Annotation Source: mzVault Search，mzVault	Annotation Source: MassList Match	FISh Coverage	Molecular Weight	RT [min]	# mzCloud Results	# mzVault Results	mzCloud Best Match≥80	mzVault Best Match	Group Area: F1368
L-Norleucine	C6 H13 N O2	Full match	Full match	Not the top hit	Full match		131.095	1.111	15	18	88.2	100	1.94236e+08
Stearic acid	C18 H36 O2	Full match	Full match	Full match	Full match	100	284.271	21.46	1	1	98.9	99.9	1.78756e+08
Oleanolic acid	C30 H48 O3	No match	Invalid mass	No results	No match		438.349	19.552	2	0	95.1		1.21416e+08
Citric acid	C6 H8 O7	No results	Invalid mass	Invalid mass	No results		192.026	1.056	4	2	81.4	98	1.06962e+08
Palmitic acid	C16 H32 O2	Full match	Full match	No results	Full match		256.24	20.351	4	0	88.4		1.01404e+08
L-Phenylalanine	C9 H11 N O2	Full match	Full match	Full match	Full match	81.48	165.079	2.634	4	4	95.3	97.1	8.45982e+07
Ursolic acid	C30 H48 O3	Full match	Full match	Full match	Full match		456.36	19.563	5	4	95.2	85.3	8.44908e+07
Adenine	C5 H5 N5	No match	Invalid mass	Invalid mass	No results		118.028	0.721	2	2	92.9	91.4	8.3482e+07
Adenosine	C10 H13 N5 O4	Full match	Full match	Full match	Full match	80.95	267.096	2.1	2	2	96.8	100	7.52348e+07
Rutin	C27 H30 O16	Not the top hit	Full match	Full match	Full match		610.152	10.337	5	2	94.2	91.2	6.02435e+07
Azelaic acid	C9 H16 O4	No results	Invalid mass	Invalid mass	No results		188.104	10.742	2	2	83.3	94.2	5.61188e+07
Vanillin	C8 H8 O3	Full match	Full match	Full match	Full match		152.047	7.503	12	4	85.8	94.5	4.99875e+07
8-Hydroxyquinoline	C9 H7 N O	Full match	Full match	Full match	Full match		145.053	5.673	9	6	89.6	77	4.89411e+07
Caffeic acid	C9 H8 O4	Full match	Full match	Full match	Full match		180.042	7.115	2	2	91.1	96.6	4.78199e+07
Choline	C5 H13 N O	Full match	Full match	Full match	Full match		103.1	0.546	2	2	92.5	96.7	4.78128e+07
Ferulic acid	C10 H10 O4	No results	Full match	Full match	Full match		194.057	7.261	2	2	83.8	93.4	4.55125e+07
Zerumbone	C15 H22 O	Full match	Full match	Full match	Full match		218.167	13.101	3	2	87.1	77.6	3.72718e+07
Neochlorogenic acid	C16 H18 O9	Full match	Full match	Full match	Full match		354.095	5.588	4	2	88.2	89.4	3.23577e+07
Pinolenic acid	C18 H30 O2	Full match	Full match	No results	Full match		278.224	16.273	3	0	86.1		3.14519e+07
Dibutyl phthalate	C16 H22 O4	Full match	Full match	Partial match	Full match		278.151	16.288	6	6	83.7	97.7	2.48411e+07
Estriol	C18 H24 O3	Full match	Full match	Invalid mass	Full match		288.172	14.373	2	1	86.8	50.5	1.86996e+07
Apigetrin	C21 H20 O10	Full match	Full match	Partial match	Full match		432.105	10.784	10	2	83.1	88.5	1.51425e+07
Quercetin	C15 H10 O7	Full match	Full match	Full match	Full match		302.042	10.331	4	4	91.2	85.2	1.43063e+07
10-HDA	C10 H18 O3	No match	Invalid mass	No results	No match		168.115	9.024	1	0	86		1.19455e+07
Nootkatone	C15 H22 O	Full match	Full match	Full match	Full match		218.167	13.66	3	2	87.1	80.9	1.06443e+07
Syringic acid	C9 H10 O5	Full match	Full match	Full match	Full match		198.052	7.596	1	1	84.2	89.4	1.01409e+07
Isoferulic acid	C10 H10 O4	Full match	Full match	Partial match	Full match		194.057	10.002	7	4	82.1	81.3	1.01105e+07
D-(+)-Camphor	C10 H16 O	Full match	Full match	Not the top hit	Full match		152.12	7.374	12	8	83.7	66.1	1.00681e+07
Kaempferol	C15 H10 O6	Full match	Full match	Full match	Full match		286.047	10.997	9	5	86.7	86.3	9.68625e+06
Cuminaldehyde	C10 H12 O	Full match	Full match	Full match	Full match		148.089	14.632	5	5	85.6	71.5	9.31515e+06
Asiatic acid	C30 H48 O5	No match	Invalid mass	No match	No match		470.339	13.924	2	1	81.3	79.1	8.11176e+06
trans-Cinnamaldehyde	C9 H8 O	Full match	Full match	Full match	No results		132.057	8.459	2	2	83.5	49.1	7.92227e+06
Guanine	C5 H5 N5 O	No match	Invalid mass	Invalid mass	No results		134.023	0.754	1	1	92.2	87.3	7.71899e+06
Scopoletin	C10 H8 O4	Full match	Full match	Full match	Full match		192.042	8.601	8	3	90.7	87	7.32729e+06
Linoleic acid	C18 H32 O2	Full match	Full match	Full match	Full match		280.24	19.848	6	2	87.9	86.6	6.10475e+06
L-Tryptophan	C11 H12 N2 O2	Full match	Full match	Full match	Full match		204.09	4.751	8	6	93.6	96.2	5.76609e+06
Pyridoxine	C8 H11 N O3	Full match	Full match	Full match	Full match		169.074	5.251	2	2	81.7	84.2	5.42358e+06
5-Hydroxyindole-3-acetic acid	C10 H9 N O3	Full match	Full match	Full match	Full match		191.058	7.681	1	1	84.2	89.1	4.69854e+06
Cantharidin	C10 H12 O4	Full match	Full match	Partial match	Full match		196.073	8.435	6	2	80.5	69.7	4.5302e+06
Indole	C8 H7 N	Full match	Full match	Full match	Full match		117.058	8.791	2	2	82.6	82	3.25817e+06
Palmitoleic acid	C16 H30 O2	Full match	Full match	Full match	Full match		254.224	17.014	3	1	86.8	92.8	3.17937e+06
(±)-Abscisic acid	C15 H20 O4	Not the top hit	Full match	Full match	Full match		264.136	11.119	2	1	84.2	87.2	2.81838e+06
Naringenin	C15 H12 O5	Full match	Full match	Full match	Full match		272.068	10.206	10	6	87.3	88.7	1.81562e+06
Daidzein	C15 H10 O4	Full match	Full match	Full match	Not the top hit		254.057	11.431	3	2	89	93.5	1.4196e+06
Loganin	C17 H26 O10	No match	Invalid mass	No results	No results		436.157	8.471	1	0	86.2		940395
Isoliquiritigenin	C15 H12 O4	Full match	Full match	Full match	Full match	70.59	256.073	13.127	6	2	96	91.7	96887.6

## Sheet: Group Area>10000000
Name	Formula	Annotation Source: Predicted Compositions	Annotation Source: mzCloud Search	Annotation Source: mzVault Search，mzVault	Annotation Source: MassList Match	FISh Coverage	Molecular Weight	RT [min]	# mzCloud Results	# mzVault Results	mzCloud Best Match≥80	mzVault Best Match	Group Area: F1368
L-Norleucine	C6 H13 N O2	Full match	Full match	Not the top hit	Full match		131.095	1.111	15	18	88.2	100	1.94236e+08
Stearic acid	C18 H36 O2	Full match	Full match	Full match	Full match	100	284.271	21.46	1	1	98.9	99.9	1.78756e+08
Oleanolic acid	C30 H48 O3	No match	Invalid mass	No results	No match		438.349	19.552	2	0	95.1		1.21416e+08
Citric acid	C6 H8 O7	No results	Invalid mass	Invalid mass	No results		192.026	1.056	4	2	81.4	98	1.06962e+08
Palmitic acid	C16 H32 O2	Full match	Full match	No results	Full match		256.24	20.351	4	0	88.4		1.01404e+08
L-Phenylalanine	C9 H11 N O2	Full match	Full match	Full match	Full match	81.48	165.079	2.634	4	4	95.3	97.1	8.45982e+07
Ursolic acid	C30 H48 O3	Full match	Full match	Full match	Full match		456.36	19.563	5	4	95.2	85.3	8.44908e+07
Adenine	C5 H5 N5	No match	Invalid mass	Invalid mass	No results		118.028	0.721	2	2	92.9	91.4	8.3482e+07
Adenosine	C10 H13 N5 O4	Full match	Full match	Full match	Full match	80.95	267.096	2.1	2	2	96.8	100	7.52348e+07
Rutin	C27 H30 O16	Not the top hit	Full match	Full match	Full match		610.152	10.337	5	2	94.2	91.2	6.02435e+07
Azelaic acid	C9 H16 O4	No results	Invalid mass	Invalid mass	No results		188.104	10.742	2	2	83.3	94.2	5.61188e+07
Vanillin	C8 H8 O3	Full match	Full match	Full match	Full match		152.047	7.503	12	4	85.8	94.5	4.99875e+07
8-Hydroxyquinoline	C9 H7 N O	Full match	Full match	Full match	Full match		145.053	5.673	9	6	89.6	77	4.89411e+07
Caffeic acid	C9 H8 O4	Full match	Full match	Full match	Full match		180.042	7.115	2	2	91.1	96.6	4.78199e+07
Choline	C5 H13 N O	Full match	Full match	Full match	Full match		103.1	0.546	2	2	92.5	96.7	4.78128e+07
Ferulic acid	C10 H10 O4	No results	Full match	Full match	Full match		194.057	7.261	2	2	83.8	93.4	4.55125e+07
Zerumbone	C15 H22 O	Full match	Full match	Full match	Full match		218.167	13.101	3	2	87.1	77.6	3.72718e+07
Neochlorogenic acid	C16 H18 O9	Full match	Full match	Full match	Full match		354.095	5.588	4	2	88.2	89.4	3.23577e+07
Pinolenic acid	C18 H30 O2	Full match	Full match	No results	Full match		278.224	16.273	3	0	86.1		3.14519e+07
Dibutyl phthalate	C16 H22 O4	Full match	Full match	Partial match	Full match		278.151	16.288	6	6	83.7	97.7	2.48411e+07
Estriol	C18 H24 O3	Full match	Full match	Invalid mass	Full match		288.172	14.373	2	1	86.8	50.5	1.86996e+07
Apigetrin	C21 H20 O10	Full match	Full match	Partial match	Full match		432.105	10.784	10	2	83.1	88.5	1.51425e+07
Quercetin	C15 H10 O7	Full match	Full match	Full match	Full match		302.042	10.331	4	4	91.2	85.2	1.43063e+07
10-HDA	C10 H18 O3	No match	Invalid mass	No results	No match		168.115	9.024	1	0	86		1.19455e+07
Nootkatone	C15 H22 O	Full match	Full match	Full match	Full match		218.167	13.66	3	2	87.1	80.9	1.06443e+07
Syringic acid	C9 H10 O5	Full match	Full match	Full match	Full match		198.052	7.596	1	1	84.2	89.4	1.01409e+07
Isoferulic acid	C10 H10 O4	Full match	Full match	Partial match	Full match		194.057	10.002	7	4	82.1	81.3	1.01105e+07
D-(+)-Camphor	C10 H16 O	Full match	Full match	Not the top hit	Full match		152.12	7.374	12	8	83.7	66.1	1.00681e+07

## Sheet: classify
Classify	Name	Formula	Annotation Source: Predicted Compositions	Annotation Source: mzCloud Search	Annotation Source: mzVault Search，mzVault	Annotation Source: MassList Match	FISh Coverage	Molecular Weight	RT [min]	# mzCloud Results	# mzVault Results	mzCloud Best Match≥80	mzVault Best Match	Group Area: F1368
phenylpropanoids	Caffeic acid	C9 H8 O4	Full match	Full match	Full match	Full match		180.042	7.115	2	2	91.1	96.6	4.78199e+07
	8-Hydroxyquinoline	C9 H7 N O	Full match	Full match	Full match	Full match		145.053	5.673	9	6	89.6	77	4.89411e+07
	Azelaic acid	C9 H16 O4	No results	Invalid mass	Invalid mass	No results		188.104	10.742	2	2	83.3	94.2	5.61188e+07
	L-Phenylalanine	C9 H11 N O2	Full match	Full match	Full match	Full match	81.48	165.079	2.634	4	4	95.3	97.1	8.45982e+07
phenolic acid	Syringic acid	C9 H10 O5	Full match	Full match	Full match	Full match		198.052	7.596	1	1	84.2	89.4	1.01409e+07
aldehyde	Vanillin	C8 H8 O3	Full match	Full match	Full match	Full match		152.047	7.503	12	4	85.8	94.5	4.99875e+07
	Citric acid	C6 H8 O7	No results	Invalid mass	Invalid mass	No results		192.026	1.056	4	2	81.4	98	1.06962e+08
	L-Norleucine	C6 H13 N O2	Full match	Full match	Not the top hit	Full match		131.095	1.111	15	18	88.2	100	1.94236e+08
	Adenine	C5 H5 N5	No match	Invalid mass	Invalid mass	No results		118.028	0.721	2	2	92.9	91.4	8.3482e+07
	Choline	C5 H13 N O	Full match	Full match	Full match	Full match		103.1	0.546	2	2	92.5	96.7	4.78128e+07
terpenoids	Oleanolic acid	C30 H48 O3	No match	Invalid mass	No results	No match		438.349	19.552	2	0	95.1		1.21416e+08
terpenoids	Ursolic acid	C30 H48 O3	Full match	Full match	Full match	Full match		456.36	19.563	5	4	95.2	85.3	8.44908e+07
brasses	Rutin	C27 H30 O16	Not the top hit	Full match	Full match	Full match		610.152	10.337	5	2	94.2	91.2	6.02435e+07
brasses	Apigetrin	C21 H20 O10	Full match	Full match	Partial match	Full match		432.105	10.784	10	2	83.1	88.5	1.51425e+07
	Stearic acid	C18 H36 O2	Full match	Full match	Full match	Full match	100	284.271	21.46	1	1	98.9	99.9	1.78756e+08
terpenoids	Pinolenic acid	C18 H30 O2	Full match	Full match	No results	Full match		278.224	16.273	3	0	86.1		3.14519e+07
steroid	Estriol	C18 H24 O3	Full match	Full match	Invalid mass	Full match		288.172	14.373	2	1	86.8	50.5	1.86996e+07
	Palmitic acid	C16 H32 O2	Full match	Full match	No results	Full match		256.24	20.351	4	0	88.4		1.01404e+08
	Dibutyl phthalate	C16 H22 O4	Full match	Full match	Partial match	Full match		278.151	16.288	6	6	83.7	97.7	2.48411e+07
phenylpropanoids	Neochlorogenic acid	C16 H18 O9	Full match	Full match	Full match	Full match		354.095	5.588	4	2	88.2	89.4	3.23577e+07
terpenoids	Zerumbone	C15 H22 O	Full match	Full match	Full match	Full match		218.167	13.101	3	2	87.1	77.6	3.72718e+07
terpenoids	Nootkatone	C15 H22 O	Full match	Full match	Full match	Full match		218.167	13.66	3	2	87.1	80.9	1.06443e+07
brasses	Quercetin	C15 H10 O7	Full match	Full match	Full match	Full match		302.042	10.331	4	4	91.2	85.2	1.43063e+07
	10-HDA	C10 H18 O3	No match	Invalid mass	No results	No match		168.115	9.024	1	0	86		1.19455e+07
terpenoids	D-(+)-Camphor	C10 H16 O	Full match	Full match	Not the top hit	Full match		152.12	7.374	12	8	83.7	66.1	1.00681e+07
	Adenosine	C10 H13 N5 O4	Full match	Full match	Full match	Full match	80.95	267.096	2.1	2	2	96.8	100	7.52348e+07
phenylpropanoids	Ferulic acid	C10 H10 O4	No results	Full match	Full match	Full match		194.057	7.261	2	2	83.8	93.4	4.55125e+07
phenylpropanoids	Isoferulic acid	C10 H10 O4	Full match	Full match	Partial match	Full match		194.057	10.002	7	4	82.1	81.3	1.01105e+07
