# Supplementary material for: Salvia chinensia Benth induces autophagy in esophageal cancer cells via AMPK/ULK1 signaling pathway
Source: Front Pharmacol. 2022 Sep 2;13:995344. doi: 10.3389/fphar.2022.995344 (PMC9478658; doi:10.3389/fphar.2022.995344)
Supplement: Supplementary file 5 [file DataSheet6.ZIP]

Archive with 36 entries (30 files):
- original data of WB/AMPK/
- original data of WB/AMPK/AMPK.pzfx
- original data of WB/AMPK/AMPKí¬í¬1.tif
- original data of WB/AMPK/AMPKí¬í¬2.tif
- original data of WB/AMPK/AMPKí¬í¬3.tif
- original data of WB/LC3/
- original data of WB/LC3/LC3.jpg
- original data of WB/LC3/LC3.pzfx
- original data of WB/LC3/a┬-actin.tif
- original data of WB/original data of WB.docx
- original data of WB/P62/
- original data of WB/P62/P62.pzfx
- original data of WB/P62/P62.tif
- original data of WB/P62/P62+a┬-actin.tif
- original data of WB/P62/a┬-actin.tif
- original data of WB/P-AMPK/
- original data of WB/P-AMPK/P-AMPK.pzfx
- original data of WB/P-AMPK/P-AMPKí¬í¬1.tif
- original data of WB/P-AMPK/P-AMPKí¬í¬2.tif
- original data of WB/P-AMPK/P-AMPKí¬í¬3.tif
- original data of WB/P-ULK1/
- original data of WB/P-ULK1/P-ULK1.pzfx
- original data of WB/P-ULK1/P-ULK1.tif
- original data of WB/P-ULK1/P-ULK1+a┬-actin.tif
- original data of WB/P-ULK1/a┬-actin.tif
- original data of WB/Statistical analysis of AMPK.xlsx
- original data of WB/Statistical analysis of LC3.xlsx
- original data of WB/Statistical analysis of P62.xlsx
- original data of WB/Statistical analysis of P-AMPK.xlsx
- original data of WB/Statistical analysis of P-ULK1.xlsx
- original data of WB/Statistical analysis of ULK1.xlsx
- original data of WB/ULK1/
- original data of WB/ULK1/ULK1.pzfx
- original data of WB/ULK1/ULK1.tif
- original data of WB/ULK1/ULK1+a┬-actin.tif
- original data of WB/ULK1/a┬-actin.tif
