# Supplementary material for: Salvia chinensia Benth induces autophagy in esophageal cancer cells via AMPK/ULK1 signaling pathway
Source: Front Pharmacol. 2022 Sep 2;13:995344. doi: 10.3389/fphar.2022.995344 (PMC9478658; doi:10.3389/fphar.2022.995344)
Supplement: Supplementary file 5 [file DataSheet6.ZIP › original data of WB/Statistical analysis of AMPK.xlsx]

## Sheet: Sheet1
	control	250ug/ml SJC	500ug/ml SJC
AMPK-1/β-actin	0.79397	1.32504	1.20016
AMPK-2/β-actin	0.573785	0.955396	1.18642
AMPK-3/β-actin	0.321715	0.965489	1.04201
Table Analyzed	AMPK
Data sets analyzed	A-C
ANOVA summary
F	8.469
P value	0.0179
P value summary	*
Significant diff. among means (P < 0.05)?	Yes
R square	0.7384
Brown-Forsythe test
F (DFn, DFd)	0.3822 (2, 6)
P value	0.6978
P value summary	ns
Are SDs significantly different (P < 0.05)?	No
Bartlett's test
Bartlett's statistic (corrected)
P value
P value summary
Are SDs significantly different (P < 0.05)?
ANOVA table	SS	DF	MS	F (DFn, DFd)	P value
Treatment (between columns)	0.6089	2	0.3045	F (2, 6) = 8.469	P=0.0179
Residual (within columns)	0.2157	6	0.03595
Total	0.8246	8
Data summary
Number of treatments (columns)	3
Number of values (total)	9
Number of families	1
Number of comparisons per family	3
Alpha	0.05
Tukey's multiple comparisons test	Mean Diff.	95.00% CI of diff.	Significant?	Summary	Adjusted P Value
control vs. 250ug/ml SJC	-0.5188	-0.9938 to -0.04381	Yes	*	0.0355	A-B
control vs. 500ug/ml SJC	-0.5797	-1.055 to -0.1047	Yes	*	0.0223	A-C
250ug/ml SJC vs. 500ug/ml SJC	-0.06089	-0.5359 to 0.4141	No	ns	0.9194	B-C
Test details	Mean 1	Mean 2	Mean Diff.	SE of diff.	n1	n2	q	DF
control vs. 250ug/ml SJC	0.5632	1.082	-0.5188	0.1548	3	3	4.739	6
control vs. 500ug/ml SJC	0.5632	1.143	-0.5797	0.1548	3	3	5.296	6
250ug/ml SJC vs. 500ug/ml SJC	1.082	1.143	-0.06089	0.1548	3	3	0.5562	6
