# Supplementary material for: Salvia chinensia Benth induces autophagy in esophageal cancer cells via AMPK/ULK1 signaling pathway
Source: Front Pharmacol. 2022 Sep 2;13:995344. doi: 10.3389/fphar.2022.995344 (PMC9478658; doi:10.3389/fphar.2022.995344)
Supplement: Supplementary file 5 [file DataSheet6.ZIP › original data of WB/Statistical analysis of LC3.xlsx]

## Sheet: Sheet1
	control	250ug/ml SJC	500ug/ml SJC
LC3-Ⅱ/LC3-Ⅰ 1	2.67697	5.45419	6.39895
LC3-Ⅱ/LC3-Ⅰ 2	1.75528	5.31844	6.0333
LC3-Ⅱ/LC3-Ⅰ 3	2.59994	8.39767	7.69879
Table Analyzed	LC3
Data sets analyzed	A-C
ANOVA summary
F	13.15
P value	0.0064
P value summary	**
Significant diff. among means (P < 0.05)?	Yes
R square	0.8142
Brown-Forsythe test
F (DFn, DFd)	0.3504 (2, 6)
P value	0.7179
P value summary	ns
Are SDs significantly different (P < 0.05)?	No
Bartlett's test
Bartlett's statistic (corrected)
P value
P value summary
Are SDs significantly different (P < 0.05)?
ANOVA table	SS	DF	MS	F (DFn, DFd)	P value
Treatment (between columns)	35.54	2	17.77	F (2, 6) = 13.15	P=0.0064
Residual (within columns)	8.11	6	1.352
Total	43.65	8
Data summary
Number of treatments (columns)	3
Number of values (total)	9
Number of families	1
Number of comparisons per family	3
Alpha	0.05
Tukey's multiple comparisons test	Mean Diff.	95.00% CI of diff.	Significant?	Summary	Adjusted P Value
control vs. 250ug/ml SJC	-4.046	-6.959 to -1.133	Yes	*	0.0126	A-B
control vs. 500ug/ml SJC	-4.366	-7.279 to -1.454	Yes	**	0.0088	A-C
250ug/ml SJC vs. 500ug/ml SJC	-0.3202	-3.233 to 2.592	No	ns	0.9398	B-C
Test details	Mean 1	Mean 2	Mean Diff.	SE of diff.	n1	n2	q	DF
control vs. 250ug/ml SJC	2.344	6.39	-4.046	0.9493	3	3	6.028	6
control vs. 500ug/ml SJC	2.344	6.71	-4.366	0.9493	3	3	6.505	6
250ug/ml SJC vs. 500ug/ml SJC	6.39	6.71	-0.3202	0.9493	3	3	0.4771	6
