# Supplementary material for: Salvia chinensia Benth induces autophagy in esophageal cancer cells via AMPK/ULK1 signaling pathway
Source: Front Pharmacol. 2022 Sep 2;13:995344. doi: 10.3389/fphar.2022.995344 (PMC9478658; doi:10.3389/fphar.2022.995344)
Supplement: Supplementary file 5 [file DataSheet6.ZIP › original data of WB/Statistical analysis of P62.xlsx]

## Sheet: Sheet1
	control	250ug/ml SJC	500ug/ml SJC
P62-1/β-actin	7.07764	4.82553	5.92711
P62-2/β-actin	6.66742	5.88609	4.74999
P62-3/β-actin	6.60323	5.57435	5.52217
Table Analyzed	P62
Data sets analyzed	A-C
ANOVA summary
F	7.796
P value	0.0215
P value summary	*
Significant diff. among means (P < 0.05)?	Yes
R square	0.7221
Brown-Forsythe test
F (DFn, DFd)	0.4179 (2, 6)
P value	0.6762
P value summary	ns
Are SDs significantly different (P < 0.05)?	No
Bartlett's test
Bartlett's statistic (corrected)
P value
P value summary
Are SDs significantly different (P < 0.05)?
ANOVA table	SS	DF	MS	F (DFn, DFd)	P value
Treatment (between columns)	3.747	2	1.874	F (2, 6) = 7.796	P=0.0215
Residual (within columns)	1.442	6	0.2403
Total	5.189	8
Data summary
Number of treatments (columns)	3
Number of values (total)	9
Number of families	1
Number of comparisons per family	3
Alpha	0.05
Tukey's multiple comparisons test	Mean Diff.	95.00% CI of diff.	Significant?	Summary	Adjusted P Value
control vs. 250ug/ml SJC	1.354	0.1259 to 2.582	Yes	*	0.0341	A-B
control vs. 500ug/ml SJC	1.383	0.1548 to 2.611	Yes	*	0.0313	A-C
250ug/ml SJC vs. 500ug/ml SJC	0.0289	-1.199 to 1.257	No	ns	0.9971	B-C
Test details	Mean 1	Mean 2	Mean Diff.	SE of diff.	n1	n2	q	DF
control vs. 250ug/ml SJC	6.783	5.429	1.354	0.4003	3	3	4.784	6
control vs. 500ug/ml SJC	6.783	5.4	1.383	0.4003	3	3	4.886	6
250ug/ml SJC vs. 500ug/ml SJC	5.429	5.4	0.0289	0.4003	3	3	0.1021	6
