# Supplementary material for: Salvia chinensia Benth induces autophagy in esophageal cancer cells via AMPK/ULK1 signaling pathway
Source: Front Pharmacol. 2022 Sep 2;13:995344. doi: 10.3389/fphar.2022.995344 (PMC9478658; doi:10.3389/fphar.2022.995344)
Supplement: Supplementary file 5 [file DataSheet6.ZIP › original data of WB/Statistical analysis of P-AMPK.xlsx]

## Sheet: Sheet1
	control	250ug/ml SJC	500ug/ml SJC
P-AMPK-1/β-actin	0.565226	0.958636	0.907558
P-AMPK-2/β-actin	0.703355	1.19709	1.08611
P-AMPK-3/β-actin	0.727909	1.36215	1.13824
Table Analyzed	P-AMPK
Data sets analyzed	A-C
ANOVA summary
F	9.853
P value	0.0127
P value summary	*
Significant diff. among means (P < 0.05)?	Yes
R square	0.7666
Brown-Forsythe test
F (DFn, DFd)	0.5357 (2, 6)
P value	0.6108
P value summary	ns
Are SDs significantly different (P < 0.05)?	No
Bartlett's test
Bartlett's statistic (corrected)
P value
P value summary
Are SDs significantly different (P < 0.05)?
ANOVA table	SS	DF	MS	F (DFn, DFd)	P value
Treatment (between columns)	0.417	2	0.2085	F (2, 6) = 9.853	P=0.0127
Residual (within columns)	0.127	6	0.02116
Total	0.5439	8
Data summary
Number of treatments (columns)	3
Number of values (total)	9
Number of families	1
Number of comparisons per family	3
Alpha	0.05
Tukey's multiple comparisons test	Mean Diff.	95.00% CI of diff.	Significant?	Summary	Adjusted P Value
control vs. 250ug/ml SJC	-0.5071	-0.8716 to -0.1427	Yes	*	0.0125	A-B
control vs. 500ug/ml SJC	-0.3785	-0.7429 to -0.01404	Yes	*	0.0433	A-C
250ug/ml SJC vs. 500ug/ml SJC	0.1287	-0.2358 to 0.4931	No	ns	0.5574	B-C
Test details	Mean 1	Mean 2	Mean Diff.	SE of diff.	n1	n2	q	DF
control vs. 250ug/ml SJC	0.6655	1.173	-0.5071	0.1188	3	3	6.038	6
control vs. 500ug/ml SJC	0.6655	1.044	-0.3785	0.1188	3	3	4.506	6
250ug/ml SJC vs. 500ug/ml SJC	1.173	1.044	0.1287	0.1188	3	3	1.532	6
