# Supplementary material for: Salvia chinensia Benth induces autophagy in esophageal cancer cells via AMPK/ULK1 signaling pathway
Source: Front Pharmacol. 2022 Sep 2;13:995344. doi: 10.3389/fphar.2022.995344 (PMC9478658; doi:10.3389/fphar.2022.995344)
Supplement: Supplementary file 5 [file DataSheet6.ZIP › original data of WB/Statistical analysis of P-ULK1.xlsx]

## Sheet: Sheet1
	control	250ug/ml SJC	500ug/ml SJC
P-ULK1-1/β-actin	0.403589	0.880939	0.969599
P-ULK1-2/β-actin	0.403714	1.02523	1.03329
P-ULK1-3/β-actin	0.343327	1.08066	1.25766
Table Analyzed	P-ULK1
Data sets analyzed	A-C
ANOVA summary
F	37.89
P value	0.0004
P value summary	***
Significant diff. among means (P < 0.05)?	Yes
R square	0.9266
Brown-Forsythe test
F (DFn, DFd)	0.6629 (2, 6)
P value	0.5494
P value summary	ns
Are SDs significantly different (P < 0.05)?	No
Bartlett's test
Bartlett's statistic (corrected)
P value
P value summary
Are SDs significantly different (P < 0.05)?
ANOVA table	SS	DF	MS	F (DFn, DFd)	P value
Treatment (between columns)	0.8776	2	0.4388	F (2, 6) = 37.89	P=0.0004
Residual (within columns)	0.06948	6	0.01158
Total	0.9471	8
Data summary
Number of treatments (columns)	3
Number of values (total)	9
Number of families	1
Number of comparisons per family	3
Alpha	0.05
Tukey's multiple comparisons test	Mean Diff.	95.00% CI of diff.	Significant?	Summary	Adjusted P Value
control vs. 250ug/ml SJC	-0.6121	-0.8817 to -0.3425	Yes	**	0.0011	A-B
control vs. 500ug/ml SJC	-0.7033	-0.9729 to -0.4337	Yes	***	0.0005	A-C
250ug/ml SJC vs. 500ug/ml SJC	-0.09124	-0.3608 to 0.1783	No	ns	0.5821	B-C
Test details	Mean 1	Mean 2	Mean Diff.	SE of diff.	n1	n2	q	DF
control vs. 250ug/ml SJC	0.3835	0.9956	-0.6121	0.08786	3	3	9.852	6
control vs. 500ug/ml SJC	0.3835	1.087	-0.7033	0.08786	3	3	11.32	6
250ug/ml SJC vs. 500ug/ml SJC	0.9956	1.087	-0.09124	0.08786	3	3	1.469	6
