# Supplementary material for: Salvia chinensia Benth induces autophagy in esophageal cancer cells via AMPK/ULK1 signaling pathway
Source: Front Pharmacol. 2022 Sep 2;13:995344. doi: 10.3389/fphar.2022.995344 (PMC9478658; doi:10.3389/fphar.2022.995344)
Supplement: Supplementary file 5 [file DataSheet6.ZIP › original data of WB/Statistical analysis of ULK1.xlsx]

## Sheet: Sheet1
	control	250ug/ml SJC	500ug/ml SJC
ULK1-1/β-actin	1.03058	1.95658	2.42705
ULK1-2/β-actin	1.03412	2.6457	2.80907
ULK1-3/β-actin	1.13482	2.62299	2.959
Table Analyzed	ULK1
Data sets analyzed	A-C
ANOVA summary
F	30.25
P value	0.0007
P value summary	***
Significant diff. among means (P < 0.05)?	Yes
R square	0.9098
Brown-Forsythe test
F (DFn, DFd)	0.4994 (2, 6)
P value	0.6301
P value summary	ns
Are SDs significantly different (P < 0.05)?	No
Bartlett's test
Bartlett's statistic (corrected)
P value
P value summary
Are SDs significantly different (P < 0.05)?
ANOVA table	SS	DF	MS	F (DFn, DFd)	P value
Treatment (between columns)	4.678	2	2.339	F (2, 6) = 30.25	P=0.0007
Residual (within columns)	0.464	6	0.07733
Total	5.142	8
Data summary
Number of treatments (columns)	3
Number of values (total)	9
Number of families	1
Number of comparisons per family	3
Alpha	0.05
Tukey's multiple comparisons test	Mean Diff.	95.00% CI of diff.	Significant?	Summary	Adjusted P Value
control vs. 250ug/ml SJC	-1.342	-2.039 to -0.6453	Yes	**	0.0025	A-B
control vs. 500ug/ml SJC	-1.665	-2.362 to -0.9685	Yes	***	0.0008	A-C
250ug/ml SJC vs. 500ug/ml SJC	-0.3233	-1.020 to 0.3734	No	ns	0.388	B-C
Test details	Mean 1	Mean 2	Mean Diff.	SE of diff.	n1	n2	q	DF
control vs. 250ug/ml SJC	1.067	2.408	-1.342	0.2271	3	3	8.358	6
control vs. 500ug/ml SJC	1.067	2.732	-1.665	0.2271	3	3	10.37	6
250ug/ml SJC vs. 500ug/ml SJC	2.408	2.732	-0.3233	0.2271	3	3	2.014	6
