# Supplementary material for: Salvia chinensia Benth induces autophagy in esophageal cancer cells via AMPK/ULK1 signaling pathway
Source: Front Pharmacol. 2022 Sep 2;13:995344. doi: 10.3389/fphar.2022.995344 (PMC9478658; doi:10.3389/fphar.2022.995344)
Supplement: Supplementary file 6 [file DataSheet2.ZIP]

Archive with 3 entries (3 files):
- original data of CCK-8/IC50 of CCK-8.pzfx
- original data of CCK-8/IC50 of CCK-8.xlsx
- original data of CCK-8/original data of CCK-8.xlsx
