# Supplementary material for: Salvia chinensia Benth induces autophagy in esophageal cancer cells via AMPK/ULK1 signaling pathway
Source: Front Pharmacol. 2022 Sep 2;13:995344. doi: 10.3389/fphar.2022.995344 (PMC9478658; doi:10.3389/fphar.2022.995344)
Supplement: Supplementary file 6 [file DataSheet2.ZIP › original data of CCK-8/IC50 of CCK-8.xlsx]

## Sheet: KYSE-150
log(inhibitor) vs. response -- Variable slope (four parameters)
Best-fit values
Bottom	54.17	37.09	12.16
Top	99.43	96.26	101.1
LogIC50	2.731	2.71	2.57
HillSlope	-2.723	-2.576	-1.651
IC50	538.5	512.5	371.4
Span	45.26	59.17	88.97
Std. Error
Bottom	0.723	0.9645	1.908
Top	0.9956	1.409	4.911
LogIC50	0.01681	0.01774	0.0366
HillSlope	0.2504	0.2447	0.2121
Span	1.35	1.895	6.163
95% CI (profile likelihood)
Bottom	52.48 to 55.70	35.02 to 39.01	7.396 to 15.58
Top	97.49 to 101.6	93.40 to 99.67	92.32 to 117.7
LogIC50	2.696 to 2.767	2.670 to 2.747	2.454 to 2.643
HillSlope	-3.322 to -2.215	-3.133 to -2.100	-2.140 to -1.209
IC50	496.9 to 584.3	467.5 to 559.0	284.8 to 439.5
Goodness of Fit
Degrees of Freedom	17	17	17
R squared	0.9928	0.9926	0.9906
Sum of Squares	52.11	88.68	172.4
Sy.x	1.751	2.284	3.184
Number of points
# of X values	28	28	28
# Y values analyzed	21	21	21

## Sheet: TE-1
log(inhibitor) vs. response -- Variable slope (four parameters)
Best-fit values
Bottom	-1.304	12.96	10.14
Top	94.58	91.72	88.92
LogIC50	3.242	3.136	2.812
HillSlope	-1.329	-3.561	-1.976
IC50	1747	1368	649.1
Span	95.89	78.76	78.78
Std. Error
Bottom	37.58	4.243	2.263
Top	6.991	2.6	2.546
LogIC50	0.2721	0.03227	0.02693
HillSlope	0.705	0.8904	0.2543
Span	42.79	5.424	4.076
95% CI (profile likelihood)
Bottom	??? to 29.47	-23.58 to 21.10	3.819 to 14.39
Top	85.74 to ???	86.59 to 97.39	84.19 to 95.58
LogIC50	2.942 to ???	3.067 to 3.348	2.756 to 2.869
HillSlope	-2.884 to 0.2973	-12.73 to -1.622	-2.601 to -1.449
IC50	875.6 to ???	1168 to 2228	570.0 to 739.6
Goodness of Fit
Degrees of Freedom	24	24	24
R squared	0.9005	0.9484	0.9842
Sum of Squares	2217	1672	400.8
Sy.x	9.611	8.347	4.086
Number of points
# of X values	28	28	28
# Y values analyzed	28	28	28
