# Supplementary material for: Salvia chinensia Benth induces autophagy in esophageal cancer cells via AMPK/ULK1 signaling pathway
Source: Front Pharmacol. 2022 Sep 2;13:995344. doi: 10.3389/fphar.2022.995344 (PMC9478658; doi:10.3389/fphar.2022.995344)
Supplement: Supplementary file 6 [file DataSheet2.ZIP › original data of CCK-8/original data of CCK-8.xlsx]

## Sheet: KYSE-150
		concentration	OD
24h		μg/ml	1	2	3	average value
	Ab		0.1917	0.1972	0.2085	0.199133
	Ac	0	1.2417	1.2576	1.2832	1.26083	survival rate
		100	1.24628	1.24551	1.21655	1.23611	0.986297	0.985563	0.958294
	As	200	1.24099	1.24009	1.24541	1.24216	0.981312	0.980464	0.985472
		400	1.09888	1.10501	1.10683	1.10357	0.847458	0.853228	0.854945
		800	0.891029	0.891511	0.885745	0.889428	0.651687	0.652141	0.64671
		1600	0.824067	0.813654	0.831268	0.822996	0.588616	0.578808	0.595399
		3200	0.78243	0.764298	0.782547	0.776425	0.549399	0.53232	0.549509
		4000	0.75453	0.74843	0.774113	0.759024	0.52312	0.517375	0.541565
48h		μg/ml	1	2	3	average value
	Ab		0.1401	0.1577	0.1405	0.1461
	Ac	0	1.5905	1.5137	1.488	1.53073	survival rate
		100	1.53319	1.45041	1.47063	1.48474	1.00177	0.941987	0.956594
	As	200	1.39144	1.40113	1.37122	1.38793	0.8994	0.9064	0.8848
		400	1.20687	1.21282	1.18873	1.20281	0.7661	0.7704	0.753
		800	0.889233	0.860294	0.846863	0.865463	0.5367	0.5158	0.5061
		1600	0.676276	0.666999	0.649968	0.664414	0.3829	0.3762	0.3639
		3200	0.671984	0.690953	0.706461	0.689799	0.3798	0.3935	0.4047
		4000	0.699676	0.639168	0.668245	0.66903	0.3998	0.3561	0.3771
72h		μg/ml	1	2	3	average value
	Ab		0.1103	0.1088	0.109	0.109367
	Ac	0	1.2096	1.2106	1.2515	1.2239	survival rate
		100	1.17952	1.16725	1.10932	1.15203	0.960185	0.94917	0.897192
	As	200	0.9164	0.922	0.9584	0.932267	0.7241	0.729124	0.761784
		400	0.7253	0.7634	0.7718	0.7535	0.552638	0.586823	0.594359
		800	0.4441	0.442	0.4522	0.4461	0.300335	0.298451	0.307603
		1600	0.309	0.3027	0.2918	0.301167	0.179118	0.173466	0.163686
		3200	0.2815	0.2992	0.2923	0.291	0.154444	0.170325	0.164134
		4000	0.2769	0.2763	0.2538	0.269	0.150317	0.149779	0.129591

## Sheet: TE-1
		concentration	OD
24h		μg/ml	1	2	3	4	average value
	Ab		0.1494	0.1504	0.1477	0.1484	0.148975
	Ac	0	1.0024	0.9805	0.9616	0.9216	0.966525	survival rate
		100	0.865076	0.858375	0.874478	0.812064	0.852498	0.875911	0.867714	0.887412	0.811068
	As	200	0.918489	0.912187	0.919789	0.972701	0.930792	0.941244	0.933536	0.942834	1.00755
		400	0.870778	0.844171	0.820366	0.920389	0.863926	0.882885	0.850341	0.821223	0.943568
		800	0.697237	0.646825	0.645025	0.697337	0.671606	0.670616	0.608954	0.606751	0.670738
		1600	0.576409	0.512194	0.501791	0.571807	0.54055	0.522823	0.444277	0.431553	0.517195
		3200	0.489388	0.462082	0.405468	0.504192	0.465282	0.416382	0.382982	0.313734	0.434489
		4000	0.45388	0.218125	0.213623	0.19952	0.271287	0.372949	0.0845814	0.0790759	0.0618252
48h		μg/ml	1	2	3	4	average value
	Ab		0.1269	0.1193	0.1189	0.0992	0.116075
	Ac	0	1.0387	1.0011	1.1749	1.1057	1.0801	survival rate
		100	1.00607	0.998222	1.00124	0.982229	0.99694	0.923205	0.915067	0.918197	0.898477
	As	200	1.00838	0.965632	0.929622	0.988365	0.973	0.925605	0.88126	0.843906	0.904841
		400	0.933243	1.07276	1.05596	0.971869	1.00846	0.847663	0.992383	0.974958	0.88773
		800	0.903671	0.934148	0.951449	0.902866	0.923034	0.816987	0.848602	0.866548	0.816152
		1600	0.522346	0.478892	0.472153	0.493578	0.491742	0.421432	0.376356	0.369366	0.39159
		3200	0.439361	0.413309	0.393594	0.391784	0.409512	0.335351	0.308326	0.287876	0.285997
		4000	0.140015	0.140216	0.142529	0.141624	0.141096	0.0248331	0.0250417	0.0274416	0.0265025
72h		μg/ml	1	2	3	4	average value
	Ab		0.0997	0.1013	0.1003	0.1006	0.100475
	Ac	0	0.9828	1.0421	0.8915	0.9716	0.972	survival rate
		100	0.9219	0.9171	0.8666	0.7411	0.861675	0.942515	0.937007	0.879063	0.735062
	As	200	0.8346	0.8075	0.7977	0.7825	0.805575	0.842345	0.81125	0.800006	0.782565
		400	0.698	0.7121	0.6972	0.6801	0.69685	0.685609	0.701787	0.684691	0.66507
		800	0.4614	0.4485	0.4517	0.4389	0.450125	0.41413	0.399329	0.403	0.388314
		1600	0.3036	0.2908	0.2926	0.292	0.29475	0.233068	0.218382	0.220447	0.219758
		3200	0.2474	0.2213	0.2336	0.2522	0.238625	0.168584	0.138636	0.15275	0.174091
		4000	0.2017	0.1778	0.1685	0.1898	0.18445	0.116147	0.0887238	0.0780528	0.102493
