# Supplementary material for: Salvia chinensia Benth induces autophagy in esophageal cancer cells via AMPK/ULK1 signaling pathway
Source: Front Pharmacol. 2022 Sep 2;13:995344. doi: 10.3389/fphar.2022.995344 (PMC9478658; doi:10.3389/fphar.2022.995344)
Supplement: Supplementary file 7 [file DataSheet5.ZIP]

Archive with 55 entries (45 files):
- original data of sensGFP-stubRFP-LC3/FIG.7/
- original data of sensGFP-stubRFP-LC3/FIG.7/250ugml SJC/
- original data of sensGFP-stubRFP-LC3/FIG.7/250ugml SJC/GFP.jpg
- original data of sensGFP-stubRFP-LC3/FIG.7/250ugml SJC/GFP+RFP.jpg
- original data of sensGFP-stubRFP-LC3/FIG.7/250ugml SJC/Hoechst.jpg
- original data of sensGFP-stubRFP-LC3/FIG.7/250ugml SJC/RFP.jpg
- original data of sensGFP-stubRFP-LC3/FIG.7/250ugml SJC/RFP+GFP+Hoechst.jpg
- original data of sensGFP-stubRFP-LC3/FIG.7/500ugml SJC/
- original data of sensGFP-stubRFP-LC3/FIG.7/500ugml SJC/GFP.jpg
- original data of sensGFP-stubRFP-LC3/FIG.7/500ugml SJC/Hoechst.jpg
- original data of sensGFP-stubRFP-LC3/FIG.7/500ugml SJC/RFP.jpg
- original data of sensGFP-stubRFP-LC3/FIG.7/500ugml SJC/RFP+GFP.jpg
- original data of sensGFP-stubRFP-LC3/FIG.7/500ugml SJC/RFP+GFP+Hoechst.jpg
- original data of sensGFP-stubRFP-LC3/FIG.7/control/
- original data of sensGFP-stubRFP-LC3/FIG.7/control/GFP.jpg
- original data of sensGFP-stubRFP-LC3/FIG.7/control/Hoechst.jpg
- original data of sensGFP-stubRFP-LC3/FIG.7/control/RFP.jpg
- original data of sensGFP-stubRFP-LC3/FIG.7/control/RFP+GFP.jpg
- original data of sensGFP-stubRFP-LC3/FIG.7/control/RFP+GFP+Hoechst.jpg
- original data of sensGFP-stubRFP-LC3/FIG.7/Rapa/
- original data of sensGFP-stubRFP-LC3/FIG.7/Rapa/GFP.jpg
- original data of sensGFP-stubRFP-LC3/FIG.7/Rapa/Hoechst.jpg
- original data of sensGFP-stubRFP-LC3/FIG.7/Rapa/RFP.jpg
- original data of sensGFP-stubRFP-LC3/FIG.7/Rapa/RFP+GFP.jpg
- original data of sensGFP-stubRFP-LC3/FIG.7/Rapa/RFP+GFP+Hoechst.jpg
- original data of sensGFP-stubRFP-LC3/FIG.8/
- original data of sensGFP-stubRFP-LC3/FIG.8/500ugml SJC/
- original data of sensGFP-stubRFP-LC3/FIG.8/500ugml SJC/GFP.jpg
- original data of sensGFP-stubRFP-LC3/FIG.8/500ugml SJC/Hoechst.jpg
- original data of sensGFP-stubRFP-LC3/FIG.8/500ugml SJC/RFP.jpg
- original data of sensGFP-stubRFP-LC3/FIG.8/500ugml SJC/RFP+GFP.jpg
- original data of sensGFP-stubRFP-LC3/FIG.8/500ugml SJC/RFP+GFP+Hoechst.jpg
- original data of sensGFP-stubRFP-LC3/FIG.8/500ugml SJC+CQ/
- original data of sensGFP-stubRFP-LC3/FIG.8/500ugml SJC+CQ/GFP.jpg
- original data of sensGFP-stubRFP-LC3/FIG.8/500ugml SJC+CQ/Hoechst.jpg
- original data of sensGFP-stubRFP-LC3/FIG.8/500ugml SJC+CQ/RFP.jpg
- original data of sensGFP-stubRFP-LC3/FIG.8/500ugml SJC+CQ/RFP+GFP.jpg
- original data of sensGFP-stubRFP-LC3/FIG.8/500ugml SJC+CQ/RFP+GFP+Hoechst.jpg
- original data of sensGFP-stubRFP-LC3/FIG.8/control/
- original data of sensGFP-stubRFP-LC3/FIG.8/control/GFP.jpg
- original data of sensGFP-stubRFP-LC3/FIG.8/control/Hoechst.jpg
- original data of sensGFP-stubRFP-LC3/FIG.8/control/RFP.jpg
- original data of sensGFP-stubRFP-LC3/FIG.8/control/RFP+GFP.jpg
- original data of sensGFP-stubRFP-LC3/FIG.8/control/RFP+GFP+Hoechst.jpg
- original data of sensGFP-stubRFP-LC3/FIG.8/CQ/
- original data of sensGFP-stubRFP-LC3/FIG.8/CQ/GFP.jpg
- original data of sensGFP-stubRFP-LC3/FIG.8/CQ/Hoechst.jpg
- original data of sensGFP-stubRFP-LC3/FIG.8/CQ/RFP.jpg
- original data of sensGFP-stubRFP-LC3/FIG.8/CQ/RFP+GFP.jpg
- original data of sensGFP-stubRFP-LC3/FIG.8/CQ/RFP+GFP+Hoechst.jpg
- original data of sensGFP-stubRFP-LC3/original data of FIG.7.xlsx
- original data of sensGFP-stubRFP-LC3/original data of FIG.8.xlsx
- original data of sensGFP-stubRFP-LC3/original data of sensGFP-stubRFP-LC3.xlsx
- original data of sensGFP-stubRFP-LC3/Statistical analysis of sensGFP-stubRFP-LC3.pzfx
- original data of sensGFP-stubRFP-LC3/Statistical analysis of sensGFP-stubRFP-LC3.xlsx
