# Supplementary material for: Salvia chinensia Benth induces autophagy in esophageal cancer cells via AMPK/ULK1 signaling pathway
Source: Front Pharmacol. 2022 Sep 2;13:995344. doi: 10.3389/fphar.2022.995344 (PMC9478658; doi:10.3389/fphar.2022.995344)
Supplement: Supplementary file 7 [file DataSheet5.ZIP › original data of sensGFP-stubRFP-LC3/original data of FIG.7.xlsx]

## Sheet: Sheet1
Average StubRFP dots Count per cell
	Replicate1	Replicate2	Replicate3	AVEREGE
CON	4852	4359.5	3924	4378.5
CON+Rapa	6467.75	5353.25	5241	5687.33
250ug/ml SJC	7020.75	7939	7552	7503.92
500ug/ml SJC	10079.5	9406	9403	9629.5
Average SensGFP dots Count per cell
	Replicate1	Replicate2	Replicate3	AVEREGE
CON	3331.25	3077.5	2681	3029.92
CON+Rapa	2634	2084.75	2466.75	2395.17
250ug/ml SJC	3290.5	4555	3605.5	3817
500ug/ml SJC	3912.25	3783.75	3721	3805.67
Average dots count per cell
	Average StubRFP dots Count per cell	Average SensGFP dots Count per cell
CON	4378.5	3029.92
RAPA	5687.33	2395.17
250ug/ml SJC	7503.92	3817
500ug/ml SJC	9629.5	3805.67
Relative dots Count Red/Green
	Replicate1	Replicate2	Replicate3	AVEREGE
CON	1.45651	1.41657	1.46363	1.44557
RAPA	2.45549	2.56781	2.12466	2.38265
250ug/ml SJC	2.13364	1.74292	2.09458	1.99038
500ug/ml SJC	2.57639	2.48589	2.52701	2.52977
