# Supplementary material for: Salvia chinensia Benth induces autophagy in esophageal cancer cells via AMPK/ULK1 signaling pathway
Source: Front Pharmacol. 2022 Sep 2;13:995344. doi: 10.3389/fphar.2022.995344 (PMC9478658; doi:10.3389/fphar.2022.995344)
Supplement: Supplementary file 7 [file DataSheet5.ZIP › original data of sensGFP-stubRFP-LC3/original data of FIG.8.xlsx]

## Sheet: Sheet1
Average StubRFP dots Count per cell
	Replicate1	Replicate2	Replicate3	AVEREGE
CON	4852	4359.5	3924	4378.5
加高浓度药	10079.5	9406	9403	9629.5
CQ	6827.5	7196.25	6600	6874.58
500ug/ml SJC+CQ	14803.2	13858.2	14229.8	14297.1
Average SensGFP dots Count per cell
	Replicate1	Replicate2	Replicate3	AVEREGE
CON	3331.25	3077.5	2681	3029.92
加高浓度药	3912.25	3783.75	3721	3805.67
CQ	6372.75	6469.75	6298.25	6380.25
500ug/ml SJC+CQ	7081.75	6629	6603.5	6771.42
Average dots count per cell
	Average StubRFP dots Count per cell	Average SensGFP dots Count per cell
CON	4378.5	3029.92
500ug/ml SJC	9629.5	3805.67
CQ	6874.58	6380.25
500ug/ml SJC+CQ	14297.1	6771.42
Relative dots Count Red/Green
	复孔1	复孔2	复孔3	AVEREGE
CON	1.45651	1.41657	1.46363	1.44557
500ug/ml SJC	2.57639	2.48589	2.52701	2.52977
CQ	1.07136	1.11229	1.04791	1.07719
500ug/ml SJC+CQ	2.09034	2.09055	2.15488	2.11192
