# Supplementary material for: Salvia chinensia Benth induces autophagy in esophageal cancer cells via AMPK/ULK1 signaling pathway
Source: Front Pharmacol. 2022 Sep 2;13:995344. doi: 10.3389/fphar.2022.995344 (PMC9478658; doi:10.3389/fphar.2022.995344)
Supplement: Supplementary file 7 [file DataSheet5.ZIP › original data of sensGFP-stubRFP-LC3/original data of sensGFP-stubRFP-LC3.xlsx]

## Sheet: Number of elements
		Number of elements
		GFP	RFP	RFP/GFP	RFP/GFPmean
CON	Replicate1	3569	5030	1.40936	1.46175
		3591	5078	1.41409
		3189	4520	1.41737
		2976	4780	1.60618
	Replicate2	3349	4776	1.4261	1.43155
		3577	4563	1.27565
		3000	4328	1.44267
		2384	3771	1.5818
	Replicate3	2986	4204	1.4079	1.46197
		2987	4522	1.51389
		2473	3860	1.56086
		2278	3110	1.36523
Rapa	Replicate1	2634	7077	2.68679	2.47944
		2627	6170	2.34869
		3168	6978	2.20265
		2107	5646	2.67964
	Replicate2	1440	5260	3.65278	2.66891
		2284	5200	2.27671
		2301	5244	2.27901
		2314	5709	2.46716
	Replicate3	2258	5607	2.48317	2.17078
		3309	5667	1.7126
		2344	5514	2.35239
		1956	4176	2.13497
250ug/ml SJC	Replicate1	3601	6941	1.92752	2.198
		3419	5947	1.7394
		2630	8362	3.17947
		3512	6833	1.94562
	Replicate2	5139	8537	1.66122	1.77108
		3562	7593	2.13167
		5267	8463	1.6068
		4252	7163	1.68462
	Replicate3	3990	8399	2.10501	2.1093
		3195	6836	2.13959
		4088	7708	1.88552
		3149	7265	2.30708
500ug/ml SJC	Replicate1	4407	10513	2.38552	2.61446
		4378	11483	2.62289
		3059	9895	3.23472
		3805	8427	2.21472
	Replicate2	3803	9480	2.49277	2.48767
		3423	8622	2.51884
		4076	9907	2.43057
		3833	9615	2.50848
	Replicate3	3536	9892	2.79751	2.53005
		3664	9120	2.48908
		3954	10073	2.54755
		3730	8527	2.28606
CQ	Replicate1	5890	6516	1.10628	1.07193
		6633	7409	1.11699
		6442	6716	1.04253
		6526	6669	1.02191
	Replicate2	7086	6970	0.98363	1.11916
		6839	7449	1.08919
		5962	7508	1.25931
		5992	6858	1.14453
	Replicate3	5955	6722	1.1288	1.06058
		6633	6363	0.959294
		6913	5963	0.862578
		5692	7352	1.29164
500ug/ml SJC+CQ	Replicate1	7187	17699	2.46264	2.0961
		7419	12416	1.67354
		6632	14766	2.22648
		7089	14332	2.02172
	Replicate2	6322	14234	2.2515	2.08866
		6234	11782	1.88996
		7006	15983	2.28133
		6954	13434	1.93184
	Replicate3	7174	16785	2.3397	2.14964
		6863	14145	2.06105
		6125	12332	2.01339
		6252	13657	2.18442

## Sheet: CON
Sample_W0014F0001T0001Z001C2.jpg*							Sample_W0014F0001T0001Z001C3.jpg*
Feature Name	Pixel area (pixel ^2)	Cumulative optical density (unit of brightness, pixel ^2)	taxon				Feature Name	Pixel area (pixel ^2)	Cumulative optical density (unit of brightness, pixel ^2)	taxon
taxon	3	3569					taxon	3	5030
average value	24.643	1070.72	0				average value	16.2109	763.153	0
standard deviation	11.1634	845.24	0				standard deviation	11.1707	863.003	0
least value	11	167	0				least value	3	42	0
maximum	58	4907.33	0				maximum	59	5645	0
range	47	4740.33	0				range	56	5603	0
total	87951	3.82139e+06	0				total	81541	3.83866e+06	0
minimal index	8	884	0				minimal index	7	971	0
largest exponent	2	1638	0				largest exponent	438	1209	0
Number of elements	3569	3569	3569				Number of elements	5030	5030	5030
Sample_W0014F0002T0001Z001C2.jpg*							Sample_W0014F0002T0001Z001C3.jpg*
Feature Name	Pixel area (pixel ^2)	Cumulative optical density (unit of brightness, pixel ^2)	taxon				Feature Name	Pixel area (pixel ^2)	Cumulative optical density (unit of brightness, pixel ^2)	taxon
taxon	3	3591					taxon	3	5078
average value	27.3386	1280.87	0				average value	17.4122	861.844	0
standard deviation	12.7149	1004.61	0				standard deviation	11.8411	977.084	0
least value	12	220.333	0				least value	4	57	0
maximum	70	6221.33	0				maximum	74	7153.67	0
range	58	6001	0				range	70	7096.67	0
total	98173	4.59961e+06	0				total	88419	4.37645e+06	0
minimal index	7	1819	0				minimal index	1	1145	0
largest exponent	489	1932	0				largest exponent	909	3848	0
Number of elements	3591	3591	3591				Number of elements	5078	5078	5078
Sample_W0014F0003T0001Z001C2.jpg*							Sample_W0014F0003T0001Z001C3.jpg*
Feature Name	Pixel area (pixel ^2)	Cumulative optical density (unit of brightness, pixel ^2)	taxon				Feature Name	Pixel area (pixel ^2)	Cumulative optical density (unit of brightness, pixel ^2)	taxon
taxon	3	3189					taxon	3	4520
average value	23.4161	948.39	0				average value	15.3467	659.849	0
standard deviation	9.9809	697.834	0				standard deviation	10.4434	705.438	0
least value	11	172.667	0				least value	3	41.6667	0
maximum	51	4500	0				maximum	53	5386	0
range	40	4327.33	0				range	50	5344.33	0
total	74674	3.02442e+06	0				total	69367	2.98252e+06	0
minimal index	2	1081	0				minimal index	5	1589	0
largest exponent	353	924	0				largest exponent	1793	1178	0
Number of elements	3189	3189	3189				Number of elements	4520	4520	4520
Sample_W0014F0004T0001Z001C2.jpg*							Sample_W0014F0004T0001Z001C3.jpg*
Feature Name	Pixel area (pixel ^2)	Cumulative optical density (unit of brightness, pixel ^2)	taxon				Feature Name	Pixel area (pixel ^2)	Cumulative optical density (unit of brightness, pixel ^2)	taxon
taxon	3	2976					taxon	3	4780
average value	20.869	737.027	0				average value	15.141	597.619	0
standard deviation	7.93803	473.482	0				standard deviation	11.1259	686.472	0
least value	10	141.333	0				least value	2	30	0
maximum	39	2988	0				maximum	74	6290.67	0
range	29	2846.67	0				range	72	6260.67	0
total	62106	2.19339e+06	0				total	72374	2.85662e+06	0
minimal index	13	314	0				minimal index	16	1209	0
largest exponent	56	1039	0				largest exponent	3321	4297	0
Number of elements	2976	2976	2976				Number of elements	4780	4780	4780
Sample_W0015F0001T0001Z001C2.jpg*							Sample_W0015F0001T0001Z001C3.jpg*
Feature Name	Pixel area (pixel ^2)	Cumulative optical density (unit of brightness, pixel ^2)	taxon				Feature Name	Pixel area (pixel ^2)	Cumulative optical density (unit of brightness, pixel ^2)	taxon
taxon	3	3349					taxon	3	4776
average value	28.4864	1339.21	0				average value	17.1082	819.856	0
standard deviation	16.8689	1313.06	0				standard deviation	11.4407	920.079	0
least value	12	179	0				least value	4	57.6667	0
maximum	178	16402.3	0				maximum	67	6713	0
range	166	16223.3	0				range	63	6655.33	0
total	95401	4485029	0				total	81709	3.91563e+06	0
minimal index	4	119	0				minimal index	34	1235	0
largest exponent	2611	2611	0				largest exponent	497	3476	0
Number of elements	3349	3349	3349				Number of elements	4776	4776	4776
Sample_W0015F0002T0001Z001C2.jpg*							Sample_W0015F0002T0001Z001C3.jpg*
Feature Name	Pixel area (pixel ^2)	Cumulative optical density (unit of brightness, pixel ^2)	taxon				Feature Name	Pixel area (pixel ^2)	Cumulative optical density (unit of brightness, pixel ^2)	taxon
taxon	3	3577					taxon	3	4563
average value	26.482	1228.69	0				average value	17.0916	836.624	0
standard deviation	13.7781	1048.71	0				standard deviation	12.0296	963.226	0
least value	11	174.333	0				least value	3	48.3333	0
maximum	85	7366.67	0				maximum	80	8241	0
range	74	7192.33	0				range	77	8192.67	0
total	94726	4.39501e+06	0				total	77989	3.81752e+06	0
minimal index	27	817	0				minimal index	1	627	0
largest exponent	1479	1479	0				largest exponent	968	3804	0
Number of elements	3577	3577	3577				Number of elements	4563	4563	4563
Sample_W0015F0003T0001Z001C2.jpg*							Sample_W0015F0003T0001Z001C3.jpg*
Feature Name	Pixel area (pixel ^2)	Cumulative optical density (unit of brightness, pixel ^2)	taxon				Feature Name	Pixel area (pixel ^2)	Cumulative optical density (unit of brightness, pixel ^2)	taxon
taxon	3	3000					taxon	3	4328
average value	28.129	1320.63	0				average value	16.0543	778.763	0
standard deviation	14.5805	1166.12	0				standard deviation	11.2637	889.022	0
least value	13	189	0				least value	3	45	0
maximum	113	10076.3	0				maximum	67	6757.33	0
range	100	9887.33	0				range	64	6712.33	0
total	84387	3.9619e+06	0				total	69483	3.37049e+06	0
minimal index	30	2913	0				minimal index	2	2839	0
largest exponent	42	521	0				largest exponent	307	617	0
Number of elements	3000	3000	3000				Number of elements	4328	4328	4328
Sample_W0015F0004T0001Z001C2.jpg*							Sample_W0015F0004T0001Z001C3.jpg*
Feature Name	Pixel area (pixel ^2)	Cumulative optical density (unit of brightness, pixel ^2)	taxon				Feature Name	Pixel area (pixel ^2)	Cumulative optical density (unit of brightness, pixel ^2)	taxon
taxon	3	2384					taxon	3	3771
average value	26.5126	1049.49	0				average value	15.2973	640.347	0
standard deviation	15.0595	1080.42	0				standard deviation	11.9009	776.26	0
least value	12	164	0				least value	2	25.3333	0
maximum	140	10570	0				maximum	67	6573.33	0
range	128	10406	0				range	65	6548	0
total	63206	2.50199e+06	0				total	57686	2.41475e+06	0
minimal index	2	308	0				minimal index	32	1561	0
largest exponent	1807	675	0				largest exponent	943	2765	0
Number of elements	2384	2384	2384				Number of elements	3771	3771	3771
Sample_W0017F0001T0001Z001C2.jpg*							Sample_W0017F0001T0001Z001C3.jpg:2*
Feature Name	Pixel area (pixel ^2)	Cumulative optical density (unit of brightness, pixel ^2)	taxon				Feature Name	Pixel area (pixel ^2)	Cumulative optical density (unit of brightness, pixel ^2)	taxon
taxon	3	2986					taxon	3	4204
average value	32.2361	1586.65	0				average value	20.455	1031.74	0
standard deviation	15.9926	1280.76	0				standard deviation	11.8016	1030.79	0
least value	16	277.333	0				least value	7	116.667	0
maximum	143	12855	0				maximum	95	9553	0
range	127	12577.7	0				range	88	9436.33	0
total	96257	4.73773e+06	0				total	85993	4337451	0
minimal index	3	453	0				minimal index	7	212	0
largest exponent	1105	1556	0				largest exponent	2522	2522	0
Number of elements	2986	2986	2986				Number of elements	4204	4204	4204
Sample_W0017F0002T0001Z001C2.jpg*							Sample_W0017F0002T0001Z001C3.jpg:2
Feature Name	Pixel area (pixel ^2)	Cumulative optical density (unit of brightness, pixel ^2)	taxon				Feature Name	Pixel area (pixel ^2)	Cumulative optical density (unit of brightness, pixel ^2)	taxon
taxon	3	2987					taxon	3	4522
average value	32.615	1590.8	0				average value	21.7939	1110.91	0
standard deviation	14.1579	1164.07	0				standard deviation	11.5081	1011.04	0
least value	17	319.333	0				least value	8	142.333	0
maximum	142	13366	0				maximum	67	6466	0
range	125	13046.7	0				range	59	6323.67	0
total	97421	4.75172e+06	0				total	98552	5.02353e+06	0
minimal index	48	2151	0				minimal index	4	3039	0
largest exponent	1440	1440	0				largest exponent	445	2511	0
Number of elements	2987	2987	2987				Number of elements	4522	4522	4522
Sample_W0017F0003T0001Z001C2.jpg*							Sample_W0017F0003T0001Z001C3.jpg:2*
Feature Name	Pixel area (pixel ^2)	Cumulative optical density (unit of brightness, pixel ^2)	taxon				Feature Name	Pixel area (pixel ^2)	Cumulative optical density (unit of brightness, pixel ^2)	taxon
taxon	3	2473					taxon	3	3860
average value	32.4776	1568.6	0				average value	19.5883	950.648	0
standard deviation	16.4211	1336.48	0				standard deviation	10.8213	907.269	0
least value	17	281.667	0				least value	7	111.333	0
maximum	143	13597.3	0				maximum	70	7006.33	0
range	126	13315.7	0				range	63	6895	0
total	80317	3879145	0				total	75611	3.6695e+06	0
minimal index	10	1596	0				minimal index	58	2374	0
largest exponent	367	367	0				largest exponent	508	1017	0
Number of elements	2473	2473	2473				Number of elements	3860	3860	3860
Sample_W0017F0004T0001Z001C2.jpg							Sample_W0017F0004T0001Z001C3.jpg*
Feature Name	Pixel area (pixel ^2)	Cumulative optical density (unit of brightness, pixel ^2)	taxon				Feature Name	Pixel area (pixel ^2)	Cumulative optical density (unit of brightness, pixel ^2)	taxon
taxon	3	2278					taxon	3	3110
average value	32.586	1465.01	0				average value	22.3736	1056.63	0
standard deviation	14.9635	1227.81	0				standard deviation	12.4755	1098.62	0
least value	17	274	0				least value	8	127.333	0
maximum	135	11448	0				maximum	99	8923.67	0
range	118	11174	0				range	91	8796.33	0
total	74231	3.33729e+06	0				total	69582	3286118	0
minimal index	2	1028	0				minimal index	10	1511	0
largest exponent	1193	1149	0				largest exponent	1776	363	0
Number of elements	2278	2278	2278				Number of elements	3110	3110	3110

## Sheet: Rapa
Sample_W0018F0001T0001Z001C2.jpg							Sample_W0018F0001T0001Z001C3.jpg*
Feature Name	Pixel area (pixel ^2)	Cumulative optical density (unit of brightness, pixel ^2)	taxon				Feature Name	Pixel area (pixel ^2)	Cumulative optical density (unit of brightness, pixel ^2)	taxon
taxon	3	2634					taxon	3	7077
average value	27.9328	1103.6	0				average value	11.6592	327.662	0
standard deviation	19.3598	1301.66	0				standard deviation	13.7211	525.731	0
least value	9	108	0				least value	1	13.6667	0
maximum	143	11726	0				maximum	60	5203.33	0
range	134	11618	0				range	59	5189.67	0
total	73575	2906871	0				total	82512	2318863	0
minimal index	83	1647	0				minimal index	1	1884	0
largest exponent	2177	2590	0				largest exponent	253	5053	0
Number of elements	2634	2634	2634				Number of elements	7077	7077	7077
Sample_W0018F0002T0001Z001C2.jpg*							Sample_W0018F0002T0001Z001C3.jpg
Feature Name	Pixel area (pixel ^2)	Cumulative optical density (unit of brightness, pixel ^2)	taxon				Feature Name	Pixel area (pixel ^2)	Cumulative optical density (unit of brightness, pixel ^2)	taxon
taxon	3	2627					taxon	3	6170
average value	30.5143	1192.57	0				average value	28.6041	870.039	0
standard deviation	21.2401	1338.7	0				standard deviation	15.5287	850.29	0
least value	10	105	0				least value	8	51.3333	0
maximum	174	15717.7	0				maximum	67	6693.67	0
range	164	15612.7	0				range	59	6642.33	0
total	80161	3.13288e+06	0				total	176487	5.36814e+06	0
minimal index	10	2069	0				minimal index	35	388	0
largest exponent	1839	1839	0				largest exponent	48	30	0
Number of elements	2627	2627	2627				Number of elements	6170	6170	6170
Sample_W0018F0003T0001Z001C2.jpg*							Sample_W0018F0003T0001Z001C3.jpg
Feature Name	Pixel area (pixel ^2)	Cumulative optical density (unit of brightness, pixel ^2)	taxon				Feature Name	Pixel area (pixel ^2)	Cumulative optical density (unit of brightness, pixel ^2)	taxon
taxon	3	3168					taxon	3	6978
average value	28.7983	1095.68	0				average value	31.8669	1016.53	0
standard deviation	19.1354	1075.61	0				standard deviation	13.7949	851.193	0
least value	10	129	0				least value	14	97.3333	0
maximum	143	11625	0				maximum	67	6601.67	0
range	133	11496	0				range	53	6504.33	0
total	91233	3471113	0				total	222367	7.09337e+06	0
minimal index	65	2067	0				minimal index	1	42	0
largest exponent	2419	2943	0				largest exponent	14	6560	0
Number of elements	3168	3168	3168				Number of elements	6978	6978	6978
Sample_W0018F0004T0001Z001C2.jpg*							Sample_W0018F0004T0001Z001C3.jpg
Feature Name	像素面积(像素^2)	累积光密度(亮度单位简称 像素^2)	类名				Feature Name	Pixel area (pixel ^2)	Cumulative optical density (unit of brightness, pixel ^2)	taxon
taxon	3	2107					taxon	3	5646
average value	30.2757	1118.23	0				average value	22.6059	593.756	0
standard deviation	19.667	1154.3	0				standard deviation	24.4002	820.131	0
least value	10	118.333	0				least value	1	8.66667	0
maximum	141	11352.3	0				maximum	115	7157.33	0
range	131	11234	0				range	114	7148.67	0
total	63791	2356116	0				total	127633	3.35235e+06	0
minimal index	1	725	0				minimal index	25	1597	0
largest exponent	1824	968	0				largest exponent	1068	4571	0
Number of elements	2107	2107	2107				Number of elements	5646	5646	5646
Sample_W0020F0003T0001Z001C2.jpg*							Sample_W0020F0003T0001Z001C3.jpg*
Feature Name	Pixel area (pixel ^2)	Cumulative optical density (unit of brightness, pixel ^2)	taxon				Feature Name	Pixel area (pixel ^2)	Cumulative optical density (unit of brightness, pixel ^2)	taxon
taxon	3	1440					taxon	3	5260
average value	38.3924	1571.75	0				average value	20.4464	969.405	0
standard deviation	17.9318	1102.9	0				standard deviation	15.4486	1129.94	0
least value	22	362	0				least value	3	41	0
maximum	143	11508	0				maximum	96	8828	0
range	121	11146	0				range	93	8787	0
total	55285	2263325	0				total	107548	5.09907e+06	0
minimal index	3	240	0				minimal index	2	1152	0
largest exponent	1019	1306	0				largest exponent	4009	4871	0
Number of elements	1440	1440	1440				Number of elements	5260	5260	5260
Sample_W0020F0004T0001Z001C2.jpg*							Sample_W0020F0004T0001Z001C3.jpg*
Feature Name	Pixel area (pixel ^2)	Cumulative optical density (unit of brightness, pixel ^2)	taxon				Feature Name	Pixel area (pixel ^2)	Cumulative optical density (unit of brightness, pixel ^2)	taxon
taxon	3	2284					taxon	3	5200
average value	33.8113	1393.12	0				average value	21.6963	1012.9	0
standard deviation	18.846	1299.39	0				standard deviation	17.8858	1355.32	0
least value	15	219	0				least value	3	43	0
maximum	142	11366.3	0				maximum	122	12204.7	0
range	127	11147.3	0				range	119	12161.7	0
total	77225	3.1819e+06	0				total	112821	5.26706e+06	0
minimal index	29	1063	0				minimal index	10	745	0
largest exponent	430	2159	0				largest exponent	1369	1369	0
Number of elements	2284	2284	2284				Number of elements	5200	5200	5200
Sample_W0020F0005T0001Z001C2.jpg*							Sample_W0020F0005T0001Z001C3.jpg*
Feature Name	Pixel area (pixel ^2)	Cumulative optical density (unit of brightness, pixel ^2)	taxon				Feature Name	Pixel area (pixel ^2)	Cumulative optical density (unit of brightness, pixel ^2)	taxon
taxon	3	2301					taxon	3	5244
average value	37.1047	1683.82	0				average value	24.5515	1284.31	0
standard deviation	21.6917	1600.47	0				standard deviation	22.4605	1916.68	0
least value	16	206	0				least value	3	45	0
maximum	143	12681	0				maximum	206	20571.3	0
range	127	12475	0				range	203	20526.3	0
total	85378	3874477	0				total	128748	6.7349e+06	0
minimal index	121	820	0				minimal index	21	2131	0
largest exponent	420	843	0				largest exponent	3500	3500	0
Number of elements	2301	2301	2301				Number of elements	5244	5244	5244
Sample_W0020F0006T0001Z001C2.jpg*							Sample_W0020F0006T0001Z001C3.jpg
Feature Name	Pixel area (pixel ^2)	Cumulative optical density (unit of brightness, pixel ^2)	taxon				Feature Name	Pixel area (pixel ^2)	Cumulative optical density (unit of brightness, pixel ^2)	taxon
taxon	3	2314					taxon	3	5709
average value	35.7748	1516.58	0				average value	26.0247	1281.86	0
standard deviation	18.1344	1262.87	0				standard deviation	17.0316	1352.09	0
least value	17	223.667	0				least value	7	107.667	0
maximum	136	11224.7	0				maximum	99	9960.67	0
range	119	11001	0				range	92	9853	0
total	82783	3.50936e+06	0				total	148575	7.31817e+06	0
minimal index	3	1668	0				minimal index	21	3603	0
largest exponent	595	748	0				largest exponent	1234	3332	0
Number of elements	2314	2314	2314				Number of elements	5709	5709	5709
Sample_W0021F0001T0001Z001C2.jpg							Sample_W0021F0001T0001Z001C3.jpg*
Feature Name	Pixel area (pixel ^2)	Cumulative optical density (unit of brightness, pixel ^2)	taxon				Feature Name	Pixel area (pixel ^2)	Cumulative optical density (unit of brightness, pixel ^2)	taxon
taxon	3	2258					taxon	3	5607
average value	30.0549	1132.38	0				average value	18.8143	851.591	0
standard deviation	18.5369	1088.96	0				standard deviation	17.3804	1236.25	0
least value	11	137.667	0				least value	1	13.3333	0
maximum	142	8695.33	0				maximum	139	13356.3	0
range	131	8557.67	0				range	138	13343	0
total	67864	2.55692e+06	0				total	105492	4774868	0
minimal index	24	233	0				minimal index	10	179	0
largest exponent	265	2162	0				largest exponent	3461	3461	0
Number of elements	2258	2258	2258				Number of elements	5607	5607	5607
Sample_W0021F0002T0001Z001C2.jpg							Sample_W0021F0002T0001Z001C3.jpg*
Feature Name	Pixel area (pixel ^2)	Cumulative optical density (unit of brightness, pixel ^2)	taxon				Feature Name	Pixel area (pixel ^2)	Cumulative optical density (unit of brightness, pixel ^2)	taxon
taxon	3	3309					taxon	3	5667
average value	27.1632	1024.43	0				average value	20.0877	882.621	0
standard deviation	19.4974	1160.59	0				standard deviation	18.4023	1214.06	0
least value	8	106.667	0				least value	1	14	0
maximum	142	11589.7	0				maximum	113	11358.3	0
range	134	11483	0				range	112	11344.3	0
total	89883	3.38983e+06	0				total	113837	5.00182e+06	0
minimal index	38	2569	0				minimal index	7	1774	0
largest exponent	2258	1550	0				largest exponent	3198	3581	0
Number of elements	3309	3309	3309				Number of elements	5667	5667	5667
Sample_W0021F0003T0001Z001C2.jpg							Sample_W0021F0003T0001Z001C3.jpg*
Feature Name	Pixel area (pixel ^2)	Cumulative optical density (unit of brightness, pixel ^2)	taxon				Feature Name	Pixel area (pixel ^2)	Cumulative optical density (unit of brightness, pixel ^2)	taxon
taxon	3	2344					taxon	3	5514
average value	31.9138	1295.89	0				average value	19.8575	1003.09	0
standard deviation	19.7008	1254.51	0				standard deviation	20.0876	1647.76	0
least value	12	149.333	0				least value	1	14.3333	0
maximum	142	13198.3	0				maximum	206	21112.3	0
range	130	13049	0				range	205	21098	0
total	74806	3.03758e+06	0				total	109494	5.53102e+06	0
minimal index	2	691	0				minimal index	4	1090	0
largest exponent	404	1381	0				largest exponent	2450	2450	0
Number of elements	2344	2344	2344				Number of elements	5514	5514	5514
Sample_W0021F0004T0001Z001C2.jpg							Sample_W0021F0004T0001Z001C3.jpg
Feature Name	Pixel area (pixel ^2)	Cumulative optical density (unit of brightness, pixel ^2)	taxon				Feature Name	Pixel area (pixel ^2)	Cumulative optical density (unit of brightness, pixel ^2)	taxon
taxon	3	1956					taxon	3	4176
average value	31.0368	1050.66	0				average value	20.4306	860.601	0
standard deviation	19.7369	1050.84	0				standard deviation	19.826	1262.05	0
least value	11	141	0				least value	1	14	0
maximum	142	9247.33	0				maximum	130	11739.3	0
range	131	9106.33	0				range	129	11725.3	0
total	60708	2.05509e+06	0				total	85318	3.59387e+06	0
minimal index	1	1	0				minimal index	7	383	0
largest exponent	77	1648	0				largest exponent	1017	3432	0
Number of elements	1956	1956	1956				Number of elements	4176	4176	4176

## Sheet: 250ugmlSJC
Sample_W0031F0001T0001Z001C2.jpg*							Sample_W0031F0001T0001Z001C3.jpg*
Feature Name	Pixel area (pixel ^2)	Cumulative optical density (unit of brightness, pixel ^2)	taxon				Feature Name	Pixel area (pixel ^2)	Cumulative optical density (unit of brightness, pixel ^2)	taxon
taxon	3	3601					taxon	3	6941
average value	18.3832	649.064	0				average value	21.9912	490.317	0
standard deviation	14.6737	757.115	0				standard deviation	13.6411	448.01	0
least value	2	21	0				least value	8	78	0
maximum	116	9292.33	0				maximum	67	4322	0
range	114	9271.33	0				range	59	4244	0
total	66198	2.33728e+06	0				total	152641	3403291	0
minimal index	25	173	0				minimal index	2	708	0
largest exponent	1198	1198	0				largest exponent	138	4902	0
Number of elements	3601	3601	3601				Number of elements	6941	6941	6941
Sample_W0031F0002T0001Z001C2.jpg*							Sample_W0031F0002T0001Z001C3.jpg*
Feature Name	Pixel area (pixel ^2)	Cumulative optical density (unit of brightness, pixel ^2)	taxon				Feature Name	Pixel area (pixel ^2)	Cumulative optical density (unit of brightness, pixel ^2)	taxon
taxon	3	3419					taxon	3	5947
average value	18.2349	638.747	0				average value	24.7111	499.552	0
standard deviation	14.4969	711.258	0				standard deviation	14.9609	400.527	0
least value	2	23.6667	0				least value	8	40	0
maximum	135	6420.33	0				maximum	67	3385.67	0
range	133	6396.67	0				range	59	3345.67	0
total	62345	2.18388e+06	0				total	146957	2.97083e+06	0
minimal index	1	3391	0				minimal index	28	1787	0
largest exponent	2708	1141	0				largest exponent	770	2512	0
Number of elements	3419	3419	3419				Number of elements	5947	5947	5947
Sample_W0031F0003T0001Z001C2.jpg							Sample_W0031F0003T0001Z001C3.jpg*
Feature Name	Pixel area (pixel ^2)	Cumulative optical density (unit of brightness, pixel ^2)	taxon				Feature Name	Pixel area (pixel ^2)	Cumulative optical density (unit of brightness, pixel ^2)	taxon
taxon	3	2630					taxon	3	8362
average value	16.8289	663.498	0				average value	7.74791	216.764	0
standard deviation	15.5746	914.146	0				standard deviation	9.47777	399.628	0
least value	1	12	0				least value	1	11.6667	0
maximum	133	10487	0				maximum	67	5738.33	0
range	132	10475	0				range	66	5726.67	0
total	44260	1.745e+06	0				total	64788	1.81258e+06	0
minimal index	25	76	0				minimal index	1	2749	0
largest exponent	2185	2410	0				largest exponent	2250	6871	0
Number of elements	2630	2630	2630				Number of elements	8362	8362	8362
Sample_W0031F0004T0001Z001C2.jpg*							Sample_W0032F0004T0001Z001C3.jpg
Feature Name	Pixel area (pixel ^2)	Cumulative optical density (unit of brightness, pixel ^2)	taxon				Feature Name	Pixel area (pixel ^2)	Cumulative optical density (unit of brightness, pixel ^2)	taxon
taxon	3	3512					taxon	3	6833
average value	18.0587	690.547	0				average value	12.4143	243.625	0
standard deviation	14.8145	840.637	0				standard deviation	14.6417	385.877	0
least value	2	27.3333	0				least value	1	9	0
maximum	130	10496.3	0				maximum	68	4727.67	0
range	128	10469	0				range	67	4718.67	0
total	63422	2425202	0				total	84827	1664689	0
minimal index	8	511	0				minimal index	9	760	0
largest exponent	2914	1896	0				largest exponent	276	351	0
Number of elements	3512	3512	3512				Number of elements	6833	6833	6833
Sample_W0032F0001T0001Z001C2.jpg*							Sample_W0032F0001T0001Z001C3.jpg*
Feature Name	Pixel area (pixel ^2)	Cumulative optical density (unit of brightness, pixel ^2)	taxon				Feature Name	Pixel area (pixel ^2)	Cumulative optical density (unit of brightness, pixel ^2)	taxon
taxon	3	5139					taxon	3	8537
average value	17.6925	724.982	0				average value	21.2195	499.821	0
standard deviation	16.5955	1020.7	0				standard deviation	14.6774	581.668	0
least value	1	12	0				least value	5	29	0
maximum	138	11949.3	0				maximum	75	6753	0
range	137	11937.3	0				range	70	6724	0
total	90922	3.72568e+06	0				total	181151	4.26697e+06	0
minimal index	20	150	0				minimal index	11	6895	0
largest exponent	2236	2519	0				largest exponent	461	3895	0
Number of elements	5139	5139	5139				Number of elements	8537	8537	8537
Sample_W0032F0002T0001Z001C2.jpg*							Sample_W0032F0002T0001Z001C3.jpg*
Feature Name	Pixel area (pixel ^2)	Cumulative optical density (unit of brightness, pixel ^2)	taxon				Feature Name	Pixel area (pixel ^2)	Cumulative optical density (unit of brightness, pixel ^2)	taxon
taxon	3	3562					taxon	3	7593
average value	29.2883	529.057	0				average value	15.8837	394.295	0
standard deviation	24.8097	661.106	0				standard deviation	16.5602	610.551	0
least value	10	82.6667	0				least value	1	5.66667	0
maximum	142	9564.67	0				maximum	96	9297.33	0
range	132	9482	0				range	95	9291.67	0
total	104325	1.8845e+06	0				total	120605	2.99388e+06	0
minimal index	7	3157	0				minimal index	6	7566	0
largest exponent	341	1627	0				largest exponent	5061	3348	0
Number of elements	3562	3562	3562				Number of elements	7593	7593	7593
Sample_W0032F0003T0001Z001C2.jpg							Sample_W0032F0003T0001Z001C3.jpg*
Feature Name	Pixel area (pixel ^2)	Cumulative optical density (unit of brightness, pixel ^2)	taxon				Feature Name	Pixel area (pixel ^2)	Cumulative optical density (unit of brightness, pixel ^2)	taxon
taxon	3	5267					taxon	3	8463
average value	25.3298	588.843	0				average value	16.3918	384.016	0
standard deviation	23.4203	712.416	0				standard deviation	13.5247	557.047	0
least value	8	93.3333	0				least value	2	9.33333	0
maximum	143	8104.67	0				maximum	67	6305.67	0
range	135	8011.33	0				range	65	6296.33	0
total	133412	3.10144e+06	0				total	138724	3249927	0
minimal index	44	3498	0				minimal index	6	1977	0
largest exponent	3115	1285	0				largest exponent	151	5499	0
Number of elements	5267	5267	5267				Number of elements	8463	8463	8463
Sample_W0032F0004T0001Z001C2.jpg							Sample_W0032F0004T0001Z001C3.jpg*
Feature Name	Pixel area (pixel ^2)	Cumulative optical density (unit of brightness, pixel ^2)	taxon				Feature Name	Pixel area (pixel ^2)	Cumulative optical density (unit of brightness, pixel ^2)	taxon
taxon	3	4252					taxon	3	7163
average value	62.1555	734.338	0				average value	16.8621	437.161	0
standard deviation	24.5031	613.029	0				standard deviation	16.0889	595.132	0
least value	37	46	0				least value	1	6	0
maximum	143	5026.33	0				maximum	85	6559.33	0
range	106	4980.33	0				range	84	6553.33	0
total	264285	3122407	0				total	120783	3.13138e+06	0
minimal index	83	439	0				minimal index	35	1014	0
largest exponent	4	2026	0				largest exponent	610	1378	0
Number of elements	4252	4252	4252				Number of elements	7163	7163	7163
Sample_W0033F0001T0001Z001C2.jpg*							Sample_W0033F0001T0001Z001C3.jpg*
Feature Name	Pixel area (pixel ^2)	Cumulative optical density (unit of brightness, pixel ^2)	taxon				Feature Name	Pixel area (pixel ^2)	Cumulative optical density (unit of brightness, pixel ^2)	taxon
taxon	3	3990					taxon	3	8399
average value	30.3409	801.996	0				average value	19.2681	510.535	0
standard deviation	12.5903	687.454	0				standard deviation	16.2467	942.048	0
least value	15	30	0				least value	6	10	0
maximum	65	5991.67	0				maximum	143	13278.3	0
range	50	5961.67	0				range	137	13268.3	0
total	121060	3199964	0				total	161833	4.28798e+06	0
minimal index	12	1035	0				minimal index	8	4744	0
largest exponent	284	1278	0				largest exponent	3670	1710	0
Number of elements	3990	3990	3990				Number of elements	8399	8399	8399
Sample_W0033F0002T0001Z001C2.jpg*							Sample_W0033F0002T0001Z001C3.jpg
Feature Name	Pixel area (pixel ^2)	Cumulative optical density (unit of brightness, pixel ^2)	taxon				Feature Name	Pixel area (pixel ^2)	Cumulative optical density (unit of brightness, pixel ^2)	taxon
taxon	3	3195					taxon	3	6836
average value	33.8319	853.559	0				average value	25.1556	585.533	0
standard deviation	20.7461	817.386	0				standard deviation	38.6454	998.525	0
least value	12	26	0				least value	1	7.66667	0
maximum	143	6682.67	0				maximum	328	14689.3	0
range	131	6656.67	0				range	327	14681.7	0
total	108093	2.72712e+06	0				total	171964	4002707	0
minimal index	36	186	0				minimal index	3	2658	0
largest exponent	725	1914	0				largest exponent	1781	3148	0
Number of elements	3195	3195	3195				Number of elements	6836	6836	6836
Sample_W0033F0003T0001Z001C2.jpg							Sample_W0033F0003T0001Z001C3.jpg*
Feature Name	Pixel area (pixel ^2)	Cumulative optical density (unit of brightness, pixel ^2)	taxon				Feature Name	Pixel area (pixel ^2)	Cumulative optical density (unit of brightness, pixel ^2)	taxon
taxon	3	4088					taxon	3	7708
average value	29.2544	552.554	0				average value	36.7881	306.741	0
standard deviation	16.202	665.667	0				standard deviation	21.4286	199.774	0
least value	17	20	0				least value	18	5.66667	0
maximum	143	8493	0				maximum	120	2700.33	0
range	126	8473	0				range	102	2694.67	0
total	119592	2258840	0				total	283563	2364356	0
minimal index	3	667	0				minimal index	24	6514	0
largest exponent	1332	3800	0				largest exponent	601	7681	0
Number of elements	4088	4088	4088				Number of elements	7708	7708	7708
Sample_W0033F0004T0001Z001C2.jpg							Sample_W0033F0004T0001Z001C3.jpg
Feature Name	Pixel area (pixel ^2)	Cumulative optical density (unit of brightness, pixel ^2)	taxon				Feature Name	Pixel area (pixel ^2)	Cumulative optical density (unit of brightness, pixel ^2)	taxon
taxon	3	3149					taxon	3	7265
average value	70.3331	866.247	0				average value	16.4801	282.414	0
standard deviation	27.8366	659.216	0				standard deviation	21.9471	472.038	0
least value	38	87.6667	0				least value	1	4	0
maximum	143	6323	0				maximum	120	4503	0
range	105	6235.33	0				range	119	4499	0
total	221479	2.72781e+06	0				total	119728	2.05173e+06	0
minimal index	27	1738	0				minimal index	1	1496	0
largest exponent	605	1564	0				largest exponent	15	5671	0
Number of elements	3149	3149	3149				Number of elements	7265	7265	7265

## Sheet: 500ugmlSJC
Sample_W0038F0001T0001Z001C2.jpg							Sample_W0038F0001T0001Z001C3.jpg
Feature Name	Pixel area (pixel ^2)	Cumulative optical density (unit of brightness, pixel ^2)	taxon				Feature Name	Pixel area (pixel ^2)	Cumulative optical density (unit of brightness, pixel ^2)	taxon
taxon	3	4407					taxon	3	10513
average value	36.3274	765.852	0				average value	16.7231	176.044	0
standard deviation	24.1175	628.643	0				standard deviation	18.3674	314.489	0
least value	9	87	0				least value	4	6.66667	0
maximum	115	4131.33	0				maximum	143	5786	0
range	106	4044.33	0				range	139	5779.33	0
total	160095	3.37511e+06	0				total	175810	1.85075e+06	0
minimal index	4	4171	0				minimal index	2	4869	0
largest exponent	1123	730	0				largest exponent	4710	3990	0
Number of elements	4407	4407	4407				Number of elements	10513	10513	10513
Sample_W0038F0002T0001Z001C2.jpg							Sample_W0038F0002T0001Z001C3.jpg
Feature Name	Pixel area (pixel ^2)	Cumulative optical density (unit of brightness, pixel ^2)	taxon				Feature Name	Pixel area (pixel ^2)	Cumulative optical density (unit of brightness, pixel ^2)	taxon
taxon	3	4378					taxon	3	11483
average value	27.3584	923.846	0				average value	24.9734	736.295	0
standard deviation	20.3753	973.544	0				standard deviation	27.8487	1125.62	0
least value	6	75	0				least value	2	11.3333	0
maximum	105	8791.33	0				maximum	143	11972	0
range	99	8716.33	0				range	141	11960.7	0
total	119775	4.0446e+06	0				total	286770	8.45488e+06	0
minimal index	28	3722	0				minimal index	5	10167	0
largest exponent	106	1007	0				largest exponent	1423	6977	0
Number of elements	4378	4378	4378				Number of elements	11483	11483	11483
Sample_W0038F0003T0001Z001C2.jpg							Sample_W0038F0003T0001Z001C3.jpg:2*
Feature Name	Pixel area (pixel ^2)	Cumulative optical density (unit of brightness, pixel ^2)	taxon				Feature Name	Pixel area (pixel ^2)	Cumulative optical density (unit of brightness, pixel ^2)	taxon
taxon	3	3059					taxon	3	9895
average value	26.9637	991.852	0				average value	14.234	383.27	0
standard deviation	45.7712	2031.66	0				standard deviation	14.9509	571.148	0
least value	1	14.3333	0				least value	1	4.66667	0
maximum	541	22783.3	0				maximum	54	4739.67	0
range	540	22769	0				range	53	4735	0
total	82482	3.03408e+06	0				total	140845	3.79245e+06	0
minimal index	1	2612	0				minimal index	3	3205	0
largest exponent	2044	2994	0				largest exponent	196	7782	0
Number of elements	3059	3059	3059				Number of elements	9895	9895	9895
Sample_W0038F0004T0001Z001C2.jpg							Sample_W0038F0004T0001Z001C3.jpg
Feature Name	Pixel area (pixel ^2)	Cumulative optical density (unit of brightness, pixel ^2)	taxon				Feature Name	Pixel area (pixel ^2)	Cumulative optical density (unit of brightness, pixel ^2)	taxon
taxon	3	3805					taxon	3	8427
average value	35.8739	922.421	0				average value	18.1297	408.599	0
standard deviation	22.6058	949.391	0				standard deviation	18.7785	531.55	0
least value	12	64.6667	0				least value	2	6	0
maximum	143	13607.3	0				maximum	78	5371.67	0
range	131	13542.7	0				range	76	5365.67	0
total	136500	3.50981e+06	0				total	152779	3.44326e+06	0
minimal index	3	35	0				minimal index	5	5	0
largest exponent	723	723	0				largest exponent	1032	2035	0
Number of elements	3805	3805	3805				Number of elements	8427	8427	8427
Sample_W0039F0001T0001Z001C2.jpg							Sample_W0039F0001T0001Z001C3.jpg
Feature Name	Pixel area (pixel ^2)	Cumulative optical density (unit of brightness, pixel ^2)	taxon				Feature Name	Pixel area (pixel ^2)	Cumulative optical density (unit of brightness, pixel ^2)	taxon
taxon	3	3803					taxon	3	9480
average value	27.5556	740.269	0				average value	24.2609	761.062	0
standard deviation	13.5677	506.975	0				standard deviation	16.4699	861.704	0
least value	12	128	0				least value	6	41	0
maximum	66	4251.67	0				maximum	87	8133.67	0
range	54	4123.67	0				range	81	8092.67	0
total	104794	2.81524e+06	0				total	229993	7.21487e+06	0
minimal index	33	462	0				minimal index	40	1644	0
largest exponent	287	287	0				largest exponent	279	5739	0
Number of elements	3803	3803	3803				Number of elements	9480	9480	9480
Sample_W0039F0003T0001Z001C2.jpg							Sample_W0039F0003T0001Z001C3.jpg
Feature Name	Pixel area (pixel ^2)	Cumulative optical density (unit of brightness, pixel ^2)	taxon				Feature Name	Pixel area (pixel ^2)	Cumulative optical density (unit of brightness, pixel ^2)	taxon
taxon	3	3423					taxon	3	8622
average value	17.5127	515.199	0				average value	34.1468	1167.56	0
standard deviation	12.2867	646.264	0				standard deviation	26.672	1506.45	0
least value	5	14	0				least value	6	40	0
maximum	66	5181.33	0				maximum	147	13762.7	0
range	61	5167.33	0				range	141	13722.7	0
total	59946	1.76353e+06	0				total	294414	1.00667e+07	0
minimal index	24	108	0				minimal index	16	8369	0
largest exponent	893	3387	0				largest exponent	2070	7492	0
Number of elements	3423	3423	3423				Number of elements	8622	8622	8622
Sample_W0039F0004T0001Z001C2.jpg							Sample_W0039F0004T0001Z001C3.jpg
Feature Name	Pixel area (pixel ^2)	Cumulative optical density (unit of brightness, pixel ^2)	taxon				Feature Name	Pixel area (pixel ^2)	Cumulative optical density (unit of brightness, pixel ^2)	taxon
taxon	3	4076					taxon	3	9907
average value	50.4082	562.733	0				average value	18.7424	750.168	0
standard deviation	23.7766	511.08	0				standard deviation	14.8014	1293.13	0
least value	22	53.6667	0				least value	5	5	0
maximum	115	4882.33	0				maximum	145	14309	0
range	93	4828.67	0				range	140	14304	0
total	205464	2293700	0				total	185681	7.43191e+06	0
minimal index	34	487	0				minimal index	3	155	0
largest exponent	115	1389	0				largest exponent	8996	4075	0
Number of elements	4076	4076	4076				Number of elements	9907	9907	9907
Sample_W0039F0005T0001Z001C2.jpg							Sample_W0039F0005T0001Z001C3.jpg
Feature Name	Pixel area (pixel ^2)	Cumulative optical density (unit of brightness, pixel ^2)	taxon				Feature Name	Pixel area (pixel ^2)	Cumulative optical density (unit of brightness, pixel ^2)	taxon
taxon	3	3833					taxon	3	9615
average value	24.8967	1041.2	0				average value	29.6059	1287.2	0
standard deviation	18.7206	1128.91	0				standard deviation	30.7669	2076.57	0
least value	5	70.6667	0				least value	4	0	0
maximum	105	8450.67	0				maximum	217	20127.7	0
range	100	8380	0				range	213	20127.7	0
total	95429	3.99093e+06	0				total	284661	1.23764e+07	0
minimal index	2	2	0				minimal index	26	2078	0
largest exponent	32	156	0				largest exponent	884	4050	0
Number of elements	3833	3833	3833				Number of elements	9615	9615	9615
Sample_W0041F0001T0001Z001C2.jpg							Sample_W0041F0001T0001Z001C3.jpg
Feature Name	Pixel area (pixel ^2)	Cumulative optical density (unit of brightness, pixel ^2)	taxon				Feature Name	Pixel area (pixel ^2)	Cumulative optical density (unit of brightness, pixel ^2)	taxon
taxon	3	3536					taxon	3	9892
average value	33.2356	998.356	0				average value	8.59705	286.532	0
standard deviation	23.7733	950.637	0				standard deviation	5.06213	253.342	0
least value	16	254.667	0				least value	3	50.3333	0
maximum	210	12682.3	0				maximum	25	2304.33	0
range	194	12427.7	0				range	22	2254	0
total	117521	3.53019e+06	0				total	85042	2.83438e+06	0
minimal index	18	896	0				minimal index	2	5215	0
largest exponent	2511	170	0				largest exponent	237	3513	0
Number of elements	3536	3536	3536				Number of elements	9892	9892	9892
Sample_W0041F0002T0001Z001C2.jpg							Sample_W0041F0002T0001Z001C3.jpg
Feature Name	Pixel area (pixel ^2)	Cumulative optical density (unit of brightness, pixel ^2)	taxon				Feature Name	Pixel area (pixel ^2)	Cumulative optical density (unit of brightness, pixel ^2)	taxon
taxon	3	3664					taxon	3	9120
average value	42.0076	807.249	0				average value	33.4745	666.004	0
standard deviation	32.7094	826.183	0				standard deviation	11.6252	665.981	0
least value	18	219	0				least value	20	0	0
maximum	218	10718.7	0				maximum	66	6331.67	0
range	200	10499.7	0				range	46	6331.67	0
total	153916	2957759	0				total	305287	6.07396e+06	0
minimal index	32	2993	0				minimal index	19	73	0
largest exponent	853	2374	0				largest exponent	45	6668	0
Number of elements	3664	3664	3664				Number of elements	9120	9120	9120
Sample_W0041F0003T0001Z001C2.jpg							Sample_W0041F0003T0001Z001C3.jpg
Feature Name	Pixel area (pixel ^2)	Cumulative optical density (unit of brightness, pixel ^2)	taxon				Feature Name	Pixel area (pixel ^2)	Cumulative optical density (unit of brightness, pixel ^2)	taxon
taxon	3	3954					taxon	3	10073
average value	32.042	994.681	0				average value	15.3602	471.145	0
standard deviation	25.4732	997.258	0				standard deviation	11.5404	682.769	0
least value	14	278.333	0				least value	6	63.3333	0
maximum	218	15955	0				maximum	97	7514	0
range	204	15676.7	0				range	91	7450.67	0
total	126694	3.93297e+06	0				total	154723	4.74585e+06	0
minimal index	3	230	0				minimal index	4	539	0
largest exponent	2086	217	0				largest exponent	4302	8195	0
Number of elements	3954	3954	3954				Number of elements	10073	10073	10073
Sample_W0041F0004T0001Z001C2.jpg							Sample_W0041F0004T0001Z001C3.jpg*
Feature Name	Pixel area (pixel ^2)	Cumulative optical density (unit of brightness, pixel ^2)	taxon				Feature Name	Pixel area (pixel ^2)	Cumulative optical density (unit of brightness, pixel ^2)	taxon
taxon	3	3730					taxon	3	8527
average value	36.355	393.719	0				average value	25.3838	319.856	0
standard deviation	19.9147	428.095	0				standard deviation	20.0757	385.409	0
least value	22	38.3333	0				least value	6	0	0
maximum	212	4366.33	0				maximum	100	4309.33	0
range	190	4328	0				range	94	4309.33	0
total	135604	1468573	0				total	216448	2.72741e+06	0
minimal index	22	854	0				minimal index	3	2	0
largest exponent	3414	190	0				largest exponent	267	958	0
Number of elements	3730	3730	3730				Number of elements	8527	8527	8527

## Sheet: CQ
Sample_W0043F0001T0001Z001C2.jpg:2							Sample_W0043F0001T0001Z001C3.jpg
Feature Name	Pixel area (pixel ^2)	Cumulative optical density (unit of brightness, pixel ^2)	taxon				Feature Name	Pixel area (pixel ^2)	Cumulative optical density (unit of brightness, pixel ^2)	taxon
taxon	3	5890					taxon	3	6516
average value	16.2265	407.894	0				average value	14.5526	78.9977	0
standard deviation	14.8598	607.788	0				standard deviation	9.01801	107.024	0
least value	3	39	0				least value	7	4.66667	0
maximum	100	6755	0				maximum	55	1657.67	0
range	97	6716	0				range	48	1653	0
total	95574	2.40249e+06	0				total	94825	514749	0
minimal index	67	861	0				minimal index	6	135	0
largest exponent	5452	1503	0				largest exponent	1	2907	0
Number of elements	5890	5890	5890				Number of elements	6516	6516	6516
Sample_W0043F0002T0001Z001C2.jpg							Sample_W0043F0002T0001Z001C3.jpg
Feature Name	Pixel area (pixel ^2)	Cumulative optical density (unit of brightness, pixel ^2)	taxon				Feature Name	Pixel area (pixel ^2)	Cumulative optical density (unit of brightness, pixel ^2)	taxon
taxon	3	6633					taxon	3	7409
average value	21.6088	458.575	0				average value	16.4586	737.563	0
standard deviation	17.8096	678.261	0				standard deviation	29.0322	1662.83	0
least value	7	15	0				least value	2	4.66667	0
maximum	100	8677.67	0				maximum	200	18861.3	0
range	93	8662.67	0				range	198	18856.7	0
total	143331	3041727	0				total	121942	5.46461e+06	0
minimal index	23	2611	0				minimal index	14	2253	0
largest exponent	418	4683	0				largest exponent	4003	4896	0
Number of elements	6633	6633	6633				Number of elements	7409	7409	7409
Sample_W0043F0003T0001Z001C2.jpg							Sample_W0043F0003T0001Z001C3.jpg
Feature Name	Pixel area (pixel ^2)	Cumulative optical density (unit of brightness, pixel ^2)	taxon				Feature Name	Pixel area (pixel ^2)	Cumulative optical density (unit of brightness, pixel ^2)	taxon
taxon	3	6442					taxon	3	6716
average value	20.7838	457.525	0				average value	22.099	867.72	0
standard deviation	15.6064	890.306	0				standard deviation	31.7745	2029.83	0
least value	8	53.3333	0				least value	3	26.6667	0
maximum	100	9051.67	0				maximum	200	20138	0
range	92	8998.33	0				range	197	20111.3	0
total	133889	2.94737e+06	0				total	148417	5827605	0
minimal index	43	472	0				minimal index	18	4271	0
largest exponent	2903	3556	0				largest exponent	4753	3028	0
Number of elements	6442	6442	6442				Number of elements	6716	6716	6716
Sample_W0043F0004T0001Z001C2.jpg							Sample_W0043F0004T0001Z001C3.jpg
Feature Name	Pixel area (pixel ^2)	Cumulative optical density (unit of brightness, pixel ^2)	taxon				Feature Name	Pixel area (pixel ^2)	Cumulative optical density (unit of brightness, pixel ^2)	taxon
taxon	3	6526					taxon	3	6669
average value	8.30233	183.041	0				average value	49.8746	1893.57	0
standard deviation	9.91206	291.933	0				standard deviation	29.1619	2841.06	0
least value	2	28.6667	0				least value	25	18	0
maximum	55	2891.33	0				maximum	199	18991.3	0
range	53	2862.67	0				range	174	18973.3	0
total	54181	1.19453e+06	0				total	332614	1.26282e+07	0
minimal index	4	600	0				minimal index	52	3287	0
largest exponent	472	4558	0				largest exponent	4150	4494	0
Number of elements	6526	6526	6526				Number of elements	6669	6669	6669
Sample_W0044F0001T0001Z001C2.jpg:2							Sample_W0044F0001T0001Z001C3.jpg
Feature Name	Pixel area (pixel ^2)	Cumulative optical density (unit of brightness, pixel ^2)	taxon				Feature Name	Pixel area (pixel ^2)	Cumulative optical density (unit of brightness, pixel ^2)	taxon
taxon	3	7086					taxon	3	6970
average value	19.1133	860.2	0				average value	13.9489	441.924	0
standard deviation	28.308	1374.25	0				standard deviation	17.1746	696.137	0
least value	2	15.3333	0				least value	3	25	0
maximum	200	17052	0				maximum	100	6959.67	0
range	198	17036.7	0				range	97	6934.67	0
total	135437	6.09538e+06	0				total	97224	3.08021e+06	0
minimal index	7	409	0				minimal index	1	1226	0
largest exponent	2179	106	0				largest exponent	69	2951	0
Number of elements	7086	7086	7086				Number of elements	6970	6970	6970
Sample_W0044F0003T0001Z001C2.jpg							Sample_W0044F0003T0001Z001C3.jpg
Feature Name	Pixel area (pixel ^2)	Cumulative optical density (unit of brightness, pixel ^2)	taxon				Feature Name	Pixel area (pixel ^2)	Cumulative optical density (unit of brightness, pixel ^2)	taxon
taxon	3	6839					taxon	3	7449
average value	17.7807	605.735	0				average value	27.8439	1447.45	0
standard deviation	30.9821	1784.34	0				standard deviation	16.8391	1792.53	0
least value	1	4.66667	0				least value	13	18.6667	0
maximum	200	18832.7	0				maximum	100	9944.33	0
range	199	18828	0				range	87	9925.67	0
total	121602	4.14262e+06	0				total	207409	1.0782e+07	0
minimal index	16	20	0				minimal index	2	362	0
largest exponent	705	5293	0				largest exponent	1365	2536	0
Number of elements	6839	6839	6839				Number of elements	7449	7449	7449
Sample_W0044F0004T0001Z001C2.jpg*							Sample_W0044F0004T0001Z001C3.jpg:2
Feature Name	Pixel area (pixel ^2)	Cumulative optical density (unit of brightness, pixel ^2)	taxon				Feature Name	Pixel area (pixel ^2)	Cumulative optical density (unit of brightness, pixel ^2)	taxon
taxon	3	5962					taxon	3	7508
average value	27.6305	696.813	0				average value	18.1372	1167.02	0
standard deviation	16.9803	971.116	0				standard deviation	15.7737	1583.53	0
least value	13	18.6667	0				least value	5	8.33333	0
maximum	100	9190.67	0				maximum	100	9775.67	0
range	87	9172	0				range	95	9767.33	0
total	164733	4154398	0				total	136174	8.762e+06	0
minimal index	1	2333	0				minimal index	2	17	0
largest exponent	353	353	0				largest exponent	926	6637	0
Number of elements	5962	5962	5962				Number of elements	7508	7508	7508
Sample_W0044F0005T0001Z001C2.jpg							Sample_W0044F0005T0001Z001C3.jpg
Feature Name	Pixel area (pixel ^2)	Cumulative optical density (unit of brightness, pixel ^2)	taxon				Feature Name	Pixel area (pixel ^2)	Cumulative optical density (unit of brightness, pixel ^2)	taxon
taxon	3	5992					taxon	3	6858
average value	18.9222	756.358	0				average value	13.1238	802.365	0
standard deviation	15.3227	978.427	0				standard deviation	26.6266	2437.61	0
least value	5	66.6667	0				least value	3	63	0
maximum	100	8727.67	0				maximum	311	30496	0
range	95	8661	0				range	308	30433	0
total	113382	4.5321e+06	0				total	90003	5.50262e+06	0
minimal index	6	4893	0				minimal index	1	4936	0
largest exponent	2854	3109	0				largest exponent	4523	1540	0
Number of elements	5992	5992	5992				Number of elements	6858	6858	6858
Sample_W0045F0002T0001Z001C2.jpg							Sample_W0045F0002T0001Z001C3.jpg
Feature Name	Pixel area (pixel ^2)	Cumulative optical density (unit of brightness, pixel ^2)	taxon				Feature Name	Pixel area (pixel ^2)	Cumulative optical density (unit of brightness, pixel ^2)	taxon
taxon	3	5955					taxon	3	6722
average value	28.4369	1181.84	0				average value	49.0942	2496.14	0
standard deviation	38.1482	2647.24	0				standard deviation	158.144	10185	0
least value	7	96.3333	0				least value	1	11.6667	0
maximum	316	28954.7	0				maximum	1820	181629	0
range	309	28858.3	0				range	1819	181618	0
total	169342	7.03784e+06	0				total	330011	1.67791e+07	0
minimal index	3	5219	0				minimal index	2	571	0
largest exponent	2075	4502	0				largest exponent	3909	3909	0
Number of elements	5955	5955	5955				Number of elements	6722	6722	6722
Sample_W0045F0003T0001Z001C2.jpg							Sample_W0045F0003T0001Z001C3.jpg
Feature Name	Pixel area (pixel ^2)	Cumulative optical density (unit of brightness, pixel ^2)	taxon				Feature Name	Pixel area (pixel ^2)	Cumulative optical density (unit of brightness, pixel ^2)	taxon
taxon	3	6633					taxon	3	6363
average value	16.7455	798.974	0				average value	45.7619	2531.82	0
standard deviation	28.0484	2559.71	0				standard deviation	136.185	10001.5	0
least value	5	25	0				least value	2	29	0
maximum	318	28812.3	0				maximum	1798	169205	0
range	313	28787.3	0				range	1796	169176	0
total	111073	5299596	0				total	291183	16109949	0
minimal index	14	4511	0				minimal index	25	1031	0
largest exponent	4084	2356	0				largest exponent	3676	2718	0
Number of elements	6633	6633	6633				Number of elements	6363	6363	6363
Sample_W0045F0004T0001Z001C2.jpg							Sample_W0045F0004T0001Z001C3.jpg
Feature Name	Pixel area (pixel ^2)	Cumulative optical density (unit of brightness, pixel ^2)	taxon				Feature Name	Pixel area (pixel ^2)	Cumulative optical density (unit of brightness, pixel ^2)	taxon
taxon	3	6913					taxon	3	5963
average value	34.3554	891.169	0				average value	10.641	317.574	0
standard deviation	44.6895	1988.15	0				standard deviation	2.9908	296.944	0
least value	6	48	0				least value	7	9.33333	0
maximum	318	24126	0				maximum	17	1762	0
range	312	24078	0				range	10	1752.67	0
total	237499	6.16065e+06	0				total	63452	1.8937e+06	0
minimal index	16	342	0				minimal index	1	973	0
largest exponent	1872	4408	0				largest exponent	22	1836	0
Number of elements	6913	6913	6913				Number of elements	5963	5963	5963
Sample_W0045F0005T0001Z001C2.jpg							Sample_W0045F0005T0001Z001C3.jpg*
Feature Name	Pixel area (pixel ^2)	Cumulative optical density (unit of brightness, pixel ^2)	taxon				Feature Name	Pixel area (pixel ^2)	Cumulative optical density (unit of brightness, pixel ^2)	taxon
taxon	3	5692					taxon	3	7352
average value	27.5692	613.634	0				average value	13.6468	486.363	0
standard deviation	40.8721	971.687	0				standard deviation	15.9547	625.809	0
least value	4	43	0				least value	3	6	0
maximum	316	7937.33	0				maximum	100	6259.33	0
range	312	7894.33	0				range	97	6253.33	0
total	156924	3492806	0				total	100331	3.57574e+06	0
minimal index	1	4761	0				minimal index	10	2561	0
largest exponent	3936	482	0				largest exponent	790	2116	0
Number of elements	5692	5692	5692				Number of elements	7352	7352	7352

## Sheet: 500ugmlSJC+CQ
Sample_W0050F0001T0001Z001C2.jpg							Sample_W0050F0001T0001Z001C3.jpg*
Feature Name	Pixel area (pixel ^2)	Cumulative optical density (unit of brightness, pixel ^2)	taxon				Feature Name	Pixel area (pixel ^2)	Cumulative optical density (unit of brightness, pixel ^2)	taxon
taxon	3	7187					taxon	3	17699
average value	19.7109	605.236	0				average value	32.5	1161.22	0
standard deviation	18.7487	725.977	0				standard deviation	10.6582	1015.56	0
least value	3	46.6667	0				least value	20	16	0
maximum	100	7175.33	0				maximum	60	6075	0
range	97	7128.67	0				range	40	6059	0
total	141662	4.34983e+06	0				total	575217	20552374	0
minimal index	6	2735	0				minimal index	28	3403	0
largest exponent	2042	1435	0				largest exponent	384	6294	0
Number of elements	7187	7187	7187				Number of elements	17699	17699	17699
Sample_W0050F0003T0001Z001C2.jpg							Sample_W0050F0003T0001Z001C3.jpg*
Feature Name	Pixel area (pixel ^2)	Cumulative optical density (unit of brightness, pixel ^2)	taxon				Feature Name	Pixel area (pixel ^2)	Cumulative optical density (unit of brightness, pixel ^2)	taxon
taxon	3	7419					taxon	3	12416
average value	7.46974	394.306	0				average value	13.1666	715.289	0
standard deviation	7.86251	609.623	0				standard deviation	12.6248	820.134	0
least value	1	12.3333	0				least value	2	77.6667	0
maximum	78	7401.67	0				maximum	60	5430.33	0
range	77	7389.33	0				range	58	5352.67	0
total	55418	2.92536e+06	0				total	163477	8.88103e+06	0
minimal index	24	5820	0				minimal index	8	7191	0
largest exponent	5716	5716	0				largest exponent	346	6091	0
Number of elements	7419	7419	7419				Number of elements	12416	12416	12416
Sample_W0050F0004T0001Z001C2.jpg							Sample_W0050F0004T0001Z001C3.jpg
Feature Name	Pixel area (pixel ^2)	Cumulative optical density (unit of brightness, pixel ^2)	taxon				Feature Name	Pixel area (pixel ^2)	Cumulative optical density (unit of brightness, pixel ^2)	taxon
taxon	3	6632					taxon	3	14766
average value	31.1333	781.802	0				average value	12.2477	390.196	0
standard deviation	16.1252	418.2	0				standard deviation	11.1967	734.226	0
least value	16	21.3333	0				least value	3	22	0
maximum	88	4014.33	0				maximum	60	6027.67	0
range	72	3993	0				range	57	6005.67	0
total	206476	5.18491e+06	0				total	180849	5.76164e+06	0
minimal index	34	612	0				minimal index	1	9253	0
largest exponent	1024	4796	0				largest exponent	910	9224	0
Number of elements	6632	6632	6632				Number of elements	14766	14766	14766
Sample_W0050F0005T0001Z001C2.jpg							Sample_W0050F0005T0001Z001C3.jpg
Feature Name	Pixel area (pixel ^2)	Cumulative optical density (unit of brightness, pixel ^2)	taxon				Feature Name	Pixel area (pixel ^2)	Cumulative optical density (unit of brightness, pixel ^2)	taxon
taxon	3	7089					taxon	3	14332
average value	19.7097	460.303	0				average value	8.55401	337.655	0
standard deviation	18.4824	517.634	0				standard deviation	9.47821	650.763	0
least value	3	4	0				least value	2	27.3333	0
maximum	88	4987	0				maximum	60	4973	0
range	85	4983	0				range	58	4945.67	0
total	139722	3.26309e+06	0				total	122596	4.83928e+06	0
minimal index	12	580	0				minimal index	5	8011	0
largest exponent	413	760	0				largest exponent	392	13176	0
Number of elements	7089	7089	7089				Number of elements	14332	14332	14332
Sample_W0051F0002T0001Z001C2.jpg*							Sample_W0051F0002T0001Z001C3.jpg
Feature Name	Pixel area (pixel ^2)	Cumulative optical density (unit of brightness, pixel ^2)	taxon				Feature Name	Pixel area (pixel ^2)	Cumulative optical density (unit of brightness, pixel ^2)	taxon
taxon	3	6322					taxon	3	14234
average value	13.8725	695.13	0				average value	14.5635	679.182	0
standard deviation	13.945	1147.22	0				standard deviation	11.1023	926.15	0
least value	5	36	0				least value	6	131.667	0
maximum	258	21883.7	0				maximum	77	7777.33	0
range	253	21847.7	0				range	71	7645.67	0
total	87702	4.39461e+06	0				total	207297	9.66748e+06	0
minimal index	1	3468	0				minimal index	1	6237	0
largest exponent	1618	363	0				largest exponent	1845	12754	0
Number of elements	6322	6322	6322				Number of elements	14234	14234	14234
Sample_W0051F0004T0001Z001C2.jpg							Sample_W0051F0004T0001Z001C3.jpg
Feature Name	Pixel area (pixel ^2)	Cumulative optical density (unit of brightness, pixel ^2)	taxon				Feature Name	Pixel area (pixel ^2)	Cumulative optical density (unit of brightness, pixel ^2)	taxon
taxon	3	6234					taxon	3	11782
average value	26.1336	928.982	0				average value	28.6543	1436.01	0
standard deviation	22.716	1228.87	0				standard deviation	13.4339	1156.34	0
least value	14	8	0				least value	15	22.3333	0
maximum	303	24176	0				maximum	77	7785	0
range	289	24168	0				range	62	7762.67	0
total	162917	5.79128e+06	0				total	337605	1.6919e+07	0
minimal index	7	5921	0				minimal index	34	7076	0
largest exponent	4639	1011	0				largest exponent	723	10090	0
Number of elements	6234	6234	6234				Number of elements	11782	11782	11782
Sample_W0051F0005T0001Z001C2.jpg							Sample_W0051F0005T0001Z001C3.jpg
Feature Name	Pixel area (pixel ^2)	Cumulative optical density (unit of brightness, pixel ^2)	taxon				Feature Name	Pixel area (pixel ^2)	Cumulative optical density (unit of brightness, pixel ^2)	taxon
taxon	3	7006					taxon	3	15983
average value	16.5598	528.88	0				average value	10.4372	315.317	0
standard deviation	15.898	718.421	0				standard deviation	13.0881	596.835	0
least value	2	0.666667	0				least value	2	6	0
maximum	77	7006.67	0				maximum	77	7508.33	0
range	75	7006	0				range	75	7502.33	0
total	116018	3705335	0				total	166817	5.03971e+06	0
minimal index	23	4685	0				minimal index	3	12412	0
largest exponent	720	2982	0				largest exponent	1500	7041	0
Number of elements	7006	7006	7006				Number of elements	15983	15983	15983
Sample_W0051F0006T0001Z001C2.jpg*							Sample_W0051F0006T0001Z001C3.jpg
Feature Name	Pixel area (pixel ^2)	Cumulative optical density (unit of brightness, pixel ^2)	taxon				Feature Name	Pixel area (pixel ^2)	Cumulative optical density (unit of brightness, pixel ^2)	taxon
taxon	3	6954					taxon	3	13434
average value	23.7107	701.597	0				average value	17.9278	1072.62	0
standard deviation	11.6786	607.558	0				standard deviation	8.93781	988.098	0
least value	13	65.3333	0				least value	10	15.6667	0
maximum	77	6670	0				maximum	77	7465.33	0
range	64	6604.67	0				range	67	7449.67	0
total	164884	4.8789e+06	0				total	240842	1.44096e+07	0
minimal index	6	6776	0				minimal index	18	10132	0
largest exponent	353	3166	0				largest exponent	2283	13180	0
Number of elements	6954	6954	6954				Number of elements	13434	13434	13434
Sample_W0052F0001T0001Z001C2.jpg							Sample_W0052F0001T0001Z001C3.jpg
Feature Name	Pixel area (pixel ^2)	Cumulative optical density (unit of brightness, pixel ^2)	taxon				Feature Name	Pixel area (pixel ^2)	Cumulative optical density (unit of brightness, pixel ^2)	taxon
taxon	3	7174					taxon	3	16785
average value	10.2473	357.878	0				average value	8.21012	506.032	0
standard deviation	7.1415	657.534	0				standard deviation	11.5663	1033.4	0
least value	5	39.3333	0				least value	1	25.6667	0
maximum	76	6995	0				maximum	100	9486.67	0
range	71	6955.67	0				range	99	9461	0
total	73514	2567416	0				total	146017	8.99979e+06	0
minimal index	1	1010	0				minimal index	2	11877	0
largest exponent	2568	6040	0				largest exponent	6267	4129	0
Number of elements	7174	7174	7174				Number of elements	16785	16785	16785
Sample_W0052F0003T0001Z001C2.jpg							Sample_W0052F0003T0001Z001C3.jpg
Feature Name	Pixel area (pixel ^2)	Cumulative optical density (unit of brightness, pixel ^2)	taxon				Feature Name	Pixel area (pixel ^2)	Cumulative optical density (unit of brightness, pixel ^2)	taxon
taxon	3	6863					taxon	3	14145
average value	15.4016	472.712	0				average value	15.3923	565.811	0
standard deviation	7.66624	651.047	0				standard deviation	18.8556	1016.77	0
least value	9	126	0				least value	2	24.6667	0
maximum	94	8756.33	0				maximum	100	9858.33	0
range	85	8630.33	0				range	98	9833.67	0
total	105701	3244225	0				total	217724	8.0034e+06	0
minimal index	5	1889	0				minimal index	4	6311	0
largest exponent	52	52	0				largest exponent	2216	9085	0
Number of elements	6863	6863	6863				Number of elements	14145	14145	14145
Sample_W0052F0004T0001Z001C2.jpg							Sample_W0052F0004T0001Z001C3.jpg
Feature Name	Pixel area (pixel ^2)	Cumulative optical density (unit of brightness, pixel ^2)	taxon				Feature Name	Pixel area (pixel ^2)	Cumulative optical density (unit of brightness, pixel ^2)	taxon
taxon	3	6125					taxon	3	12332
average value	31.104	385.951	0				average value	15.372	581.733	0
standard deviation	16.8824	341.412	0				standard deviation	17.2045	896.493	0
least value	15	26.6667	0				least value	2	13.3333	0
maximum	100	4586.67	0				maximum	100	9684.67	0
range	85	4560	0				range	98	9671.33	0
total	190512	2.36395e+06	0				total	174195	6.5922e+06	0
minimal index	15	3991	0				minimal index	27	8880	0
largest exponent	448	1523	0				largest exponent	984	1205	0
Number of elements	6125	6125	6125				Number of elements	12332	12332	12332
Sample_W0052F0005T0001Z001C2.jpg							Sample_W0052F0005T0001Z001C3.jpg
Feature Name	Pixel area (pixel ^2)	Cumulative optical density (unit of brightness, pixel ^2)	taxon				Feature Name	Pixel area (pixel ^2)	Cumulative optical density (unit of brightness, pixel ^2)	taxon
taxon	3	6252					taxon	3	13657
average value	16.9531	514.975	0				average value	12.355	553.403	0
standard deviation	16.4271	648.687	0				standard deviation	16.2445	1112.85	0
least value	3	52	0				least value	3	63.3333	0
maximum	100	7095	0				maximum	127	12008.7	0
range	97	7043	0				range	124	11945.3	0
total	105991	3.21962e+06	0				total	168732	7.55783e+06	0
minimal index	14	938	0				minimal index	29	9681	0
largest exponent	1309	605	0				largest exponent	6339	10162	0
Number of elements	6252	6252	6252				Number of elements	13657	13657	13657
