# Supplementary material for: Salvia chinensia Benth induces autophagy in esophageal cancer cells via AMPK/ULK1 signaling pathway
Source: Front Pharmacol. 2022 Sep 2;13:995344. doi: 10.3389/fphar.2022.995344 (PMC9478658; doi:10.3389/fphar.2022.995344)
Supplement: Supplementary file 7 [file DataSheet5.ZIP › original data of sensGFP-stubRFP-LC3/Statistical analysis of sensGFP-stubRFP-LC3.xlsx]

## Sheet: Sheet1
Relative dots Count Red/Green
	Replicate1	Replicate2	Replicate3	AVEREGE
CON	1.45651	1.41657	1.46363	1.44557
RAPA	2.45549	2.56781	2.12466	2.38265
250ug/ml SJC	2.13364	1.74292	2.09458	1.99038
500ug/ml SJC	2.57639	2.48589	2.52701	2.52977
CQ	1.07136	1.11229	1.04791	1.07719
500ug/ml SJC+CQ	2.09034	2.09055	2.15488	2.11192
Tukey's multiple comparisons test	Mean Diff.	95.00% CI of diff.	Significant?	Summary	Adjusted P Value
CON vs. RAPA	-0.9367	-1.299 to -0.5748	Yes	****	<0.0001	A-B
CON vs. 250ug/ml SJC	-0.5447	-0.9066 to -0.1828	Yes	**	0.003	A-C
CON vs. 500ug/ml SJC	-1.084	-1.446 to -0.7218	Yes	****	<0.0001	A-D
CON vs. CQ	0.369	0.007091 to 0.7309	Yes	*	0.0448	A-E
CON vs. SJC+CQ	-0.666	-1.028 to -0.3041	Yes	***	0.0005	A-F
RAPA vs. 250ug/ml SJC	0.392	0.03009 to 0.7539	Yes	*	0.0312	B-C
RAPA vs. 500ug/ml SJC	-0.147	-0.5089 to 0.2149	No	ns	0.7461	B-D
RAPA vs. CQ	1.306	0.9438 to 1.668	Yes	****	<0.0001	B-E
RAPA vs. SJC+CQ	0.2707	-0.09124 to 0.6326	No	ns	0.1949	B-F
250ug/ml SJC vs. 500ug/ml SJC	-0.539	-0.9009 to -0.1771	Yes	**	0.0032	C-D
250ug/ml SJC vs. CQ	0.9137	0.5518 to 1.276	Yes	****	<0.0001	C-E
250ug/ml SJC vs. SJC+CQ	-0.1213	-0.4832 to 0.2406	No	ns	0.8615	C-F
500ug/ml SJC vs. CQ	1.453	1.091 to 1.815	Yes	****	<0.0001	D-E
500ug/ml SJC vs. SJC+CQ	0.4177	0.05576 to 0.7796	Yes	*	0.0209	D-F
CQ vs. SJC+CQ	-1.035	-1.397 to -0.6731	Yes	****	<0.0001	E-F
Test details	Mean 1	Mean 2	Mean Diff.	SE of diff.	n1	n2	q	DF
CON vs. RAPA	1.446	2.383	-0.9367	0.1077	3	3	12.29	12
CON vs. 250ug/ml SJC	1.446	1.991	-0.5447	0.1077	3	3	7.149	12
CON vs. 500ug/ml SJC	1.446	2.53	-1.084	0.1077	3	3	14.22	12
CON vs. CQ	1.446	1.077	0.369	0.1077	3	3	4.843	12
CON vs. SJC+CQ	1.446	2.112	-0.666	0.1077	3	3	8.742	12
RAPA vs. 250ug/ml SJC	2.383	1.991	0.392	0.1077	3	3	5.145	12
RAPA vs. 500ug/ml SJC	2.383	2.53	-0.147	0.1077	3	3	1.929	12
RAPA vs. CQ	2.383	1.077	1.306	0.1077	3	3	17.14	12
RAPA vs. SJC+CQ	2.383	2.112	0.2707	0.1077	3	3	3.553	12
250ug/ml SJC vs. 500ug/ml SJC	1.991	2.53	-0.539	0.1077	3	3	7.075	12
250ug/ml SJC vs. CQ	1.991	1.077	0.9137	0.1077	3	3	11.99	12
250ug/ml SJC vs. SJC+CQ	1.991	2.112	-0.1213	0.1077	3	3	1.593	12
500ug/ml SJC vs. CQ	2.53	1.077	1.453	0.1077	3	3	19.07	12
500ug/ml SJC vs. SJC+CQ	2.53	2.112	0.4177	0.1077	3	3	5.482	12
CQ vs. SJC+CQ	1.077	2.112	-1.035	0.1077	3	3	13.58	12
